# Supplementary material for: Community recovery dynamics in yellow perch microbiome after gradual and constant metallic perturbations
Source: Microbiome. 2020 Feb 10;8:14. doi: 10.1186/s40168-020-0789-0 (PMC7011381; doi:10.1186/s40168-020-0789-0)
Supplement: Supplementary file 8 — Additional file 7: Table S1. Alpha-diversity dynamics over time and treatments. This statistical summary reveals richness or evenness changes over time (Tables 1 and 2) and between control and treatments (Table 3) in water and host communities. The significant changes of alpha-diversity indices between treatments and control were statistically tested using Kruskal-Wallis and Wilcoxon tests by applying Benjamini-Hochberg correction. The same statistics were used to compare alpha-diversity over time. [file 40168_2020_789_MOESM7_ESM.xlsx]

## Sheet: Sheet1
Table S1-a
Community	Time	T0-T3		T0-T5		T3-T5
	Alpha-Diversity/Regime	Richness	Evenness	Richness	Evenness	Richness	Evenness
		adj. p-value
Gut	Ctrl	0	0	0	0	0	0.0346
	CV	0	0	0	0	0	0.0246
	CC	0	0	0	0	0	0.8366
Skin	Ctrl	0	0.0001	0	0.0001	0	0
	CV	0	0	0	0.0004	0	0
	CC	0	0.0025	0	0	0	0
Water	Ctrl	0.4673	0.058	0.0003	0.0816	0.0001	1
	CV	0.0023	1	0.0012	1	0.0009	1
	CC	0.479	0.04	0.0011	0.3404	0.0002	1
Table S1-b
Community	Time	T3-TR1		TR1-TR2		TR2-TR3
	Alpha-Diversity/Regime	Richness	Evenness	Richness	Evenness	Richness	Evenness
		adj. p-value
Water	Ctrl	0.0009	0.084	0.0006	0.0056	0	0.0224
	CV	0.0002	1	0.0002	1	0.8335	1
	CC	0.0003	1	0.0585	1	0.4945	1
		TR3-TR4		TR4-T5
	Ctrl	0.0004	0.0187	0.0004	0.2941
	CV	0.0009	1	0.0008	1
	CC	0.0009	1	0.0009	1
Table S1-c
Community	Regime	Ctrl-CV		Ctrl-CC		CC-CV
	Alpha-Diversity/Time	Richness	Evenness	Richness	Evenness	Richness	Evenness
		adj. p-value
Gut	T3	0.0304	1	0	1	0.0354	1
	T5	1	1	1	1	1	1
Skin	T3	1	0.017	1	0.017	1	1
	T5	1	1	1	1	1	0.0063
