# Supplementary material for: Community recovery dynamics in yellow perch microbiome after gradual and constant metallic perturbations
Source: Microbiome. 2020 Feb 10;8:14. doi: 10.1186/s40168-020-0789-0 (PMC7011381; doi:10.1186/s40168-020-0789-0)
Supplement: Supplementary file 9 — Additional file 8: Table S2. Statistical summary of taxa divergence between treatments and control after recovery. This table summarises significant taxonomic changes in water and host-microbial communities between control and treatments using the Fisher test, and by applying Benjamini-Hochberg correction. [file 40168_2020_789_MOESM8_ESM.xlsx]

## Sheet: Sheet1
Cummunity	Time	measure	Group1	Group2	Fisher test p-value	corrected
WATER	TR1	g__Kiloniella	Ctrl	CV	0.0037	0.0111
		g__Marinobacter	Ctrl	CV	0.0047	0.0141
	T5	g__Perlucidibaca	Ctrl	CV	0.0019	0.0057
SKIN	T5	g__Dokdonella	Ctrl	CV	0.0199	0.0597
		g__Flavobacterium	Ctrl	CC	0.012	0.036
		g__Flavobacterium	Ctrl	CV	0.0243	0.0364
		g__Halanaerobaculum	Ctrl	CV	0.0159	0.0455
		g__Halanaerobaculum	Ctrl	CC	0.0303	0.0455
		g__Legionella	Ctrl	CV	0.0088	0.0264
		g__Mycoplasma	Ctrl	CV	0.0034	0.0102
		g__Mycoplasma	CC	CV	0.0153	0.0229
		g__Polaromonas	Ctrl	CV	0.0003	0.0009
		g__Polaromonas	CC	CV	0.0346	0.0519
		g__Rhodococcus	Ctrl	CV	0.0018	0.0054
		g__Shewanella	CC	CV	0.0016	0.0048
		g__Shewanella	Ctrl	CV	0.0238	0.0357
		p__Euryarchaeota	CC	CV	0.0049	0.0147
		p__Tenericutes	Ctrl	CV	0.0034	0.0102
		p__Tenericutes	CC	CV	0.0153	0.0229
GUT	T5	p__Actinobacteria	Ctrl	CV	0.0113	0.0183
		p__Actinobacteria	CC	CV	0.0122	0.0183
		g__Syntrophococcus	CC	CV	0.01	0.03
