# Supplementary material for: Community recovery dynamics in yellow perch microbiome after gradual and constant metallic perturbations
Source: Microbiome. 2020 Feb 10;8:14. doi: 10.1186/s40168-020-0789-0 (PMC7011381; doi:10.1186/s40168-020-0789-0)
Supplement: Supplementary file 10 — Additional file 9: Tables S3. Statistical summary of taxa divergence over time in host and water microbial communities after recovery. These tables summarise significant taxonomic changes over time in water and host-microbial communities using Kruskal-Wallis and Wilcoxon tests, and by applying Benjamini-Hochberg correction. [file 40168_2020_789_MOESM9_ESM.xlsx]

## Sheet: Gut-Overtime
		T0-T3	T3-T5		T0-T3	T3-T5
Ctrl	Genus	g__Deefgea	g__Syntrophococcus	Phylum	p__Fusobacteria.ph
		g__Natronocella	g__Natronocella
		g__Polynucleobacter
CC		g__Aestuariibacter	g__Bacillus		p__Synergistetes	p__Synergistetes
		g__Thermanaerovibrio
CV		g__Methylibium				p__Proteobacteria
CC;CV		g__Beutenbergia	g__Beutenbergia
		g__Aquicella
		g__Neptuniibacter
		g__Alcanivorax
		g__Campylobacter
Ctrl;CV		g__Prevotella	g__Prevotella		p__Actinobacteria	p__Actinobacteria
						p__Bacteroidetes
		g__Syntrophococcus				p__Firmicutes
Ctrl;CC
Ctrl;CC;CV		g__Bacillus	g__Pseudomonas		p__Euryarchaeota
		g__Methanolobus	g__Methanolobus		p__Bacteroidetes
		g__Lactococcus	g__Lactococcus		p__Firmicutes
		g__Halanaerobaculum	g__Halanaerobaculum		p__Proteobacteria
		g__Haloarcula			p__Tenericutes
		g__Mycoplasma

## Sheet: Skin-Overtime
	Genus	T0-T3	T3-T5	PHYLUM	T0-T3	T3-T5
Ctrl		g__Geobacter
CC		g__Flavobacterium	g__Haloarcula			p__Euryarchaeota
		g__Paucibacter	g__Lactobacillus			p__Firmicutes
		g__Rhodobacter	g__Lysinibacillus
		g__Peptostreptococcaceae_incertae_sedis
CV		g__Acinetobacter	g__Acinetobacter		p__Fibrobacteres
		g__Neorickettsia	g__Asticcacaulis
		g__Bacillus	g__Bacillus
		g__Fibrobacter	g__Oxalicibacterium
		g__Shewanella	g__Shewanella
		g__Sphaerotilus	g__Syntrophococcus
		g__Shinella	g__Shinella
			g__Pseudorhodobacter
CC;CV		g__Asticcacaulis	g__Dokdonella
			g__Emticicia
			g__Flavobacterium
			g__Sphaerotilus
Ctrl;CV		g__Desulfovibrio	g__Desulfovibrio
			g__Neorickettsia
Ctrl;CC		g__Caldimonas	g__Caldimonas
			g__Rhodococcus
			g__Rhodobacter
			g__Polaromonas
			g__Legionella
			g__Aeromonas
Ctrl;CC;CV		g__Aeromonas	g__Massilia		p__Actinobacteria	p__Actinobacteria
		g__Mycoplasma	g__Mycoplasma		p__Bacteroidetes	p__Bacteroidetes
		g__Pseudomonas	g__Pseudomonas		p__Proteobacteria	p__Proteobacteria
					p__Tenericutes	p__Tenericutes
			g__Sphingomonas		p__Firmicutes

## Sheet: Water-Overtime
	Genus	T0-T3	T3-T5	PHYLUM	T0-T3	T3-T5
Ctrl		g__Mycoplasma	g__Aquaspirillum
			g__Legionella
			g__Mycoplasma		p__Tenericutes	p__Tenericutes
		g__Fibrobacter	g__Fibrobacter
			g__Flavobacterium
CC		g__Amorphus	g__Luteimonas			p__Firmicutes
						p__Proteobacteria
			g__Natronocella
CV		g__Nitrosospira	g__Nitrosospira		p__Gemmatimonadetes
		g__Aquicella	g__Aquicella
CC;CV		g__Psychrobacter	g__Acinetobacter
		g__Perlucidibaca	g__Elusimicrobium
Ctrl;CV		g__Legionella			p__Fibrobacteres
		g__Brevibacillus
		g__Flavobacterium			p__Actinobacteria
Ctrl;CC		g__Pedobacter			p__Firmicutes
		g__Aquaspirillum
Ctrl;CC;CV		g__Undibacterium	g__Brevibacillus			p__Elusimicrobia
		g__Sphingomonas	g__Moraxella
		g__Moraxella	g__Sphingomonas
		g__Brevibacillus	g__Undibacterium
