# Supplementary material for: Community recovery dynamics in yellow perch microbiome after gradual and constant metallic perturbations
Source: Microbiome. 2020 Feb 10;8:14. doi: 10.1186/s40168-020-0789-0 (PMC7011381; doi:10.1186/s40168-020-0789-0)
Supplement: Supplementary file 11 — Additional file 10: Tables S4. Statistical summary of differential abundance between water and host microbial communities at all taxonomic levels. These tables summarise significant taxonomic changes between water and each of the host communities (skin and gut) at times T0 (sheet1), T3 (sheet2), and T5 (Sheet3) using Kruskal-Wallis and Wilcoxon tests, and by applying Benjamini-Hochberg correction. [file 40168_2020_789_MOESM10_ESM.xlsx]

## Sheet: T0
Time	Treatment	measure	Group1	Group2	pvalue	corrected					T0	CV	g__Aciditerrimonas	-	-	0.0016	0.0032
T0	CC	c__Actinobacteria	-	-	0.0022	0.0039					T0	CV	g__Aciditerrimonas	GT	MT	0.3311	0.3311
T0	CC	c__Actinobacteria	GT	MT	0.0483	0.0483					T0	CV	g__Aciditerrimonas	GT	WT	0.0002	0.0006
T0	CC	c__Actinobacteria	GT	WT	0.0328	0.0483					T0	CV	g__Aciditerrimonas	MT	WT	0.0011	0.0016
T0	CC	c__Actinobacteria	MT	WT	0.0004	0.0012					T0	CC	g__Aeromonas	-	-	0	0
T0	Ctrl	c__Actinobacteria	-	-	0.0003	0.0008					T0	CC	g__Aeromonas	GT	MT	0	0
T0	Ctrl	c__Actinobacteria	GT	MT	0.9393	0.9393					T0	CC	g__Aeromonas	GT	WT	0.1474	0.1474
T0	Ctrl	c__Actinobacteria	GT	WT	0	0					T0	CC	g__Aeromonas	MT	WT	0	0
T0	Ctrl	c__Actinobacteria	MT	WT	0	0					T0	Ctrl	g__Aeromonas	-	-	0	0
T0	CC	c__Alphaproteobacteria	-	-	0.0001	0.0003					T0	Ctrl	g__Aeromonas	GT	MT	0	0
T0	CC	c__Alphaproteobacteria	GT	MT	0.0007	0.001					T0	Ctrl	g__Aeromonas	GT	WT	0.0446	0.0446
T0	CC	c__Alphaproteobacteria	GT	WT	0	0					T0	Ctrl	g__Aeromonas	MT	WT	0	0
T0	CC	c__Alphaproteobacteria	MT	WT	0.8814	0.8814					T0	CV	g__Aeromonas	-	-	0	0
T0	Ctrl	c__Alphaproteobacteria	-	-	0.0013	0.0031					T0	CV	g__Aeromonas	GT	MT	0	0
T0	Ctrl	c__Alphaproteobacteria	GT	MT	0.0059	0.0088					T0	CV	g__Aeromonas	GT	WT	0.4021	0.4021
T0	Ctrl	c__Alphaproteobacteria	GT	WT	0.0004	0.0012					T0	CV	g__Aeromonas	MT	WT	0	0
T0	Ctrl	c__Alphaproteobacteria	MT	WT	0.3345	0.3345					T0	Ctrl	g__Anaerobacter	-	-	0.0031	0.0071
T0	CC	c__Bacilli	-	-	0.0006	0.0015					T0	Ctrl	g__Anaerobacter	GT	MT	0.0019	0.0057
T0	CC	c__Bacilli	GT	MT	0.2487	0.2487					T0	Ctrl	g__Anaerobacter	GT	WT	0.093	0.093
T0	CC	c__Bacilli	GT	WT	0	0					T0	Ctrl	g__Anaerobacter	MT	WT	0.0333	0.05
T0	CC	c__Bacilli	MT	WT	0.0007	0.001					T0	CC	g__Asticcacaulis	-	-	0	0
T0	Ctrl	c__Bacilli	-	-	0.0011	0.0029					T0	CC	g__Asticcacaulis	GT	MT	0	0
T0	Ctrl	c__Bacilli	GT	MT	0.5376	0.5376					T0	CC	g__Asticcacaulis	GT	WT	0.0047	0.0047
T0	Ctrl	c__Bacilli	GT	WT	0	0					T0	CC	g__Asticcacaulis	MT	WT	0.0034	0.0047
T0	Ctrl	c__Bacilli	MT	WT	0.0017	0.0025					T0	CV	g__Asticcacaulis	-	-	0	0
T0	Ctrl	c__Bacteroidia	-	-	0.0053	0.0103					T0	CV	g__Asticcacaulis	GT	MT	0	0
T0	Ctrl	c__Bacteroidia	GT	MT	0.0031	0.0031					T0	CV	g__Asticcacaulis	GT	WT	0.0002	0.0003
T0	Ctrl	c__Bacteroidia	GT	WT	NA	NA					T0	CV	g__Asticcacaulis	MT	WT	0.0008	0.0008
T0	Ctrl	c__Bacteroidia	MT	WT	NA	NA					T0	CV	g__Bacillus	-	-	0.0004	0.0009
T0	CC	c__Betaproteobacteria	-	-	0	0					T0	CV	g__Bacillus	GT	MT	0.003	0.0045
T0	CC	c__Betaproteobacteria	GT	MT	0	0					T0	CV	g__Bacillus	GT	WT	0.0005	0.0015
T0	CC	c__Betaproteobacteria	GT	WT	0.0291	0.0291					T0	CV	g__Bacillus	MT	WT	0.019	0.019
T0	CC	c__Betaproteobacteria	MT	WT	0.0001	0.0002					T0	CC	g__Caldimonas	-	-	0	0
T0	Ctrl	c__Betaproteobacteria	-	-	0	0					T0	CC	g__Caldimonas	GT	MT	0	0
T0	Ctrl	c__Betaproteobacteria	GT	MT	0	0					T0	CC	g__Caldimonas	GT	WT	0	0
T0	Ctrl	c__Betaproteobacteria	GT	WT	0.0009	0.0009					T0	CC	g__Caldimonas	MT	WT	0.0015	0.0015
T0	Ctrl	c__Betaproteobacteria	MT	WT	0.0009	0.0009					T0	Ctrl	g__Caldimonas	-	-	0	0
T0	CV	c__Betaproteobacteria	-	-	0	0					T0	Ctrl	g__Caldimonas	GT	MT	0	0
T0	CV	c__Betaproteobacteria	GT	MT	0	0					T0	Ctrl	g__Caldimonas	GT	WT	0.0039	0.0058
T0	CV	c__Betaproteobacteria	GT	WT	0	0					T0	Ctrl	g__Caldimonas	MT	WT	0.0704	0.0704
T0	CV	c__Betaproteobacteria	MT	WT	0	0					T0	CC	g__Flavobacterium	-	-	0	0
T0	Ctrl	c__Clostridia	-	-	0.0217	0.0317					T0	CC	g__Flavobacterium	GT	MT	0.0006	0.0009
T0	Ctrl	c__Clostridia	GT	MT	0.5657	0.5657					T0	CC	g__Flavobacterium	GT	WT	0	0
T0	Ctrl	c__Clostridia	GT	WT	0.003	0.009					T0	CC	g__Flavobacterium	MT	WT	0.0784	0.0784
T0	Ctrl	c__Clostridia	MT	WT	0.0366	0.0549					T0	Ctrl	g__Flavobacterium	-	-	0	0
T0	CV	c__Clostridia	-	-	0.0009	0.0019					T0	Ctrl	g__Flavobacterium	GT	MT	0.0003	0.0004
T0	CV	c__Clostridia	GT	MT	0.1355	0.1355					T0	Ctrl	g__Flavobacterium	GT	WT	0	0
T0	CV	c__Clostridia	GT	WT	0	0					T0	Ctrl	g__Flavobacterium	MT	WT	0.0057	0.0057
T0	CV	c__Clostridia	MT	WT	0.0292	0.0438					T0	CV	g__Flavobacterium	-	-	0	0
T0	CC	c__Deltaproteobacteria	-	-	0.0001	0.0003					T0	CV	g__Flavobacterium	GT	MT	0.007	0.007
T0	CC	c__Deltaproteobacteria	GT	MT	0	0					T0	CV	g__Flavobacterium	GT	WT	0	0
T0	CC	c__Deltaproteobacteria	GT	WT	0.0201	0.0302					T0	CV	g__Flavobacterium	MT	WT	0.0005	0.0008
T0	CC	c__Deltaproteobacteria	MT	WT	0.1244	0.1244					T0	Ctrl	g__Geobacter	-	-	0.0157	0.025
T0	Ctrl	c__Deltaproteobacteria	-	-	0.0001	0.0003					T0	Ctrl	g__Geobacter	GT	MT	0.0126	0.0126
T0	Ctrl	c__Deltaproteobacteria	GT	MT	0.0003	0.0004					T0	Ctrl	g__Geobacter	GT	WT	NA	NA
T0	Ctrl	c__Deltaproteobacteria	GT	WT	0	0					T0	Ctrl	g__Geobacter	MT	WT	NA	NA
T0	Ctrl	c__Deltaproteobacteria	MT	WT	0.9793	0.9793					T0	Ctrl	g__Lachnospiracea_incertae_sedis	-	-	0.0174	0.0262
T0	CV	c__Deltaproteobacteria	-	-	0	0					T0	Ctrl	g__Lachnospiracea_incertae_sedis	GT	MT	0.0151	0.0151
T0	CV	c__Deltaproteobacteria	GT	MT	0	0					T0	Ctrl	g__Lachnospiracea_incertae_sedis	GT	WT	NA	NA
T0	CV	c__Deltaproteobacteria	GT	WT	0.654	0.654					T0	Ctrl	g__Lachnospiracea_incertae_sedis	MT	WT	NA	NA
T0	CV	c__Deltaproteobacteria	MT	WT	0.0092	0.0138					T0	CC	g__Legionella	-	-	0	0
T0	Ctrl	c__Epsilonproteobacteria	-	-	0.008	0.0142					T0	CC	g__Legionella	GT	MT	0.0133	0.0133
T0	Ctrl	c__Epsilonproteobacteria	GT	MT	0.0028	0.0084					T0	CC	g__Legionella	GT	WT	0	0
T0	Ctrl	c__Epsilonproteobacteria	GT	WT	0.0775	0.1162					T0	CC	g__Legionella	MT	WT	0.0003	0.0004
T0	Ctrl	c__Epsilonproteobacteria	MT	WT	0.329	0.329					T0	CV	g__Legionella	-	-	0.0002	0.0005
T0	CC	c__Flavobacteria	-	-	0.0009	0.002					T0	CV	g__Legionella	GT	MT	0.0164	0.0201
T0	CC	c__Flavobacteria	GT	MT	0.0003	0.0009					T0	CV	g__Legionella	GT	WT	0	0
T0	CC	c__Flavobacteria	GT	WT	0.5076	0.5076					T0	CV	g__Legionella	MT	WT	0.0201	0.0201
T0	CC	c__Flavobacteria	MT	WT	0.0134	0.0201					T0	CC	g__Methylibium	-	-	0	0
T0	Ctrl	c__Flavobacteria	-	-	0.0001	0.0003					T0	CC	g__Methylibium	GT	MT	0	0
T0	Ctrl	c__Flavobacteria	GT	MT	0.0003	0.0009					T0	CC	g__Methylibium	GT	WT	0.0001	0.0002
T0	Ctrl	c__Flavobacteria	GT	WT	0.0065	0.0065					T0	CC	g__Methylibium	MT	WT	0.5185	0.5185
T0	Ctrl	c__Flavobacteria	MT	WT	0.0011	0.0016					T0	Ctrl	g__Methylibium	-	-	0	0
T0	CV	c__Flavobacteria	-	-	0	0					T0	Ctrl	g__Methylibium	GT	MT	0	0
T0	CV	c__Flavobacteria	GT	MT	0	0					T0	Ctrl	g__Methylibium	GT	WT	0	0
T0	CV	c__Flavobacteria	GT	WT	0.0088	0.0088					T0	Ctrl	g__Methylibium	MT	WT	0.7546	0.7546
T0	CV	c__Flavobacteria	MT	WT	0.0003	0.0004					T0	CV	g__Methylibium	-	-	0	0
T0	CC	c__Gammaproteobacteria	-	-	0	0					T0	CV	g__Methylibium	GT	MT	0	0
T0	CC	c__Gammaproteobacteria	GT	MT	0	0					T0	CV	g__Methylibium	GT	WT	0	0
T0	CC	c__Gammaproteobacteria	GT	WT	0.0009	0.0009					T0	CV	g__Methylibium	MT	WT	0.1807	0.1807
T0	CC	c__Gammaproteobacteria	MT	WT	0	0					T0	CV	g__Oxalicibacterium	-	-	0.0015	0.0032
T0	Ctrl	c__Gammaproteobacteria	-	-	0	0					T0	CV	g__Oxalicibacterium	GT	MT	0.0769	0.1154
T0	Ctrl	c__Gammaproteobacteria	GT	MT	0	0					T0	CV	g__Oxalicibacterium	GT	WT	0	0
T0	Ctrl	c__Gammaproteobacteria	GT	WT	0	0					T0	CV	g__Oxalicibacterium	MT	WT	1	1
T0	Ctrl	c__Gammaproteobacteria	MT	WT	0	0					T0	CC	g__Peptostreptococcaceae_incertae_sedis	-	-	0.0009	0.002
T0	CV	c__Gammaproteobacteria	-	-	0	0					T0	CC	g__Peptostreptococcaceae_incertae_sedis	GT	MT	0.0001	0.0001
T0	CV	c__Gammaproteobacteria	GT	MT	0	0					T0	CC	g__Peptostreptococcaceae_incertae_sedis	GT	WT	NA	NA
T0	CV	c__Gammaproteobacteria	GT	WT	0	0					T0	CC	g__Peptostreptococcaceae_incertae_sedis	MT	WT	NA	NA
T0	CV	c__Gammaproteobacteria	MT	WT	0	0					T0	Ctrl	g__Plesiomonas	-	-	0.0046	0.0095
T0	Ctrl	c__Mollicutes	-	-	0.042	0.0558					T0	Ctrl	g__Plesiomonas	GT	MT	0.0025	0.0025
T0	Ctrl	c__Mollicutes	GT	MT	0.1573	0.1573					T0	Ctrl	g__Plesiomonas	GT	WT	NA	NA
T0	Ctrl	c__Mollicutes	GT	WT	0.0264	0.0792					T0	Ctrl	g__Plesiomonas	MT	WT	NA	NA
T0	Ctrl	c__Mollicutes	MT	WT	0.0564	0.0846					T0	CC	g__Pseudomonas	-	-	0	0
T0	Ctrl	c__Sphingobacteria	-	-	0.0074	0.0134					T0	CC	g__Pseudomonas	GT	MT	0	0
T0	Ctrl	c__Sphingobacteria	GT	MT	0.003	0.009					T0	CC	g__Pseudomonas	GT	WT	0.1739	0.1739
T0	Ctrl	c__Sphingobacteria	GT	WT	0.2879	0.2879					T0	CC	g__Pseudomonas	MT	WT	0	0
T0	Ctrl	c__Sphingobacteria	MT	WT	0.0472	0.0708					T0	Ctrl	g__Pseudomonas	-	-	0	0
T0	CV	f__Acetobacteraceae	-	-	0	0					T0	Ctrl	g__Pseudomonas	GT	MT	0	0
T0	CV	f__Acetobacteraceae	GT	MT	0.0004	0.0006					T0	Ctrl	g__Pseudomonas	GT	WT	0.7652	0.7652
T0	CV	f__Acetobacteraceae	GT	WT	0	0					T0	Ctrl	g__Pseudomonas	MT	WT	0	0
T0	CV	f__Acetobacteraceae	MT	WT	0.662	0.662					T0	CV	g__Pseudomonas	-	-	0	0
T0	CV	f__Acidimicrobineae_incertae_sedis	-	-	0.0016	0.0032					T0	CV	g__Pseudomonas	GT	MT	0	0
T0	CV	f__Acidimicrobineae_incertae_sedis	GT	MT	0.3311	0.3311					T0	CV	g__Pseudomonas	GT	WT	0.8479	0.8479
T0	CV	f__Acidimicrobineae_incertae_sedis	GT	WT	0.0002	0.0006					T0	CV	g__Pseudomonas	MT	WT	0	0
T0	CV	f__Acidimicrobineae_incertae_sedis	MT	WT	0.0011	0.0016					T0	CC	g__Psychrobacter	-	-	0.0001	0.0003
T0	CC	f__Aeromonadaceae	-	-	0	0					T0	CC	g__Psychrobacter	GT	MT	0.1241	0.1241
T0	CC	f__Aeromonadaceae	GT	MT	0	0					T0	CC	g__Psychrobacter	GT	WT	0	0
T0	CC	f__Aeromonadaceae	GT	WT	0.0943	0.0943					T0	CC	g__Psychrobacter	MT	WT	0.0011	0.0016
T0	CC	f__Aeromonadaceae	MT	WT	0	0					T0	CV	g__Psychrobacter	-	-	0	0
T0	Ctrl	f__Aeromonadaceae	-	-	0	0					T0	CV	g__Psychrobacter	GT	MT	0.0088	0.0088
T0	Ctrl	f__Aeromonadaceae	GT	MT	0	0					T0	CV	g__Psychrobacter	GT	WT	0	0
T0	Ctrl	f__Aeromonadaceae	GT	WT	0.0308	0.0308					T0	CV	g__Psychrobacter	MT	WT	0.0019	0.0028
T0	Ctrl	f__Aeromonadaceae	MT	WT	0	0					T0	CC	g__Rickettsia	-	-	0.0029	0.005
T0	CV	f__Aeromonadaceae	-	-	0	0					T0	CC	g__Rickettsia	GT	MT	0.0027	0.0081
T0	CV	f__Aeromonadaceae	GT	MT	0	0					T0	CC	g__Rickettsia	GT	WT	0.0145	0.0218
T0	CV	f__Aeromonadaceae	GT	WT	0.1578	0.1578					T0	CC	g__Rickettsia	MT	WT	0.0667	0.0667
T0	CV	f__Aeromonadaceae	MT	WT	0	0					T0	CC	g__Undibacterium	-	-	0	0
T0	CC	f__Alteromonadaceae	-	-	0.0011	0.0024					T0	CC	g__Undibacterium	GT	MT	0.2273	0.2273
T0	CC	f__Alteromonadaceae	GT	MT	0.0007	0.0021					T0	CC	g__Undibacterium	GT	WT	0	0
T0	CC	f__Alteromonadaceae	GT	WT	0.0014	0.0021					T0	CC	g__Undibacterium	MT	WT	0	0
T0	CC	f__Alteromonadaceae	MT	WT	0.4	0.4					T0	Ctrl	g__Undibacterium	-	-	0.0001	0.0003
T0	Ctrl	f__Alteromonadaceae	-	-	0	0					T0	Ctrl	g__Undibacterium	GT	MT	0.1804	0.1804
T0	Ctrl	f__Alteromonadaceae	GT	MT	0	0					T0	Ctrl	g__Undibacterium	GT	WT	0	0
T0	Ctrl	f__Alteromonadaceae	GT	WT	0.0009	0.0014					T0	Ctrl	g__Undibacterium	MT	WT	0	0
T0	Ctrl	f__Alteromonadaceae	MT	WT	0.2667	0.2667					T0	CV	g__Undibacterium	-	-	0.0001	0.0003
T0	CV	f__Bacillaceae_	-	-	0.0004	0.0009					T0	CV	g__Undibacterium	GT	MT	0.1906	0.1906
T0	CV	f__Bacillaceae_	GT	MT	0.003	0.0045					T0	CV	g__Undibacterium	GT	WT	0	0
T0	CV	f__Bacillaceae_	GT	WT	0.0005	0.0015					T0	CV	g__Undibacterium	MT	WT	0	0
T0	CV	f__Bacillaceae_	MT	WT	0.019	0.019
T0	CC	f__Bradyrhizobiaceae	-	-	0.0001	0.0003
T0	CC	f__Bradyrhizobiaceae	GT	MT	0	0
T0	CC	f__Bradyrhizobiaceae	GT	WT	0.0777	0.0777
T0	CC	f__Bradyrhizobiaceae	MT	WT	0.0109	0.0164
T0	Ctrl	f__Bradyrhizobiaceae	-	-	0.0042	0.0089
T0	Ctrl	f__Bradyrhizobiaceae	GT	MT	0.0011	0.0033
T0	Ctrl	f__Bradyrhizobiaceae	GT	WT	0.5967	0.5967
T0	Ctrl	f__Bradyrhizobiaceae	MT	WT	0.0526	0.0789
T0	CV	f__Bradyrhizobiaceae	-	-	0.0019	0.0037
T0	CV	f__Bradyrhizobiaceae	GT	MT	0.0005	0.0015
T0	CV	f__Bradyrhizobiaceae	GT	WT	0.1474	0.1474
T0	CV	f__Bradyrhizobiaceae	MT	WT	0.0556	0.0834
T0	CC	f__Burkholderiaceae	-	-	0.0009	0.002
T0	CC	f__Burkholderiaceae	GT	MT	0.8085	0.8085
T0	CC	f__Burkholderiaceae	GT	WT	0	0
T0	CC	f__Burkholderiaceae	MT	WT	0.0007	0.001
T0	Ctrl	f__Burkholderiaceae	-	-	0.0209	0.031
T0	Ctrl	f__Burkholderiaceae	GT	MT	0.9391	0.9391
T0	Ctrl	f__Burkholderiaceae	GT	WT	0.0001	0.0003
T0	Ctrl	f__Burkholderiaceae	MT	WT	0.0624	0.0936
T0	CC	f__Burkholderiales_incertae_sedis	-	-	0	0
T0	CC	f__Burkholderiales_incertae_sedis	GT	MT	0	0
T0	CC	f__Burkholderiales_incertae_sedis	GT	WT	0	0
T0	CC	f__Burkholderiales_incertae_sedis	MT	WT	0.8297	0.8297
T0	Ctrl	f__Burkholderiales_incertae_sedis	-	-	0	0
T0	Ctrl	f__Burkholderiales_incertae_sedis	GT	MT	0	0
T0	Ctrl	f__Burkholderiales_incertae_sedis	GT	WT	0	0
T0	Ctrl	f__Burkholderiales_incertae_sedis	MT	WT	0.1448	0.1448
T0	CV	f__Burkholderiales_incertae_sedis	-	-	0	0
T0	CV	f__Burkholderiales_incertae_sedis	GT	MT	0	0
T0	CV	f__Burkholderiales_incertae_sedis	GT	WT	0	0
T0	CV	f__Burkholderiales_incertae_sedis	MT	WT	0.5342	0.5342
T0	Ctrl	f__Caulobacteraceae	-	-	0.0168	0.0259
T0	Ctrl	f__Caulobacteraceae	GT	MT	0.0201	0.0302
T0	Ctrl	f__Caulobacteraceae	GT	WT	0.5651	0.5651
T0	Ctrl	f__Caulobacteraceae	MT	WT	0.0155	0.0302
T0	CV	f__Caulobacteraceae	-	-	0.0001	0.0003
T0	CV	f__Caulobacteraceae	GT	MT	0	0
T0	CV	f__Caulobacteraceae	GT	WT	0.3567	0.3567
T0	CV	f__Caulobacteraceae	MT	WT	0.0052	0.0078
T0	Ctrl	f__Clostridiaceae_	-	-	0.0087	0.0149
T0	Ctrl	f__Clostridiaceae_	GT	MT	0.0165	0.0248
T0	Ctrl	f__Clostridiaceae_	GT	WT	0.0913	0.0913
T0	Ctrl	f__Clostridiaceae_	MT	WT	0.012	0.0248
T0	CV	f__Coxiellaceae	-	-	0.0006	0.0014
T0	CV	f__Coxiellaceae	GT	MT	NA	NA
T0	CV	f__Coxiellaceae	GT	WT	0	0
T0	CV	f__Coxiellaceae	MT	WT	NA	NA
T0	CC	f__Flavobacteriaceae	-	-	0.0009	0.002
T0	CC	f__Flavobacteriaceae	GT	MT	0.0003	0.0009
T0	CC	f__Flavobacteriaceae	GT	WT	0.3567	0.3567
T0	CC	f__Flavobacteriaceae	MT	WT	0.0134	0.0201
T0	Ctrl	f__Flavobacteriaceae	-	-	0.0001	0.0003
T0	Ctrl	f__Flavobacteriaceae	GT	MT	0.0006	0.0018
T0	Ctrl	f__Flavobacteriaceae	GT	WT	0.0027	0.0027
T0	Ctrl	f__Flavobacteriaceae	MT	WT	0.0012	0.0018
T0	CV	f__Flavobacteriaceae	-	-	0	0
T0	CV	f__Flavobacteriaceae	GT	MT	0	0
T0	CV	f__Flavobacteriaceae	GT	WT	0.0076	0.0076
T0	CV	f__Flavobacteriaceae	MT	WT	0.0002	0.0003
T0	Ctrl	f__Geobacteraceae	-	-	0.0276	0.0396
T0	Ctrl	f__Geobacteraceae	GT	MT	0.026	0.026
T0	Ctrl	f__Geobacteraceae	GT	WT	NA	NA
T0	Ctrl	f__Geobacteraceae	MT	WT	NA	NA
T0	CC	f__Hyphomonadaceae	-	-	0.0016	0.0032
T0	CC	f__Hyphomonadaceae	GT	MT	NA	NA
T0	CC	f__Hyphomonadaceae	GT	WT	0.0001	0.0001
T0	CC	f__Hyphomonadaceae	MT	WT	NA	NA
T0	Ctrl	f__Lachnospiraceae	-	-	0.0404	0.0558
T0	Ctrl	f__Lachnospiraceae	GT	MT	0.0409	0.0409
T0	Ctrl	f__Lachnospiraceae	GT	WT	NA	NA
T0	Ctrl	f__Lachnospiraceae	MT	WT	NA	NA
T0	CC	f__Legionellaceae	-	-	0	0
T0	CC	f__Legionellaceae	GT	MT	0.0133	0.0133
T0	CC	f__Legionellaceae	GT	WT	0	0
T0	CC	f__Legionellaceae	MT	WT	0.0003	0.0004
T0	CV	f__Legionellaceae	-	-	0.0002	0.0005
T0	CV	f__Legionellaceae	GT	MT	0.0164	0.0201
T0	CV	f__Legionellaceae	GT	WT	0	0
T0	CV	f__Legionellaceae	MT	WT	0.0201	0.0201
T0	Ctrl	f__Methylocystaceae	-	-	0.0041	0.0089
T0	Ctrl	f__Methylocystaceae	GT	MT	0.0552	0.0552
T0	Ctrl	f__Methylocystaceae	GT	WT	0.0051	0.0076
T0	Ctrl	f__Methylocystaceae	MT	WT	0.004	0.0076
T0	Ctrl	f__Mycoplasmataceae	-	-	0.042	0.0558
T0	Ctrl	f__Mycoplasmataceae	GT	MT	0.1573	0.1573
T0	Ctrl	f__Mycoplasmataceae	GT	WT	0.0264	0.0792
T0	Ctrl	f__Mycoplasmataceae	MT	WT	0.0564	0.0846
T0	CC	f__Oxalobacteraceae	-	-	0	0
T0	CC	f__Oxalobacteraceae	GT	MT	0.0818	0.0818
T0	CC	f__Oxalobacteraceae	GT	WT	0	0
T0	CC	f__Oxalobacteraceae	MT	WT	0	0
T0	Ctrl	f__Oxalobacteraceae	-	-	0.0012	0.0031
T0	Ctrl	f__Oxalobacteraceae	GT	MT	0.6556	0.6556
T0	Ctrl	f__Oxalobacteraceae	GT	WT	0.0004	0.0006
T0	Ctrl	f__Oxalobacteraceae	MT	WT	0.0002	0.0006
T0	CV	f__Oxalobacteraceae	-	-	0.0001	0.0003
T0	CV	f__Oxalobacteraceae	GT	MT	0.9349	0.9349
T0	CV	f__Oxalobacteraceae	GT	WT	0	0
T0	CV	f__Oxalobacteraceae	MT	WT	0	0
T0	CC	f__Pseudomonadaceae	-	-	0	0
T0	CC	f__Pseudomonadaceae	GT	MT	0	0
T0	CC	f__Pseudomonadaceae	GT	WT	0.1883	0.1883
T0	CC	f__Pseudomonadaceae	MT	WT	0	0
T0	Ctrl	f__Pseudomonadaceae	-	-	0	0
T0	Ctrl	f__Pseudomonadaceae	GT	MT	0	0
T0	Ctrl	f__Pseudomonadaceae	GT	WT	0.7652	0.7652
T0	Ctrl	f__Pseudomonadaceae	MT	WT	0	0
T0	CV	f__Pseudomonadaceae	-	-	0	0
T0	CV	f__Pseudomonadaceae	GT	MT	0	0
T0	CV	f__Pseudomonadaceae	GT	WT	0.8479	0.8479
T0	CV	f__Pseudomonadaceae	MT	WT	0	0
T0	CC	f__Rhodobacteraceae	-	-	0	0
T0	CC	f__Rhodobacteraceae	GT	MT	0	0
T0	CC	f__Rhodobacteraceae	GT	WT	0	0
T0	CC	f__Rhodobacteraceae	MT	WT	0.8746	0.8746
T0	Ctrl	f__Rhodobacteraceae	-	-	0	0
T0	Ctrl	f__Rhodobacteraceae	GT	MT	0	0
T0	Ctrl	f__Rhodobacteraceae	GT	WT	0	0
T0	Ctrl	f__Rhodobacteraceae	MT	WT	0.7975	0.7975
T0	CV	f__Rhodobacteraceae	-	-	0	0
T0	CV	f__Rhodobacteraceae	GT	MT	0	0
T0	CV	f__Rhodobacteraceae	GT	WT	0	0
T0	CV	f__Rhodobacteraceae	MT	WT	0.8286	0.8286
T0	CC	f__Rickettsiaceae	-	-	0.0018	0.0034
T0	CC	f__Rickettsiaceae	GT	MT	0.0027	0.0081
T0	CC	f__Rickettsiaceae	GT	WT	0.0056	0.0084
T0	CC	f__Rickettsiaceae	MT	WT	0.1939	0.1939
T0	Ctrl	f__Ruminococcaceae	-	-	0.0032	0.0071
T0	Ctrl	f__Ruminococcaceae	GT	MT	0.0017	0.0017
T0	Ctrl	f__Ruminococcaceae	GT	WT	NA	NA
T0	Ctrl	f__Ruminococcaceae	MT	WT	NA	NA
T0	CV	f__Sinobacteraceae	-	-	0.0002	0.0005
T0	CV	f__Sinobacteraceae	GT	MT	0.4722	0.4722
T0	CV	f__Sinobacteraceae	GT	WT	0	0
T0	CV	f__Sinobacteraceae	MT	WT	0.0018	0.0027
T0	CC	f__Sphingomonadaceae	-	-	0.0016	0.0032
T0	CC	f__Sphingomonadaceae	GT	MT	0.0962	0.1147
T0	CC	f__Sphingomonadaceae	GT	WT	0	0
T0	CC	f__Sphingomonadaceae	MT	WT	0.1147	0.1147
T0	CV	f__Sphingomonadaceae	-	-	0.0049	0.0091
T0	CV	f__Sphingomonadaceae	GT	MT	0.9405	0.9405
T0	CV	f__Sphingomonadaceae	GT	WT	0.0001	0.0003
T0	CV	f__Sphingomonadaceae	MT	WT	0.0352	0.0528
T0	Ctrl	f__Veillonellaceae	-	-	0.009	0.0151
T0	Ctrl	f__Veillonellaceae	GT	MT	0.1653	0.1653
T0	Ctrl	f__Veillonellaceae	GT	WT	0.0051	0.0153
T0	Ctrl	f__Veillonellaceae	MT	WT	0.0159	0.0239
T0	CV	g__Aciditerrimonas	-	-	0.0016	0.0032
T0	CV	g__Aciditerrimonas	GT	MT	0.3311	0.3311
T0	CV	g__Aciditerrimonas	GT	WT	0.0002	0.0006
T0	CV	g__Aciditerrimonas	MT	WT	0.0011	0.0016
T0	CC	g__Aeromonas	-	-	0	0
T0	CC	g__Aeromonas	GT	MT	0	0
T0	CC	g__Aeromonas	GT	WT	0.1474	0.1474
T0	CC	g__Aeromonas	MT	WT	0	0
T0	Ctrl	g__Aeromonas	-	-	0	0
T0	Ctrl	g__Aeromonas	GT	MT	0	0
T0	Ctrl	g__Aeromonas	GT	WT	0.0446	0.0446
T0	Ctrl	g__Aeromonas	MT	WT	0	0
T0	CV	g__Aeromonas	-	-	0	0
T0	CV	g__Aeromonas	GT	MT	0	0
T0	CV	g__Aeromonas	GT	WT	0.4021	0.4021
T0	CV	g__Aeromonas	MT	WT	0	0
T0	Ctrl	g__Anaerobacter	-	-	0.0031	0.0071
T0	Ctrl	g__Anaerobacter	GT	MT	0.0019	0.0057
T0	Ctrl	g__Anaerobacter	GT	WT	0.093	0.093
T0	Ctrl	g__Anaerobacter	MT	WT	0.0333	0.05
T0	CC	g__Asticcacaulis	-	-	0	0
T0	CC	g__Asticcacaulis	GT	MT	0	0
T0	CC	g__Asticcacaulis	GT	WT	0.0047	0.0047
T0	CC	g__Asticcacaulis	MT	WT	0.0034	0.0047
T0	CV	g__Asticcacaulis	-	-	0	0
T0	CV	g__Asticcacaulis	GT	MT	0	0
T0	CV	g__Asticcacaulis	GT	WT	0.0002	0.0003
T0	CV	g__Asticcacaulis	MT	WT	0.0008	0.0008
T0	CV	g__Bacillus	-	-	0.0004	0.0009
T0	CV	g__Bacillus	GT	MT	0.003	0.0045
T0	CV	g__Bacillus	GT	WT	0.0005	0.0015
T0	CV	g__Bacillus	MT	WT	0.019	0.019
T0	CC	g__Caldimonas	-	-	0	0
T0	CC	g__Caldimonas	GT	MT	0	0
T0	CC	g__Caldimonas	GT	WT	0	0
T0	CC	g__Caldimonas	MT	WT	0.0015	0.0015
T0	Ctrl	g__Caldimonas	-	-	0	0
T0	Ctrl	g__Caldimonas	GT	MT	0	0
T0	Ctrl	g__Caldimonas	GT	WT	0.0039	0.0058
T0	Ctrl	g__Caldimonas	MT	WT	0.0704	0.0704
T0	CC	g__Flavobacterium	-	-	0	0
T0	CC	g__Flavobacterium	GT	MT	0.0006	0.0009
T0	CC	g__Flavobacterium	GT	WT	0	0
T0	CC	g__Flavobacterium	MT	WT	0.0784	0.0784
T0	Ctrl	g__Flavobacterium	-	-	0	0
T0	Ctrl	g__Flavobacterium	GT	MT	0.0003	0.0004
T0	Ctrl	g__Flavobacterium	GT	WT	0	0
T0	Ctrl	g__Flavobacterium	MT	WT	0.0057	0.0057
T0	CV	g__Flavobacterium	-	-	0	0
T0	CV	g__Flavobacterium	GT	MT	0.007	0.007
T0	CV	g__Flavobacterium	GT	WT	0	0
T0	CV	g__Flavobacterium	MT	WT	0.0005	0.0008
T0	Ctrl	g__Geobacter	-	-	0.0157	0.025
T0	Ctrl	g__Geobacter	GT	MT	0.0126	0.0126
T0	Ctrl	g__Geobacter	GT	WT	NA	NA
T0	Ctrl	g__Geobacter	MT	WT	NA	NA
T0	Ctrl	g__Lachnospiracea_incertae_sedis	-	-	0.0174	0.0262
T0	Ctrl	g__Lachnospiracea_incertae_sedis	GT	MT	0.0151	0.0151
T0	Ctrl	g__Lachnospiracea_incertae_sedis	GT	WT	NA	NA
T0	Ctrl	g__Lachnospiracea_incertae_sedis	MT	WT	NA	NA
T0	CC	g__Legionella	-	-	0	0
T0	CC	g__Legionella	GT	MT	0.0133	0.0133
T0	CC	g__Legionella	GT	WT	0	0
T0	CC	g__Legionella	MT	WT	0.0003	0.0004
T0	CV	g__Legionella	-	-	0.0002	0.0005
T0	CV	g__Legionella	GT	MT	0.0164	0.0201
T0	CV	g__Legionella	GT	WT	0	0
T0	CV	g__Legionella	MT	WT	0.0201	0.0201
T0	CC	g__Methylibium	-	-	0	0
T0	CC	g__Methylibium	GT	MT	0	0
T0	CC	g__Methylibium	GT	WT	0.0001	0.0002
T0	CC	g__Methylibium	MT	WT	0.5185	0.5185
T0	Ctrl	g__Methylibium	-	-	0	0
T0	Ctrl	g__Methylibium	GT	MT	0	0
T0	Ctrl	g__Methylibium	GT	WT	0	0
T0	Ctrl	g__Methylibium	MT	WT	0.7546	0.7546
T0	CV	g__Methylibium	-	-	0	0
T0	CV	g__Methylibium	GT	MT	0	0
T0	CV	g__Methylibium	GT	WT	0	0
T0	CV	g__Methylibium	MT	WT	0.1807	0.1807
T0	CV	g__Oxalicibacterium	-	-	0.0015	0.0032
T0	CV	g__Oxalicibacterium	GT	MT	0.0769	0.1154
T0	CV	g__Oxalicibacterium	GT	WT	0	0
T0	CV	g__Oxalicibacterium	MT	WT	1	1
T0	CC	g__Peptostreptococcaceae_incertae_sedis	-	-	0.0009	0.002
T0	CC	g__Peptostreptococcaceae_incertae_sedis	GT	MT	0.0001	0.0001
T0	CC	g__Peptostreptococcaceae_incertae_sedis	GT	WT	NA	NA
T0	CC	g__Peptostreptococcaceae_incertae_sedis	MT	WT	NA	NA
T0	Ctrl	g__Plesiomonas	-	-	0.0046	0.0095
T0	Ctrl	g__Plesiomonas	GT	MT	0.0025	0.0025
T0	Ctrl	g__Plesiomonas	GT	WT	NA	NA
T0	Ctrl	g__Plesiomonas	MT	WT	NA	NA
T0	CC	g__Pseudomonas	-	-	0	0
T0	CC	g__Pseudomonas	GT	MT	0	0
T0	CC	g__Pseudomonas	GT	WT	0.1739	0.1739
T0	CC	g__Pseudomonas	MT	WT	0	0
T0	Ctrl	g__Pseudomonas	-	-	0	0
T0	Ctrl	g__Pseudomonas	GT	MT	0	0
T0	Ctrl	g__Pseudomonas	GT	WT	0.7652	0.7652
T0	Ctrl	g__Pseudomonas	MT	WT	0	0
T0	CV	g__Pseudomonas	-	-	0	0
T0	CV	g__Pseudomonas	GT	MT	0	0
T0	CV	g__Pseudomonas	GT	WT	0.8479	0.8479
T0	CV	g__Pseudomonas	MT	WT	0	0
T0	CC	g__Psychrobacter	-	-	0.0001	0.0003
T0	CC	g__Psychrobacter	GT	MT	0.1241	0.1241
T0	CC	g__Psychrobacter	GT	WT	0	0
T0	CC	g__Psychrobacter	MT	WT	0.0011	0.0016
T0	CV	g__Psychrobacter	-	-	0	0
T0	CV	g__Psychrobacter	GT	MT	0.0088	0.0088
T0	CV	g__Psychrobacter	GT	WT	0	0
T0	CV	g__Psychrobacter	MT	WT	0.0019	0.0028
T0	CC	g__Rickettsia	-	-	0.0029	0.005
T0	CC	g__Rickettsia	GT	MT	0.0027	0.0081
T0	CC	g__Rickettsia	GT	WT	0.0145	0.0218
T0	CC	g__Rickettsia	MT	WT	0.0667	0.0667
T0	CC	g__Undibacterium	-	-	0	0
T0	CC	g__Undibacterium	GT	MT	0.2273	0.2273
T0	CC	g__Undibacterium	GT	WT	0	0
T0	CC	g__Undibacterium	MT	WT	0	0
T0	Ctrl	g__Undibacterium	-	-	0.0001	0.0003
T0	Ctrl	g__Undibacterium	GT	MT	0.1804	0.1804
T0	Ctrl	g__Undibacterium	GT	WT	0	0
T0	Ctrl	g__Undibacterium	MT	WT	0	0
T0	CV	g__Undibacterium	-	-	0.0001	0.0003
T0	CV	g__Undibacterium	GT	MT	0.1906	0.1906
T0	CV	g__Undibacterium	GT	WT	0	0
T0	CV	g__Undibacterium	MT	WT	0	0
T0	CC	k__Bacteria	-	-	0	0
T0	CC	k__Bacteria	GT	MT	0	0
T0	CC	k__Bacteria	GT	WT	0	0
T0	CC	k__Bacteria	MT	WT	0.0206	0.0206
T0	Ctrl	k__Bacteria	-	-	0	0
T0	Ctrl	k__Bacteria	GT	MT	0	0
T0	Ctrl	k__Bacteria	GT	WT	0.0001	0.0002
T0	Ctrl	k__Bacteria	MT	WT	0.0365	0.0365
T0	CV	k__Bacteria	-	-	0	0
T0	CV	k__Bacteria	GT	MT	0	0
T0	CV	k__Bacteria	GT	WT	0	0
T0	CV	k__Bacteria	MT	WT	0.9386	0.9386
T0	Ctrl	o__Acidimicrobiales	-	-	0.0003	0.0008
T0	Ctrl	o__Acidimicrobiales	GT	MT	0.9037	0.9037
T0	Ctrl	o__Acidimicrobiales	GT	WT	0	0
T0	Ctrl	o__Acidimicrobiales	MT	WT	0	0
T0	CV	o__Acidimicrobiales	-	-	0.0002	0.0005
T0	CV	o__Acidimicrobiales	GT	MT	0.1677	0.1677
T0	CV	o__Acidimicrobiales	GT	WT	0	0
T0	CV	o__Acidimicrobiales	MT	WT	0.0001	0.0002
T0	Ctrl	o__Actinomycetales	-	-	0.0169	0.0259
T0	Ctrl	o__Actinomycetales	GT	MT	0.8134	0.8134
T0	Ctrl	o__Actinomycetales	GT	WT	0.0178	0.0267
T0	Ctrl	o__Actinomycetales	MT	WT	0.0018	0.0054
T0	CC	o__Aeromonadales	-	-	0	0
T0	CC	o__Aeromonadales	GT	MT	0	0
T0	CC	o__Aeromonadales	GT	WT	0.0777	0.0777
T0	CC	o__Aeromonadales	MT	WT	0	0
T0	Ctrl	o__Aeromonadales	-	-	0	0
T0	Ctrl	o__Aeromonadales	GT	MT	0	0
T0	Ctrl	o__Aeromonadales	GT	WT	0.0237	0.0237
T0	Ctrl	o__Aeromonadales	MT	WT	0	0
T0	CV	o__Aeromonadales	-	-	0	0
T0	CV	o__Aeromonadales	GT	MT	0	0
T0	CV	o__Aeromonadales	GT	WT	0.1156	0.1156
T0	CV	o__Aeromonadales	MT	WT	0	0
T0	CC	o__Alteromonadales	-	-	0	0
T0	CC	o__Alteromonadales	GT	MT	0	0
T0	CC	o__Alteromonadales	GT	WT	0	0
T0	CC	o__Alteromonadales	MT	WT	0.3196	0.3196
T0	Ctrl	o__Alteromonadales	-	-	0	0
T0	Ctrl	o__Alteromonadales	GT	MT	0	0
T0	Ctrl	o__Alteromonadales	GT	WT	0	0
T0	Ctrl	o__Alteromonadales	MT	WT	0.881	0.881
T0	CV	o__Alteromonadales	-	-	0	0
T0	CV	o__Alteromonadales	GT	MT	0	0
T0	CV	o__Alteromonadales	GT	WT	0.0001	0.0002
T0	CV	o__Alteromonadales	MT	WT	0.0293	0.0293
T0	Ctrl	o__Bacillales	-	-	0.0106	0.0175
T0	Ctrl	o__Bacillales	GT	MT	0.7936	0.7936
T0	Ctrl	o__Bacillales	GT	WT	0.0134	0.0201
T0	Ctrl	o__Bacillales	MT	WT	0.0011	0.0033
T0	Ctrl	o__Bacteroidales	-	-	0.0053	0.0103
T0	Ctrl	o__Bacteroidales	GT	MT	0.0031	0.0031
T0	Ctrl	o__Bacteroidales	GT	WT	NA	NA
T0	Ctrl	o__Bacteroidales	MT	WT	NA	NA
T0	CC	o__Burkholderiales	-	-	0	0
T0	CC	o__Burkholderiales	GT	MT	0	0
T0	CC	o__Burkholderiales	GT	WT	0.0368	0.0368
T0	CC	o__Burkholderiales	MT	WT	0.0001	0.0002
T0	Ctrl	o__Burkholderiales	-	-	0	0
T0	Ctrl	o__Burkholderiales	GT	MT	0	0
T0	Ctrl	o__Burkholderiales	GT	WT	0.0009	0.0009
T0	Ctrl	o__Burkholderiales	MT	WT	0.0009	0.0009
T0	CV	o__Burkholderiales	-	-	0	0
T0	CV	o__Burkholderiales	GT	MT	0	0
T0	CV	o__Burkholderiales	GT	WT	0	0
T0	CV	o__Burkholderiales	MT	WT	0	0
T0	CC	o__Caulobacterales	-	-	0.0031	0.0053
T0	CC	o__Caulobacterales	GT	MT	0.2829	0.2829
T0	CC	o__Caulobacterales	GT	WT	0	0
T0	CC	o__Caulobacterales	MT	WT	0.0411	0.0616
T0	Ctrl	o__Caulobacterales	-	-	0.0083	0.0145
T0	Ctrl	o__Caulobacterales	GT	MT	0.3613	0.3613
T0	Ctrl	o__Caulobacterales	GT	WT	0.0007	0.0021
T0	Ctrl	o__Caulobacterales	MT	WT	0.0135	0.0202
T0	CV	o__Caulobacterales	-	-	0.0009	0.0019
T0	CV	o__Caulobacterales	GT	MT	0.0088	0.0088
T0	CV	o__Caulobacterales	GT	WT	0.002	0.006
T0	CV	o__Caulobacterales	MT	WT	0.0061	0.0088
T0	CV	o__Chromatiales	-	-	0	0
T0	CV	o__Chromatiales	GT	MT	0	0
T0	CV	o__Chromatiales	GT	WT	0.0034	0.0034
T0	CV	o__Chromatiales	MT	WT	0	0
T0	Ctrl	o__Clostridiales	-	-	0.0109	0.0176
T0	Ctrl	o__Clostridiales	GT	MT	0.2028	0.2028
T0	Ctrl	o__Clostridiales	GT	WT	0.0085	0.0154
T0	Ctrl	o__Clostridiales	MT	WT	0.0103	0.0154
T0	CV	o__Clostridiales	-	-	0.0016	0.0032
T0	CV	o__Clostridiales	GT	MT	0.2011	0.2011
T0	CV	o__Clostridiales	GT	WT	0.0001	0.0003
T0	CV	o__Clostridiales	MT	WT	0.0292	0.0438
T0	Ctrl	o__Desulfuromonadales	-	-	0.0001	0.0003
T0	Ctrl	o__Desulfuromonadales	GT	MT	0.0815	0.0815
T0	Ctrl	o__Desulfuromonadales	GT	WT	0	0
T0	Ctrl	o__Desulfuromonadales	MT	WT	0.0061	0.0092
T0	CC	o__Flavobacteriales	-	-	0.0009	0.002
T0	CC	o__Flavobacteriales	GT	MT	0.0003	0.0009
T0	CC	o__Flavobacteriales	GT	WT	0.5076	0.5076
T0	CC	o__Flavobacteriales	MT	WT	0.0134	0.0201
T0	Ctrl	o__Flavobacteriales	-	-	0.0001	0.0003
T0	Ctrl	o__Flavobacteriales	GT	MT	0.0003	0.0009
T0	Ctrl	o__Flavobacteriales	GT	WT	0.0065	0.0065
T0	Ctrl	o__Flavobacteriales	MT	WT	0.0011	0.0016
T0	CV	o__Flavobacteriales	-	-	0	0
T0	CV	o__Flavobacteriales	GT	MT	0	0
T0	CV	o__Flavobacteriales	GT	WT	0.0088	0.0088
T0	CV	o__Flavobacteriales	MT	WT	0.0003	0.0004
T0	CC	o__Legionellales	-	-	0	0
T0	CC	o__Legionellales	GT	MT	0	0
T0	CC	o__Legionellales	GT	WT	0.1739	0.1739
T0	CC	o__Legionellales	MT	WT	0.0003	0.0004
T0	Ctrl	o__Legionellales	-	-	0.0013	0.0031
T0	Ctrl	o__Legionellales	GT	MT	0.0004	0.0012
T0	Ctrl	o__Legionellales	GT	WT	0.5967	0.5967
T0	Ctrl	o__Legionellales	MT	WT	0.0157	0.0235
T0	Ctrl	o__Mycoplasmatales	-	-	0.042	0.0558
T0	Ctrl	o__Mycoplasmatales	GT	MT	0.1573	0.1573
T0	Ctrl	o__Mycoplasmatales	GT	WT	0.0264	0.0792
T0	Ctrl	o__Mycoplasmatales	MT	WT	0.0564	0.0846
T0	Ctrl	o__Myxococcales	-	-	0.0058	0.011
T0	Ctrl	o__Myxococcales	GT	MT	0.0009	0.0009
T0	Ctrl	o__Myxococcales	GT	WT	NA	NA
T0	Ctrl	o__Myxococcales	MT	WT	NA	NA
T0	Ctrl	o__Oceanospirillales	-	-	0.0016	0.0037
T0	Ctrl	o__Oceanospirillales	GT	MT	0.0001	0.0001
T0	Ctrl	o__Oceanospirillales	GT	WT	NA	NA
T0	Ctrl	o__Oceanospirillales	MT	WT	NA	NA
T0	CV	o__Oceanospirillales	-	-	0.0002	0.0005
T0	CV	o__Oceanospirillales	GT	MT	0	0
T0	CV	o__Oceanospirillales	GT	WT	NA	NA
T0	CV	o__Oceanospirillales	MT	WT	NA	NA
T0	CC	o__Pseudomonadales	-	-	0	0
T0	CC	o__Pseudomonadales	GT	MT	0	0
T0	CC	o__Pseudomonadales	GT	WT	0.0413	0.0413
T0	CC	o__Pseudomonadales	MT	WT	0	0
T0	Ctrl	o__Pseudomonadales	-	-	0	0
T0	Ctrl	o__Pseudomonadales	GT	MT	0	0
T0	Ctrl	o__Pseudomonadales	GT	WT	0.9817	0.9817
T0	Ctrl	o__Pseudomonadales	MT	WT	0	0
T0	CV	o__Pseudomonadales	-	-	0	0
T0	CV	o__Pseudomonadales	GT	MT	0	0
T0	CV	o__Pseudomonadales	GT	WT	0.5641	0.5641
T0	CV	o__Pseudomonadales	MT	WT	0	0
T0	CC	o__Rhodobacterales	-	-	0	0
T0	CC	o__Rhodobacterales	GT	MT	0	0
T0	CC	o__Rhodobacterales	GT	WT	0	0
T0	CC	o__Rhodobacterales	MT	WT	0.8746	0.8746
T0	Ctrl	o__Rhodobacterales	-	-	0	0
T0	Ctrl	o__Rhodobacterales	GT	MT	0	0
T0	Ctrl	o__Rhodobacterales	GT	WT	0	0
T0	Ctrl	o__Rhodobacterales	MT	WT	0.7975	0.7975
T0	CV	o__Rhodobacterales	-	-	0	0
T0	CV	o__Rhodobacterales	GT	MT	0	0
T0	CV	o__Rhodobacterales	GT	WT	0	0
T0	CV	o__Rhodobacterales	MT	WT	0.8286	0.8286
T0	CC	o__Rhodospirillales	-	-	0.002	0.0037
T0	CC	o__Rhodospirillales	GT	MT	0.0003	0.0009
T0	CC	o__Rhodospirillales	GT	WT	0.5935	0.5935
T0	CC	o__Rhodospirillales	MT	WT	0.0159	0.0239
T0	Ctrl	o__Sphingobacteriales	-	-	0.0074	0.0134
T0	Ctrl	o__Sphingobacteriales	GT	MT	0.003	0.009
T0	Ctrl	o__Sphingobacteriales	GT	WT	0.2879	0.2879
T0	Ctrl	o__Sphingobacteriales	MT	WT	0.0472	0.0708
T0	CC	o__Sphingomonadales	-	-	0.0016	0.0032
T0	CC	o__Sphingomonadales	GT	MT	0.0962	0.1147
T0	CC	o__Sphingomonadales	GT	WT	0	0
T0	CC	o__Sphingomonadales	MT	WT	0.1147	0.1147
T0	CV	o__Sphingomonadales	-	-	0.0049	0.0091
T0	CV	o__Sphingomonadales	GT	MT	0.9405	0.9405
T0	CV	o__Sphingomonadales	GT	WT	0.0001	0.0003
T0	CV	o__Sphingomonadales	MT	WT	0.0352	0.0528
T0	CC	o__Thiotrichales	-	-	0.0017	0.0033
T0	CC	o__Thiotrichales	GT	MT	NA	NA
T0	CC	o__Thiotrichales	GT	WT	0.0001	0.0001
T0	CC	o__Thiotrichales	MT	WT	NA	NA
T0	Ctrl	o__Thiotrichales	-	-	0.0001	0.0003
T0	Ctrl	o__Thiotrichales	GT	MT	0	0
T0	Ctrl	o__Thiotrichales	GT	WT	0.0009	0.0014
T0	Ctrl	o__Thiotrichales	MT	WT	1	1
T0	CV	o__Thiotrichales	-	-	0.0004	0.0009
T0	CV	o__Thiotrichales	GT	MT	0.0008	0.0012
T0	CV	o__Thiotrichales	GT	WT	0.0001	0.0003
T0	CV	o__Thiotrichales	MT	WT	0.6286	0.6286
T0	CC	p__Actinobacteria	-	-	0.0022	0.0039
T0	CC	p__Actinobacteria	GT	MT	0.0483	0.0483
T0	CC	p__Actinobacteria	GT	WT	0.0328	0.0483
T0	CC	p__Actinobacteria	MT	WT	0.0004	0.0012
T0	Ctrl	p__Actinobacteria	-	-	0.0003	0.0008
T0	Ctrl	p__Actinobacteria	GT	MT	0.9393	0.9393
T0	Ctrl	p__Actinobacteria	GT	WT	0	0
T0	Ctrl	p__Actinobacteria	MT	WT	0	0
T0	CC	p__Bacteroidetes	-	-	0	0
T0	CC	p__Bacteroidetes	GT	MT	0	0
T0	CC	p__Bacteroidetes	GT	WT	0.4804	0.4804
T0	CC	p__Bacteroidetes	MT	WT	0.0308	0.0462
T0	Ctrl	p__Bacteroidetes	-	-	0	0
T0	Ctrl	p__Bacteroidetes	GT	MT	0	0
T0	Ctrl	p__Bacteroidetes	GT	WT	0.0635	0.0635
T0	Ctrl	p__Bacteroidetes	MT	WT	0.0015	0.0023
T0	CV	p__Bacteroidetes	-	-	0	0
T0	CV	p__Bacteroidetes	GT	MT	0	0
T0	CV	p__Bacteroidetes	GT	WT	0.3567	0.3567
T0	CV	p__Bacteroidetes	MT	WT	0.0003	0.0004
T0	CC	p__Firmicutes	-	-	0.0004	0.0011
T0	CC	p__Firmicutes	GT	MT	0.3051	0.3051
T0	CC	p__Firmicutes	GT	WT	0	0
T0	CC	p__Firmicutes	MT	WT	0.0013	0.002
T0	Ctrl	p__Firmicutes	-	-	0.0004	0.0011
T0	Ctrl	p__Firmicutes	GT	MT	0.7014	0.7014
T0	Ctrl	p__Firmicutes	GT	WT	0.0001	0.0002
T0	Ctrl	p__Firmicutes	MT	WT	0	0
T0	CV	p__Firmicutes	-	-	0.0004	0.0009
T0	CV	p__Firmicutes	GT	MT	0.1236	0.1236
T0	CV	p__Firmicutes	GT	WT	0	0
T0	CV	p__Firmicutes	MT	WT	0.0027	0.004
T0	CC	p__Proteobacteria	-	-	0.0016	0.0032
T0	CC	p__Proteobacteria	GT	MT	0.0001	0.0003
T0	CC	p__Proteobacteria	GT	WT	0.1603	0.2404
T0	CC	p__Proteobacteria	MT	WT	0.7169	0.7169
T0	Ctrl	p__Proteobacteria	-	-	0.0053	0.0103
T0	Ctrl	p__Proteobacteria	GT	MT	0.0008	0.0024
T0	Ctrl	p__Proteobacteria	GT	WT	0.4804	0.4804
T0	Ctrl	p__Proteobacteria	MT	WT	0.1883	0.2824
T0	CV	p__Proteobacteria	-	-	0.0002	0.0005
T0	CV	p__Proteobacteria	GT	MT	0	0
T0	CV	p__Proteobacteria	GT	WT	0.7816	0.7816
T0	CV	p__Proteobacteria	MT	WT	0.2731	0.4096
T0	Ctrl	p__Tenericutes	-	-	0.042	0.0558
T0	Ctrl	p__Tenericutes	GT	MT	0.1573	0.1573
T0	Ctrl	p__Tenericutes	GT	WT	0.0264	0.0792
T0	Ctrl	p__Tenericutes	MT	WT	0.0564	0.0846
T0	CC	Richness	-	-	0	0
T0	CC	Richness	GT	MT	0	0
T0	CC	Richness	GT	WT	0	0
T0	CC	Richness	MT	WT	0	0
T0	Ctrl	Richness	-	-	0	0
T0	Ctrl	Richness	GT	MT	0	0
T0	Ctrl	Richness	GT	WT	0	0
T0	Ctrl	Richness	MT	WT	0	0
T0	CV	Richness	-	-	0	0
T0	CV	Richness	GT	MT	0	0
T0	CV	Richness	GT	WT	0	0
T0	CV	Richness	MT	WT	0	0
T0	CC	Shannon.effective	-	-	0	0
T0	CC	Shannon.effective	GT	MT	0	0
T0	CC	Shannon.effective	GT	WT	0	0
T0	CC	Shannon.effective	MT	WT	0.6234	0.6234
T0	Ctrl	Shannon.effective	-	-	0	0
T0	Ctrl	Shannon.effective	GT	MT	0	0
T0	Ctrl	Shannon.effective	GT	WT	0	0
T0	Ctrl	Shannon.effective	MT	WT	0.4284	0.4284
T0	CV	Shannon.effective	-	-	0	0
T0	CV	Shannon.effective	GT	MT	0	0
T0	CV	Shannon.effective	GT	WT	0.0004	0.0006
T0	CV	Shannon.effective	MT	WT	0.1474	0.1474
T0	CC	Simpson.effective	-	-	0	0
T0	CC	Simpson.effective	GT	MT	0	0
T0	CC	Simpson.effective	GT	WT	0	0
T0	CC	Simpson.effective	MT	WT	0.7816	0.7816
T0	Ctrl	Simpson.effective	-	-	0	0
T0	Ctrl	Simpson.effective	GT	MT	0	0
T0	Ctrl	Simpson.effective	GT	WT	0	0
T0	Ctrl	Simpson.effective	MT	WT	0.2197	0.2197
T0	CV	Simpson.effective	-	-	0	0
T0	CV	Simpson.effective	GT	MT	0	0
T0	CV	Simpson.effective	GT	WT	0.0056	0.0084
T0	CV	Simpson.effective	MT	WT	0.2312	0.2312

## Sheet: T3
Time	Treatment	measure	Group1	Group2	pvalue	corrected					T3	Ctrl	g__Aeromonas	-	-	0	0
T3	Ctrl	c__Alphaproteobacteria	-	-	0	0					T3	Ctrl	g__Aeromonas	GT	MT	0	0
T3	Ctrl	c__Alphaproteobacteria	GT	MT	0	0					T3	Ctrl	g__Aeromonas	GT	WT	0.0878	0.0878
T3	Ctrl	c__Alphaproteobacteria	GT	WT	0	0					T3	Ctrl	g__Aeromonas	MT	WT	0	0
T3	Ctrl	c__Alphaproteobacteria	MT	WT	0.0029	0.0029					T3	CC	g__Aeromonas	-	-	0	0
T3	CC	c__Alphaproteobacteria	-	-	0	0					T3	CC	g__Aeromonas	GT	MT	0	0
T3	CC	c__Alphaproteobacteria	GT	MT	0	0					T3	CC	g__Aeromonas	GT	WT	0.1977	0.1977
T3	CC	c__Alphaproteobacteria	GT	WT	0	0					T3	CC	g__Aeromonas	MT	WT	0	0
T3	CC	c__Alphaproteobacteria	MT	WT	0	0					T3	CV	g__Aeromonas	-	-	0	0
T3	CV	c__Alphaproteobacteria	-	-	0	0					T3	CV	g__Aeromonas	GT	MT	0	0
T3	CV	c__Alphaproteobacteria	GT	MT	0.0007	0.0007					T3	CV	g__Aeromonas	GT	WT	0.5574	0.5574
T3	CV	c__Alphaproteobacteria	GT	WT	0	0					T3	CV	g__Aeromonas	MT	WT	0.0007	0.001
T3	CV	c__Alphaproteobacteria	MT	WT	0	0					T3	CC	g__Amorphus	-	-	0.0026	0.0035
T3	Ctrl	c__Bacilli	-	-	0	0					T3	CC	g__Amorphus	GT	MT	0.9371	0.9371
T3	Ctrl	c__Bacilli	GT	MT	0	0					T3	CC	g__Amorphus	GT	WT	0.0167	0.025
T3	Ctrl	c__Bacilli	GT	WT	0.0258	0.0387					T3	CC	g__Amorphus	MT	WT	0.0004	0.0012
T3	Ctrl	c__Bacilli	MT	WT	0.3345	0.3345					T3	Ctrl	g__Bacillus	-	-	0.0001	0.0001
T3	CC	c__Bacilli	-	-	0	0					T3	Ctrl	g__Bacillus	GT	MT	0	0
T3	CC	c__Bacilli	GT	MT	0	0					T3	Ctrl	g__Bacillus	GT	WT	0.0048	0.0072
T3	CC	c__Bacilli	GT	WT	0.0021	0.0032					T3	Ctrl	g__Bacillus	MT	WT	0.633	0.633
T3	CC	c__Bacilli	MT	WT	0.2737	0.2737					T3	CC	g__Bacillus	-	-	0	0
T3	CV	c__Bacilli	-	-	0	0					T3	CC	g__Bacillus	GT	MT	0	0
T3	CV	c__Bacilli	GT	MT	0	0					T3	CC	g__Bacillus	GT	WT	0.1005	0.1508
T3	CV	c__Bacilli	GT	WT	0	0					T3	CC	g__Bacillus	MT	WT	0.25	0.25
T3	CV	c__Bacilli	MT	WT	0.3797	0.3797					T3	CV	g__Bacillus	-	-	0	0
T3	Ctrl	c__Betaproteobacteria	-	-	0	0					T3	CV	g__Bacillus	GT	MT	0	0
T3	Ctrl	c__Betaproteobacteria	GT	MT	0	0					T3	CV	g__Bacillus	GT	WT	NA	NA
T3	Ctrl	c__Betaproteobacteria	GT	WT	0	0					T3	CV	g__Bacillus	MT	WT	NA	NA
T3	Ctrl	c__Betaproteobacteria	MT	WT	0.0029	0.0029					T3	CC	g__Bacteriovorax	-	-	0.0036	0.0044
T3	CC	c__Betaproteobacteria	-	-	0	0					T3	CC	g__Bacteriovorax	GT	MT	0.0637	0.0956
T3	CC	c__Betaproteobacteria	GT	MT	0	0					T3	CC	g__Bacteriovorax	GT	WT	0.0012	0.0036
T3	CC	c__Betaproteobacteria	GT	WT	0	0					T3	CC	g__Bacteriovorax	MT	WT	0.1061	0.1061
T3	CC	c__Betaproteobacteria	MT	WT	0.0076	0.0076					T3	Ctrl	g__Brevibacillus	-	-	0.0002	0.0002
T3	CV	c__Betaproteobacteria	-	-	0	0					T3	Ctrl	g__Brevibacillus	GT	MT	0.3451	0.3451
T3	CV	c__Betaproteobacteria	GT	MT	0	0					T3	Ctrl	g__Brevibacillus	GT	WT	0.0002	0.0003
T3	CV	c__Betaproteobacteria	GT	WT	0	0					T3	Ctrl	g__Brevibacillus	MT	WT	0	0
T3	CV	c__Betaproteobacteria	MT	WT	0	0					T3	CC	g__Brevibacillus	-	-	0.001	0.0014
T3	Ctrl	c__Clostridia	-	-	0	0					T3	CC	g__Brevibacillus	GT	MT	0.431	0.431
T3	Ctrl	c__Clostridia	GT	MT	0	0					T3	CC	g__Brevibacillus	GT	WT	0.0003	0.0004
T3	Ctrl	c__Clostridia	GT	WT	0.004	0.006					T3	CC	g__Brevibacillus	MT	WT	0.0003	0.0004
T3	Ctrl	c__Clostridia	MT	WT	0.3811	0.3811					T3	CC	g__Flavobacterium	-	-	0	0
T3	CC	c__Clostridia	-	-	0	0					T3	CC	g__Flavobacterium	GT	MT	0	0
T3	CC	c__Clostridia	GT	MT	0	0					T3	CC	g__Flavobacterium	GT	WT	0.0004	0.0006
T3	CC	c__Clostridia	GT	WT	0.0331	0.0496					T3	CC	g__Flavobacterium	MT	WT	0.1671	0.1671
T3	CC	c__Clostridia	MT	WT	0.9373	0.9373					T3	Ctrl	g__Haloarcula	-	-	0	0
T3	CV	c__Clostridia	-	-	0	0					T3	Ctrl	g__Haloarcula	GT	MT	0	0
T3	CV	c__Clostridia	GT	MT	0	0					T3	Ctrl	g__Haloarcula	GT	WT	NA	NA
T3	CV	c__Clostridia	GT	WT	0	0					T3	Ctrl	g__Haloarcula	MT	WT	NA	NA
T3	CV	c__Clostridia	MT	WT	0.1717	0.1717					T3	CC	g__Haloarcula	-	-	0	0
T3	Ctrl	c__Deltaproteobacteria	-	-	0	0					T3	CC	g__Haloarcula	GT	MT	0	0
T3	Ctrl	c__Deltaproteobacteria	GT	MT	0.0047	0.0047					T3	CC	g__Haloarcula	GT	WT	0.0109	0.0164
T3	Ctrl	c__Deltaproteobacteria	GT	WT	0	0					T3	CC	g__Haloarcula	MT	WT	0.6635	0.6635
T3	Ctrl	c__Deltaproteobacteria	MT	WT	0	0					T3	CV	g__Haloarcula	-	-	0	0
T3	CC	c__Deltaproteobacteria	-	-	0.0013	0.0018					T3	CV	g__Haloarcula	GT	MT	0	0
T3	CC	c__Deltaproteobacteria	GT	MT	0.0509	0.0509					T3	CV	g__Haloarcula	GT	WT	NA	NA
T3	CC	c__Deltaproteobacteria	GT	WT	0.0056	0.0084					T3	CV	g__Haloarcula	MT	WT	NA	NA
T3	CC	c__Deltaproteobacteria	MT	WT	0.0007	0.0021					T3	Ctrl	g__Lactococcus	-	-	0	0
T3	CC	c__Flavobacteria	-	-	0.0029	0.0037					T3	Ctrl	g__Lactococcus	GT	MT	0	0
T3	CC	c__Flavobacteria	GT	MT	0.0059	0.0098					T3	Ctrl	g__Lactococcus	GT	WT	NA	NA
T3	CC	c__Flavobacteria	GT	WT	0.0065	0.0098					T3	Ctrl	g__Lactococcus	MT	WT	NA	NA
T3	CC	c__Flavobacteria	MT	WT	0.1393	0.1393					T3	CC	g__Lactococcus	-	-	0	0
T3	Ctrl	c__Gammaproteobacteria	-	-	0	0					T3	CC	g__Lactococcus	GT	MT	0	0
T3	Ctrl	c__Gammaproteobacteria	GT	MT	0.0068	0.0068					T3	CC	g__Lactococcus	GT	WT	NA	NA
T3	Ctrl	c__Gammaproteobacteria	GT	WT	0.0004	0.0006					T3	CC	g__Lactococcus	MT	WT	NA	NA
T3	Ctrl	c__Gammaproteobacteria	MT	WT	0	0					T3	CV	g__Lactococcus	-	-	0	0
T3	CC	c__Gammaproteobacteria	-	-	0	0					T3	CV	g__Lactococcus	GT	MT	0	0
T3	CC	c__Gammaproteobacteria	GT	MT	0.001	0.001					T3	CV	g__Lactococcus	GT	WT	NA	NA
T3	CC	c__Gammaproteobacteria	GT	WT	0	0					T3	CV	g__Lactococcus	MT	WT	NA	NA
T3	CC	c__Gammaproteobacteria	MT	WT	0	0					T3	Ctrl	g__Legionella	-	-	0	0
T3	CV	c__Gammaproteobacteria	-	-	0.0005	0.0006					T3	Ctrl	g__Legionella	GT	MT	0.7441	0.7441
T3	CV	c__Gammaproteobacteria	GT	MT	0.1359	0.1359					T3	Ctrl	g__Legionella	GT	WT	0	0
T3	CV	c__Gammaproteobacteria	GT	WT	0.0008	0.0012					T3	Ctrl	g__Legionella	MT	WT	0	0
T3	CV	c__Gammaproteobacteria	MT	WT	0	0					T3	CC	g__Legionella	-	-	0.0002	0.0003
T3	Ctrl	c__Halobacteria	-	-	0	0					T3	CC	g__Legionella	GT	MT	0.6627	0.6627
T3	Ctrl	c__Halobacteria	GT	MT	0	0					T3	CC	g__Legionella	GT	WT	0	0
T3	Ctrl	c__Halobacteria	GT	WT	0.0004	0.0006					T3	CC	g__Legionella	MT	WT	0	0
T3	Ctrl	c__Halobacteria	MT	WT	0.026	0.026					T3	CV	g__Legionella	-	-	0	0
T3	CC	c__Halobacteria	-	-	0	0					T3	CV	g__Legionella	GT	MT	0.7101	0.7101
T3	CC	c__Halobacteria	GT	MT	0	0					T3	CV	g__Legionella	GT	WT	0	0
T3	CC	c__Halobacteria	GT	WT	0.0003	0.0004					T3	CV	g__Legionella	MT	WT	0	0
T3	CC	c__Halobacteria	MT	WT	0.7856	0.7856					T3	Ctrl	g__Mycoplasma	-	-	0.0001	0.0001
T3	CV	c__Halobacteria	-	-	0	0					T3	Ctrl	g__Mycoplasma	GT	MT	0.736	0.736
T3	CV	c__Halobacteria	GT	MT	0	0					T3	Ctrl	g__Mycoplasma	GT	WT	0	0
T3	CV	c__Halobacteria	GT	WT	NA	NA					T3	Ctrl	g__Mycoplasma	MT	WT	0	0
T3	CV	c__Halobacteria	MT	WT	NA	NA					T3	CC	g__Mycoplasma	-	-	0	0
T3	Ctrl	c__Mollicutes	-	-	0.0001	0.0001					T3	CC	g__Mycoplasma	GT	MT	0.0743	0.0743
T3	Ctrl	c__Mollicutes	GT	MT	0.736	0.736					T3	CC	g__Mycoplasma	GT	WT	0	0
T3	Ctrl	c__Mollicutes	GT	WT	0	0					T3	CC	g__Mycoplasma	MT	WT	0	0
T3	Ctrl	c__Mollicutes	MT	WT	0	0					T3	CV	g__Mycoplasma	-	-	0	0
T3	CC	c__Mollicutes	-	-	0	0					T3	CV	g__Mycoplasma	GT	MT	0.0355	0.0355
T3	CC	c__Mollicutes	GT	MT	0.0743	0.0743					T3	CV	g__Mycoplasma	GT	WT	0	0
T3	CC	c__Mollicutes	GT	WT	0	0					T3	CV	g__Mycoplasma	MT	WT	0	0
T3	CC	c__Mollicutes	MT	WT	0	0					T3	CV	g__Natronocella	-	-	0.0008	0.0009
T3	CV	c__Mollicutes	-	-	0	0					T3	CV	g__Natronocella	GT	MT	0.8063	0.8063
T3	CV	c__Mollicutes	GT	MT	0.0374	0.0374					T3	CV	g__Natronocella	GT	WT	0.0006	0.0009
T3	CV	c__Mollicutes	GT	WT	0	0					T3	CV	g__Natronocella	MT	WT	0.0001	0.0003
T3	CV	c__Mollicutes	MT	WT	0	0					T3	Ctrl	g__Neorickettsia	-	-	0	0
T3	Ctrl	c__Sphingobacteria	-	-	0	0					T3	Ctrl	g__Neorickettsia	GT	MT	0	0
T3	Ctrl	c__Sphingobacteria	GT	MT	0.0243	0.0243					T3	Ctrl	g__Neorickettsia	GT	WT	NA	NA
T3	Ctrl	c__Sphingobacteria	GT	WT	0	0					T3	Ctrl	g__Neorickettsia	MT	WT	NA	NA
T3	Ctrl	c__Sphingobacteria	MT	WT	0	0					T3	CC	g__Neorickettsia	-	-	0	0
T3	CC	c__Sphingobacteria	-	-	0.0001	0.0002					T3	CC	g__Neorickettsia	GT	MT	0	0
T3	CC	c__Sphingobacteria	GT	MT	0.013	0.013					T3	CC	g__Neorickettsia	GT	WT	NA	NA
T3	CC	c__Sphingobacteria	GT	WT	0.0002	0.0003					T3	CC	g__Neorickettsia	MT	WT	NA	NA
T3	CC	c__Sphingobacteria	MT	WT	0	0					T3	CV	g__Neorickettsia	-	-	0	0
T3	CV	c__Sphingobacteria	-	-	0	0					T3	CV	g__Neorickettsia	GT	MT	0	0
T3	CV	c__Sphingobacteria	GT	MT	0.0023	0.0023					T3	CV	g__Neorickettsia	GT	WT	NA	NA
T3	CV	c__Sphingobacteria	GT	WT	0.0002	0.0003					T3	CV	g__Neorickettsia	MT	WT	NA	NA
T3	CV	c__Sphingobacteria	MT	WT	0	0					T3	CV	g__Nitrosospira	-	-	0.0019	0.0021
T3	Ctrl	f__Aeromonadaceae	-	-	0	0					T3	CV	g__Nitrosospira	GT	MT	NA	NA
T3	Ctrl	f__Aeromonadaceae	GT	MT	0	0					T3	CV	g__Nitrosospira	GT	WT	NA	NA
T3	Ctrl	f__Aeromonadaceae	GT	WT	0.3036	0.3036					T3	CV	g__Nitrosospira	MT	WT	0.0007	0.0007
T3	Ctrl	f__Aeromonadaceae	MT	WT	0	0					T3	CV	g__Oxalicibacterium	-	-	0.0004	0.0005
T3	CC	f__Aeromonadaceae	-	-	0	0					T3	CV	g__Oxalicibacterium	GT	MT	0.042	0.042
T3	CC	f__Aeromonadaceae	GT	MT	0	0					T3	CV	g__Oxalicibacterium	GT	WT	0.0003	0.0009
T3	CC	f__Aeromonadaceae	GT	WT	0.3651	0.3651					T3	CV	g__Oxalicibacterium	MT	WT	0.0016	0.0024
T3	CC	f__Aeromonadaceae	MT	WT	0	0					T3	Ctrl	g__Paucibacter	-	-	0.0001	0.0001
T3	CV	f__Aeromonadaceae	-	-	0	0					T3	Ctrl	g__Paucibacter	GT	MT	0.0007	0.001
T3	CV	f__Aeromonadaceae	GT	MT	0	0					T3	Ctrl	g__Paucibacter	GT	WT	0.3758	0.3758
T3	CV	f__Aeromonadaceae	GT	WT	0.1097	0.1097					T3	Ctrl	g__Paucibacter	MT	WT	0	0
T3	CV	f__Aeromonadaceae	MT	WT	0.0007	0.001					T3	Ctrl	g__Pedobacter	-	-	0.0004	0.0005
T3	Ctrl	f__Anaplasmataceae	-	-	0	0					T3	Ctrl	g__Pedobacter	GT	MT	0.6607	0.6607
T3	Ctrl	f__Anaplasmataceae	GT	MT	0	0					T3	Ctrl	g__Pedobacter	GT	WT	0.0001	0.0003
T3	Ctrl	f__Anaplasmataceae	GT	WT	NA	NA					T3	Ctrl	g__Pedobacter	MT	WT	0.0002	0.0003
T3	Ctrl	f__Anaplasmataceae	MT	WT	NA	NA					T3	Ctrl	g__Perlucidibaca	-	-	0.0009	0.001
T3	CC	f__Anaplasmataceae	-	-	0	0					T3	Ctrl	g__Perlucidibaca	GT	MT	0.5448	0.5448
T3	CC	f__Anaplasmataceae	GT	MT	0	0					T3	Ctrl	g__Perlucidibaca	GT	WT	0.0003	0.0009
T3	CC	f__Anaplasmataceae	GT	WT	NA	NA					T3	Ctrl	g__Perlucidibaca	MT	WT	0.0006	0.0009
T3	CC	f__Anaplasmataceae	MT	WT	NA	NA					T3	CC	g__Perlucidibaca	-	-	0.0002	0.0003
T3	CV	f__Anaplasmataceae	-	-	0	0					T3	CC	g__Perlucidibaca	GT	MT	0.1775	0.1775
T3	CV	f__Anaplasmataceae	GT	MT	0	0					T3	CC	g__Perlucidibaca	GT	WT	0	0
T3	CV	f__Anaplasmataceae	GT	WT	NA	NA					T3	CC	g__Perlucidibaca	MT	WT	0.0001	0.0002
T3	CV	f__Anaplasmataceae	MT	WT	NA	NA					T3	CV	g__Perlucidibaca	-	-	0.0004	0.0005
T3	Ctrl	f__Bacillaceae_	-	-	0	0					T3	CV	g__Perlucidibaca	GT	MT	0.5208	0.5208
T3	Ctrl	f__Bacillaceae_	GT	MT	0	0					T3	CV	g__Perlucidibaca	GT	WT	0.0001	0.0003
T3	Ctrl	f__Bacillaceae_	GT	WT	0	0					T3	CV	g__Perlucidibaca	MT	WT	0.0002	0.0003
T3	Ctrl	f__Bacillaceae_	MT	WT	0.2611	0.2611					T3	Ctrl	g__Pseudomonas	-	-	0.0043	0.0048
T3	CC	f__Bacillaceae_	-	-	0	0					T3	Ctrl	g__Pseudomonas	GT	MT	0.0088	0.0132
T3	CC	f__Bacillaceae_	GT	MT	0	0					T3	Ctrl	g__Pseudomonas	GT	WT	0.5355	0.5355
T3	CC	f__Bacillaceae_	GT	WT	0.1005	0.1508					T3	Ctrl	g__Pseudomonas	MT	WT	0.0008	0.0024
T3	CC	f__Bacillaceae_	MT	WT	0.3053	0.3053					T3	CC	g__Pseudomonas	-	-	0.0019	0.0026
T3	CV	f__Bacillaceae_	-	-	0	0					T3	CC	g__Pseudomonas	GT	MT	0.0003	0.0009
T3	CV	f__Bacillaceae_	GT	MT	0	0					T3	CC	g__Pseudomonas	GT	WT	0.2927	0.2927
T3	CV	f__Bacillaceae_	GT	WT	NA	NA					T3	CC	g__Pseudomonas	MT	WT	0.1474	0.2211
T3	CV	f__Bacillaceae_	MT	WT	NA	NA					T3	Ctrl	g__Sphingomonas	-	-	0.0001	0.0001
T3	CC	f__Bacteriovoracaceae	-	-	0.0036	0.0044					T3	Ctrl	g__Sphingomonas	GT	MT	0.0119	0.0119
T3	CC	f__Bacteriovoracaceae	GT	MT	0.0637	0.0956					T3	Ctrl	g__Sphingomonas	GT	WT	0.0003	0.0004
T3	CC	f__Bacteriovoracaceae	GT	WT	0.0012	0.0036					T3	Ctrl	g__Sphingomonas	MT	WT	0	0
T3	CC	f__Bacteriovoracaceae	MT	WT	0.1061	0.1061					T3	CC	g__Sphingomonas	-	-	0	0
T3	Ctrl	f__Burkholderiales_incertae_sedis	-	-	0	0					T3	CC	g__Sphingomonas	GT	MT	0.002	0.002
T3	Ctrl	f__Burkholderiales_incertae_sedis	GT	MT	0	0					T3	CC	g__Sphingomonas	GT	WT	0	0
T3	Ctrl	f__Burkholderiales_incertae_sedis	GT	WT	0.0019	0.0028					T3	CC	g__Sphingomonas	MT	WT	0	0
T3	Ctrl	f__Burkholderiales_incertae_sedis	MT	WT	0.0201	0.0201					T3	CV	g__Sphingomonas	-	-	0.0001	0.0001
T3	CC	f__Burkholderiales_incertae_sedis	-	-	0.0007	0.001					T3	CV	g__Sphingomonas	GT	MT	0.3443	0.3443
T3	CC	f__Burkholderiales_incertae_sedis	GT	MT	0	0					T3	CV	g__Sphingomonas	GT	WT	0.0001	0.0002
T3	CC	f__Burkholderiales_incertae_sedis	GT	WT	0.0027	0.004					T3	CV	g__Sphingomonas	MT	WT	0	0
T3	CC	f__Burkholderiales_incertae_sedis	MT	WT	0.2197	0.2197
T3	CV	f__Chitinophagaceae	-	-	0.0002	0.0003
T3	CV	f__Chitinophagaceae	GT	MT	0.0033	0.0049
T3	CV	f__Chitinophagaceae	GT	WT	0.0117	0.0117
T3	CV	f__Chitinophagaceae	MT	WT	0.0001	0.0003
T3	CV	f__Comamonadaceae	-	-	0	0
T3	CV	f__Comamonadaceae	GT	MT	0	0
T3	CV	f__Comamonadaceae	GT	WT	0	0
T3	CV	f__Comamonadaceae	MT	WT	0	0
T3	Ctrl	f__Ectothiorhodospiraceae	-	-	0.0002	0.0002
T3	Ctrl	f__Ectothiorhodospiraceae	GT	MT	0.1285	0.1285
T3	Ctrl	f__Ectothiorhodospiraceae	GT	WT	0	0
T3	Ctrl	f__Ectothiorhodospiraceae	MT	WT	0.0003	0.0004
T3	CC	f__Ectothiorhodospiraceae	-	-	0.0008	0.0012
T3	CC	f__Ectothiorhodospiraceae	GT	MT	0.2309	0.2309
T3	CC	f__Ectothiorhodospiraceae	GT	WT	0.001	0.0015
T3	CC	f__Ectothiorhodospiraceae	MT	WT	0.0001	0.0003
T3	CV	f__Ectothiorhodospiraceae	-	-	0.0001	0.0001
T3	CV	f__Ectothiorhodospiraceae	GT	MT	0.5393	0.5393
T3	CV	f__Ectothiorhodospiraceae	GT	WT	0	0
T3	CV	f__Ectothiorhodospiraceae	MT	WT	0	0
T3	CC	f__Flavobacteriaceae	-	-	0.0031	0.0039
T3	CC	f__Flavobacteriaceae	GT	MT	0.0063	0.0098
T3	CC	f__Flavobacteriaceae	GT	WT	0.0065	0.0098
T3	CC	f__Flavobacteriaceae	MT	WT	0.1393	0.1393
T3	Ctrl	f__Halobacteriaceae	-	-	0	0
T3	Ctrl	f__Halobacteriaceae	GT	MT	0	0
T3	Ctrl	f__Halobacteriaceae	GT	WT	0.0004	0.0006
T3	Ctrl	f__Halobacteriaceae	MT	WT	0.026	0.026
T3	CC	f__Halobacteriaceae	-	-	0	0
T3	CC	f__Halobacteriaceae	GT	MT	0	0
T3	CC	f__Halobacteriaceae	GT	WT	0.0003	0.0004
T3	CC	f__Halobacteriaceae	MT	WT	0.7856	0.7856
T3	CV	f__Halobacteriaceae	-	-	0	0
T3	CV	f__Halobacteriaceae	GT	MT	0	0
T3	CV	f__Halobacteriaceae	GT	WT	NA	NA
T3	CV	f__Halobacteriaceae	MT	WT	NA	NA
T3	Ctrl	f__Legionellaceae	-	-	0	0
T3	Ctrl	f__Legionellaceae	GT	MT	0.7441	0.7441
T3	Ctrl	f__Legionellaceae	GT	WT	0	0
T3	Ctrl	f__Legionellaceae	MT	WT	0	0
T3	CC	f__Legionellaceae	-	-	0.0002	0.0003
T3	CC	f__Legionellaceae	GT	MT	0.6627	0.6627
T3	CC	f__Legionellaceae	GT	WT	0	0
T3	CC	f__Legionellaceae	MT	WT	0	0
T3	CV	f__Legionellaceae	-	-	0	0
T3	CV	f__Legionellaceae	GT	MT	0.7101	0.7101
T3	CV	f__Legionellaceae	GT	WT	0	0
T3	CV	f__Legionellaceae	MT	WT	0	0
T3	Ctrl	f__Moraxellaceae	-	-	0.0001	0.0001
T3	Ctrl	f__Moraxellaceae	GT	MT	0.2043	0.2043
T3	Ctrl	f__Moraxellaceae	GT	WT	0	0
T3	Ctrl	f__Moraxellaceae	MT	WT	0.0002	0.0003
T3	CC	f__Moraxellaceae	-	-	0	0
T3	CC	f__Moraxellaceae	GT	MT	0.1185	0.1185
T3	CC	f__Moraxellaceae	GT	WT	0	0
T3	CC	f__Moraxellaceae	MT	WT	0	0
T3	CV	f__Moraxellaceae	-	-	0	0
T3	CV	f__Moraxellaceae	GT	MT	0.0908	0.0908
T3	CV	f__Moraxellaceae	GT	WT	0	0
T3	CV	f__Moraxellaceae	MT	WT	0	0
T3	Ctrl	f__Mycoplasmataceae	-	-	0.0001	0.0001
T3	Ctrl	f__Mycoplasmataceae	GT	MT	0.736	0.736
T3	Ctrl	f__Mycoplasmataceae	GT	WT	0	0
T3	Ctrl	f__Mycoplasmataceae	MT	WT	0	0
T3	CC	f__Mycoplasmataceae	-	-	0	0
T3	CC	f__Mycoplasmataceae	GT	MT	0.0743	0.0743
T3	CC	f__Mycoplasmataceae	GT	WT	0	0
T3	CC	f__Mycoplasmataceae	MT	WT	0	0
T3	CV	f__Mycoplasmataceae	-	-	0	0
T3	CV	f__Mycoplasmataceae	GT	MT	0.0355	0.0355
T3	CV	f__Mycoplasmataceae	GT	WT	0	0
T3	CV	f__Mycoplasmataceae	MT	WT	0	0
T3	CV	f__Nitrosomonadaceae	-	-	0.0019	0.0021
T3	CV	f__Nitrosomonadaceae	GT	MT	NA	NA
T3	CV	f__Nitrosomonadaceae	GT	WT	NA	NA
T3	CV	f__Nitrosomonadaceae	MT	WT	0.0007	0.0007
T3	Ctrl	f__Oxalobacteraceae	-	-	0.0001	0.0001
T3	Ctrl	f__Oxalobacteraceae	GT	MT	0.0032	0.0032
T3	Ctrl	f__Oxalobacteraceae	GT	WT	0.0004	0.0012
T3	Ctrl	f__Oxalobacteraceae	MT	WT	0.0008	0.0012
T3	CC	f__Oxalobacteraceae	-	-	0	0
T3	CC	f__Oxalobacteraceae	GT	MT	0.0001	0.0001
T3	CC	f__Oxalobacteraceae	GT	WT	0	0
T3	CC	f__Oxalobacteraceae	MT	WT	0	0
T3	CV	f__Oxalobacteraceae	-	-	0	0
T3	CV	f__Oxalobacteraceae	GT	MT	0.0019	0.0019
T3	CV	f__Oxalobacteraceae	GT	WT	0	0
T3	CV	f__Oxalobacteraceae	MT	WT	0	0
T3	Ctrl	f__Paenibacillaceae_	-	-	0.0001	0.0001
T3	Ctrl	f__Paenibacillaceae_	GT	MT	0.7546	0.7546
T3	Ctrl	f__Paenibacillaceae_	GT	WT	0	0
T3	Ctrl	f__Paenibacillaceae_	MT	WT	0	0
T3	CC	f__Paenibacillaceae_	-	-	0.0006	0.0009
T3	CC	f__Paenibacillaceae_	GT	MT	0.9018	0.9018
T3	CC	f__Paenibacillaceae_	GT	WT	0	0
T3	CC	f__Paenibacillaceae_	MT	WT	0.0003	0.0004
T3	CC	f__Pseudomonadaceae	-	-	0.0012	0.0017
T3	CC	f__Pseudomonadaceae	GT	MT	0.0003	0.0009
T3	CC	f__Pseudomonadaceae	GT	WT	0.0328	0.0492
T3	CC	f__Pseudomonadaceae	MT	WT	0.4284	0.4284
T3	CC	f__Rhizobiales_incertae_sedis	-	-	0.0026	0.0035
T3	CC	f__Rhizobiales_incertae_sedis	GT	MT	0.9371	0.9371
T3	CC	f__Rhizobiales_incertae_sedis	GT	WT	0.0167	0.025
T3	CC	f__Rhizobiales_incertae_sedis	MT	WT	0.0004	0.0012
T3	Ctrl	f__Rhodospirillaceae	-	-	0.0001	0.0001
T3	Ctrl	f__Rhodospirillaceae	GT	MT	0.9587	0.9587
T3	Ctrl	f__Rhodospirillaceae	GT	WT	0	0
T3	Ctrl	f__Rhodospirillaceae	MT	WT	0	0
T3	CV	f__Rhodospirillaceae	-	-	0	0
T3	CV	f__Rhodospirillaceae	GT	MT	0.0026	0.0039
T3	CV	f__Rhodospirillaceae	GT	WT	0	0
T3	CV	f__Rhodospirillaceae	MT	WT	0.0121	0.0121
T3	Ctrl	f__Sphingobacteriaceae	-	-	0.0002	0.0002
T3	Ctrl	f__Sphingobacteriaceae	GT	MT	0.8205	0.8205
T3	Ctrl	f__Sphingobacteriaceae	GT	WT	0	0
T3	Ctrl	f__Sphingobacteriaceae	MT	WT	0.0002	0.0003
T3	CC	f__Sphingobacteriaceae	-	-	0.0048	0.0057
T3	CC	f__Sphingobacteriaceae	GT	MT	0.8423	0.8423
T3	CC	f__Sphingobacteriaceae	GT	WT	0.0019	0.0028
T3	CC	f__Sphingobacteriaceae	MT	WT	0.0019	0.0028
T3	Ctrl	f__Sphingomonadaceae	-	-	0	0
T3	Ctrl	f__Sphingomonadaceae	GT	MT	0.0193	0.0193
T3	Ctrl	f__Sphingomonadaceae	GT	WT	0	0
T3	Ctrl	f__Sphingomonadaceae	MT	WT	0	0
T3	CC	f__Sphingomonadaceae	-	-	0.0004	0.0006
T3	CC	f__Sphingomonadaceae	GT	MT	0.465	0.465
T3	CC	f__Sphingomonadaceae	GT	WT	0.0004	0.0006
T3	CC	f__Sphingomonadaceae	MT	WT	0	0
T3	CV	f__Sphingomonadaceae	-	-	0	0
T3	CV	f__Sphingomonadaceae	GT	MT	0.0309	0.0309
T3	CV	f__Sphingomonadaceae	GT	WT	0.0007	0.001
T3	CV	f__Sphingomonadaceae	MT	WT	0	0
T3	Ctrl	f__Streptococcaceae	-	-	0	0
T3	Ctrl	f__Streptococcaceae	GT	MT	0	0
T3	Ctrl	f__Streptococcaceae	GT	WT	0.0014	0.0021
T3	Ctrl	f__Streptococcaceae	MT	WT	0.3954	0.3954
T3	CC	f__Streptococcaceae	-	-	0	0
T3	CC	f__Streptococcaceae	GT	MT	0	0
T3	CC	f__Streptococcaceae	GT	WT	0.0007	0.001
T3	CC	f__Streptococcaceae	MT	WT	0.8561	0.8561
T3	CV	f__Streptococcaceae	-	-	0	0
T3	CV	f__Streptococcaceae	GT	MT	0	0
T3	CV	f__Streptococcaceae	GT	WT	NA	NA
T3	CV	f__Streptococcaceae	MT	WT	NA	NA
T3	Ctrl	g__Aeromonas	-	-	0	0
T3	Ctrl	g__Aeromonas	GT	MT	0	0
T3	Ctrl	g__Aeromonas	GT	WT	0.0878	0.0878
T3	Ctrl	g__Aeromonas	MT	WT	0	0
T3	CC	g__Aeromonas	-	-	0	0
T3	CC	g__Aeromonas	GT	MT	0	0
T3	CC	g__Aeromonas	GT	WT	0.1977	0.1977
T3	CC	g__Aeromonas	MT	WT	0	0
T3	CV	g__Aeromonas	-	-	0	0
T3	CV	g__Aeromonas	GT	MT	0	0
T3	CV	g__Aeromonas	GT	WT	0.5574	0.5574
T3	CV	g__Aeromonas	MT	WT	0.0007	0.001
T3	CC	g__Amorphus	-	-	0.0026	0.0035
T3	CC	g__Amorphus	GT	MT	0.9371	0.9371
T3	CC	g__Amorphus	GT	WT	0.0167	0.025
T3	CC	g__Amorphus	MT	WT	0.0004	0.0012
T3	Ctrl	g__Bacillus	-	-	0.0001	0.0001
T3	Ctrl	g__Bacillus	GT	MT	0	0
T3	Ctrl	g__Bacillus	GT	WT	0.0048	0.0072
T3	Ctrl	g__Bacillus	MT	WT	0.633	0.633
T3	CC	g__Bacillus	-	-	0	0
T3	CC	g__Bacillus	GT	MT	0	0
T3	CC	g__Bacillus	GT	WT	0.1005	0.1508
T3	CC	g__Bacillus	MT	WT	0.25	0.25
T3	CV	g__Bacillus	-	-	0	0
T3	CV	g__Bacillus	GT	MT	0	0
T3	CV	g__Bacillus	GT	WT	NA	NA
T3	CV	g__Bacillus	MT	WT	NA	NA
T3	CC	g__Bacteriovorax	-	-	0.0036	0.0044
T3	CC	g__Bacteriovorax	GT	MT	0.0637	0.0956
T3	CC	g__Bacteriovorax	GT	WT	0.0012	0.0036
T3	CC	g__Bacteriovorax	MT	WT	0.1061	0.1061
T3	Ctrl	g__Brevibacillus	-	-	0.0002	0.0002
T3	Ctrl	g__Brevibacillus	GT	MT	0.3451	0.3451
T3	Ctrl	g__Brevibacillus	GT	WT	0.0002	0.0003
T3	Ctrl	g__Brevibacillus	MT	WT	0	0
T3	CC	g__Brevibacillus	-	-	0.001	0.0014
T3	CC	g__Brevibacillus	GT	MT	0.431	0.431
T3	CC	g__Brevibacillus	GT	WT	0.0003	0.0004
T3	CC	g__Brevibacillus	MT	WT	0.0003	0.0004
T3	CC	g__Flavobacterium	-	-	0	0
T3	CC	g__Flavobacterium	GT	MT	0	0
T3	CC	g__Flavobacterium	GT	WT	0.0004	0.0006
T3	CC	g__Flavobacterium	MT	WT	0.1671	0.1671
T3	Ctrl	g__Haloarcula	-	-	0	0
T3	Ctrl	g__Haloarcula	GT	MT	0	0
T3	Ctrl	g__Haloarcula	GT	WT	NA	NA
T3	Ctrl	g__Haloarcula	MT	WT	NA	NA
T3	CC	g__Haloarcula	-	-	0	0
T3	CC	g__Haloarcula	GT	MT	0	0
T3	CC	g__Haloarcula	GT	WT	0.0109	0.0164
T3	CC	g__Haloarcula	MT	WT	0.6635	0.6635
T3	CV	g__Haloarcula	-	-	0	0
T3	CV	g__Haloarcula	GT	MT	0	0
T3	CV	g__Haloarcula	GT	WT	NA	NA
T3	CV	g__Haloarcula	MT	WT	NA	NA
T3	Ctrl	g__Lactococcus	-	-	0	0
T3	Ctrl	g__Lactococcus	GT	MT	0	0
T3	Ctrl	g__Lactococcus	GT	WT	NA	NA
T3	Ctrl	g__Lactococcus	MT	WT	NA	NA
T3	CC	g__Lactococcus	-	-	0	0
T3	CC	g__Lactococcus	GT	MT	0	0
T3	CC	g__Lactococcus	GT	WT	NA	NA
T3	CC	g__Lactococcus	MT	WT	NA	NA
T3	CV	g__Lactococcus	-	-	0	0
T3	CV	g__Lactococcus	GT	MT	0	0
T3	CV	g__Lactococcus	GT	WT	NA	NA
T3	CV	g__Lactococcus	MT	WT	NA	NA
T3	Ctrl	g__Legionella	-	-	0	0
T3	Ctrl	g__Legionella	GT	MT	0.7441	0.7441
T3	Ctrl	g__Legionella	GT	WT	0	0
T3	Ctrl	g__Legionella	MT	WT	0	0
T3	CC	g__Legionella	-	-	0.0002	0.0003
T3	CC	g__Legionella	GT	MT	0.6627	0.6627
T3	CC	g__Legionella	GT	WT	0	0
T3	CC	g__Legionella	MT	WT	0	0
T3	CV	g__Legionella	-	-	0	0
T3	CV	g__Legionella	GT	MT	0.7101	0.7101
T3	CV	g__Legionella	GT	WT	0	0
T3	CV	g__Legionella	MT	WT	0	0
T3	Ctrl	g__Mycoplasma	-	-	0.0001	0.0001
T3	Ctrl	g__Mycoplasma	GT	MT	0.736	0.736
T3	Ctrl	g__Mycoplasma	GT	WT	0	0
T3	Ctrl	g__Mycoplasma	MT	WT	0	0
T3	CC	g__Mycoplasma	-	-	0	0
T3	CC	g__Mycoplasma	GT	MT	0.0743	0.0743
T3	CC	g__Mycoplasma	GT	WT	0	0
T3	CC	g__Mycoplasma	MT	WT	0	0
T3	CV	g__Mycoplasma	-	-	0	0
T3	CV	g__Mycoplasma	GT	MT	0.0355	0.0355
T3	CV	g__Mycoplasma	GT	WT	0	0
T3	CV	g__Mycoplasma	MT	WT	0	0
T3	CV	g__Natronocella	-	-	0.0008	0.0009
T3	CV	g__Natronocella	GT	MT	0.8063	0.8063
T3	CV	g__Natronocella	GT	WT	0.0006	0.0009
T3	CV	g__Natronocella	MT	WT	0.0001	0.0003
T3	Ctrl	g__Neorickettsia	-	-	0	0
T3	Ctrl	g__Neorickettsia	GT	MT	0	0
T3	Ctrl	g__Neorickettsia	GT	WT	NA	NA
T3	Ctrl	g__Neorickettsia	MT	WT	NA	NA
T3	CC	g__Neorickettsia	-	-	0	0
T3	CC	g__Neorickettsia	GT	MT	0	0
T3	CC	g__Neorickettsia	GT	WT	NA	NA
T3	CC	g__Neorickettsia	MT	WT	NA	NA
T3	CV	g__Neorickettsia	-	-	0	0
T3	CV	g__Neorickettsia	GT	MT	0	0
T3	CV	g__Neorickettsia	GT	WT	NA	NA
T3	CV	g__Neorickettsia	MT	WT	NA	NA
T3	CV	g__Nitrosospira	-	-	0.0019	0.0021
T3	CV	g__Nitrosospira	GT	MT	NA	NA
T3	CV	g__Nitrosospira	GT	WT	NA	NA
T3	CV	g__Nitrosospira	MT	WT	0.0007	0.0007
T3	CV	g__Oxalicibacterium	-	-	0.0004	0.0005
T3	CV	g__Oxalicibacterium	GT	MT	0.042	0.042
T3	CV	g__Oxalicibacterium	GT	WT	0.0003	0.0009
T3	CV	g__Oxalicibacterium	MT	WT	0.0016	0.0024
T3	Ctrl	g__Paucibacter	-	-	0.0001	0.0001
T3	Ctrl	g__Paucibacter	GT	MT	0.0007	0.001
T3	Ctrl	g__Paucibacter	GT	WT	0.3758	0.3758
T3	Ctrl	g__Paucibacter	MT	WT	0	0
T3	Ctrl	g__Pedobacter	-	-	0.0004	0.0005
T3	Ctrl	g__Pedobacter	GT	MT	0.6607	0.6607
T3	Ctrl	g__Pedobacter	GT	WT	0.0001	0.0003
T3	Ctrl	g__Pedobacter	MT	WT	0.0002	0.0003
T3	Ctrl	g__Perlucidibaca	-	-	0.0009	0.001
T3	Ctrl	g__Perlucidibaca	GT	MT	0.5448	0.5448
T3	Ctrl	g__Perlucidibaca	GT	WT	0.0003	0.0009
T3	Ctrl	g__Perlucidibaca	MT	WT	0.0006	0.0009
T3	CC	g__Perlucidibaca	-	-	0.0002	0.0003
T3	CC	g__Perlucidibaca	GT	MT	0.1775	0.1775
T3	CC	g__Perlucidibaca	GT	WT	0	0
T3	CC	g__Perlucidibaca	MT	WT	0.0001	0.0002
T3	CV	g__Perlucidibaca	-	-	0.0004	0.0005
T3	CV	g__Perlucidibaca	GT	MT	0.5208	0.5208
T3	CV	g__Perlucidibaca	GT	WT	0.0001	0.0003
T3	CV	g__Perlucidibaca	MT	WT	0.0002	0.0003
T3	Ctrl	g__Pseudomonas	-	-	0.0043	0.0048
T3	Ctrl	g__Pseudomonas	GT	MT	0.0088	0.0132
T3	Ctrl	g__Pseudomonas	GT	WT	0.5355	0.5355
T3	Ctrl	g__Pseudomonas	MT	WT	0.0008	0.0024
T3	CC	g__Pseudomonas	-	-	0.0019	0.0026
T3	CC	g__Pseudomonas	GT	MT	0.0003	0.0009
T3	CC	g__Pseudomonas	GT	WT	0.2927	0.2927
T3	CC	g__Pseudomonas	MT	WT	0.1474	0.2211
T3	Ctrl	g__Sphingomonas	-	-	0.0001	0.0001
T3	Ctrl	g__Sphingomonas	GT	MT	0.0119	0.0119
T3	Ctrl	g__Sphingomonas	GT	WT	0.0003	0.0004
T3	Ctrl	g__Sphingomonas	MT	WT	0	0
T3	CC	g__Sphingomonas	-	-	0	0
T3	CC	g__Sphingomonas	GT	MT	0.002	0.002
T3	CC	g__Sphingomonas	GT	WT	0	0
T3	CC	g__Sphingomonas	MT	WT	0	0
T3	CV	g__Sphingomonas	-	-	0.0001	0.0001
T3	CV	g__Sphingomonas	GT	MT	0.3443	0.3443
T3	CV	g__Sphingomonas	GT	WT	0.0001	0.0002
T3	CV	g__Sphingomonas	MT	WT	0	0
T3	Ctrl	k__Archaea	-	-	0	0
T3	Ctrl	k__Archaea	GT	MT	0	0
T3	Ctrl	k__Archaea	GT	WT	0.0001	0.0002
T3	Ctrl	k__Archaea	MT	WT	0.0107	0.0107
T3	CC	k__Archaea	-	-	0	0
T3	CC	k__Archaea	GT	MT	0	0
T3	CC	k__Archaea	GT	WT	0.0003	0.0004
T3	CC	k__Archaea	MT	WT	0.8162	0.8162
T3	CV	k__Archaea	-	-	0	0
T3	CV	k__Archaea	GT	MT	0	0
T3	CV	k__Archaea	GT	WT	NA	NA
T3	CV	k__Archaea	MT	WT	NA	NA
T3	Ctrl	k__Bacteria	-	-	0	0
T3	Ctrl	k__Bacteria	GT	MT	0	0
T3	Ctrl	k__Bacteria	GT	WT	0	0
T3	Ctrl	k__Bacteria	MT	WT	0.0005	0.0005
T3	CC	k__Bacteria	-	-	0	0
T3	CC	k__Bacteria	GT	MT	0	0
T3	CC	k__Bacteria	GT	WT	0.0001	0.0002
T3	CC	k__Bacteria	MT	WT	0.2486	0.2486
T3	CV	k__Bacteria	-	-	0	0
T3	CV	k__Bacteria	GT	MT	0	0
T3	CV	k__Bacteria	GT	WT	0	0
T3	CV	k__Bacteria	MT	WT	0.0002	0.0002
T3	Ctrl	o__Aeromonadales	-	-	0	0
T3	Ctrl	o__Aeromonadales	GT	MT	0	0
T3	Ctrl	o__Aeromonadales	GT	WT	0.1811	0.1811
T3	Ctrl	o__Aeromonadales	MT	WT	0	0
T3	CC	o__Aeromonadales	-	-	0	0
T3	CC	o__Aeromonadales	GT	MT	0	0
T3	CC	o__Aeromonadales	GT	WT	0.729	0.729
T3	CC	o__Aeromonadales	MT	WT	0	0
T3	CV	o__Aeromonadales	-	-	0	0
T3	CV	o__Aeromonadales	GT	MT	0	0
T3	CV	o__Aeromonadales	GT	WT	0.0288	0.0288
T3	CV	o__Aeromonadales	MT	WT	0.0007	0.001
T3	Ctrl	o__Bacillales	-	-	0	0
T3	Ctrl	o__Bacillales	GT	MT	0	0
T3	Ctrl	o__Bacillales	GT	WT	0.8479	0.8479
T3	Ctrl	o__Bacillales	MT	WT	0.0001	0.0002
T3	CC	o__Bacillales	-	-	0	0
T3	CC	o__Bacillales	GT	MT	0	0
T3	CC	o__Bacillales	GT	WT	0.5948	0.5948
T3	CC	o__Bacillales	MT	WT	0	0
T3	CV	o__Bacillales	-	-	0	0
T3	CV	o__Bacillales	GT	MT	0	0
T3	CV	o__Bacillales	GT	WT	0.0572	0.0572
T3	CV	o__Bacillales	MT	WT	0	0
T3	Ctrl	o__Bdellovibrionales	-	-	0.0003	0.0004
T3	Ctrl	o__Bdellovibrionales	GT	MT	0.104	0.104
T3	Ctrl	o__Bdellovibrionales	GT	WT	0	0
T3	Ctrl	o__Bdellovibrionales	MT	WT	0.004	0.006
T3	Ctrl	o__Burkholderiales	-	-	0	0
T3	Ctrl	o__Burkholderiales	GT	MT	0	0
T3	Ctrl	o__Burkholderiales	GT	WT	0	0
T3	Ctrl	o__Burkholderiales	MT	WT	0.0117	0.0117
T3	CC	o__Burkholderiales	-	-	0	0
T3	CC	o__Burkholderiales	GT	MT	0	0
T3	CC	o__Burkholderiales	GT	WT	0	0
T3	CC	o__Burkholderiales	MT	WT	0.0076	0.0076
T3	CV	o__Burkholderiales	-	-	0	0
T3	CV	o__Burkholderiales	GT	MT	0	0
T3	CV	o__Burkholderiales	GT	WT	0	0
T3	CV	o__Burkholderiales	MT	WT	0	0
T3	Ctrl	o__Chromatiales	-	-	0.0001	0.0001
T3	Ctrl	o__Chromatiales	GT	MT	0.1201	0.1201
T3	Ctrl	o__Chromatiales	GT	WT	0	0
T3	Ctrl	o__Chromatiales	MT	WT	0	0
T3	CC	o__Chromatiales	-	-	0.0004	0.0006
T3	CC	o__Chromatiales	GT	MT	0.1888	0.1888
T3	CC	o__Chromatiales	GT	WT	0.0011	0.0016
T3	CC	o__Chromatiales	MT	WT	0	0
T3	CV	o__Chromatiales	-	-	0.0001	0.0001
T3	CV	o__Chromatiales	GT	MT	0.5034	0.5034
T3	CV	o__Chromatiales	GT	WT	0	0
T3	CV	o__Chromatiales	MT	WT	0	0
T3	CC	o__Clostridiales	-	-	0	0
T3	CC	o__Clostridiales	GT	MT	0	0
T3	CC	o__Clostridiales	GT	WT	0.1156	0.1734
T3	CC	o__Clostridiales	MT	WT	0.6555	0.6555
T3	CC	o__Flavobacteriales	-	-	0.0029	0.0037
T3	CC	o__Flavobacteriales	GT	MT	0.0059	0.0098
T3	CC	o__Flavobacteriales	GT	WT	0.0065	0.0098
T3	CC	o__Flavobacteriales	MT	WT	0.1393	0.1393
T3	Ctrl	o__Halobacteriales	-	-	0	0
T3	Ctrl	o__Halobacteriales	GT	MT	0	0
T3	Ctrl	o__Halobacteriales	GT	WT	0.0004	0.0006
T3	Ctrl	o__Halobacteriales	MT	WT	0.026	0.026
T3	CC	o__Halobacteriales	-	-	0	0
T3	CC	o__Halobacteriales	GT	MT	0	0
T3	CC	o__Halobacteriales	GT	WT	0.0003	0.0004
T3	CC	o__Halobacteriales	MT	WT	0.7856	0.7856
T3	CV	o__Halobacteriales	-	-	0	0
T3	CV	o__Halobacteriales	GT	MT	0	0
T3	CV	o__Halobacteriales	GT	WT	NA	NA
T3	CV	o__Halobacteriales	MT	WT	NA	NA
T3	Ctrl	o__Lactobacillales	-	-	0	0
T3	Ctrl	o__Lactobacillales	GT	MT	0	0
T3	Ctrl	o__Lactobacillales	GT	WT	0.0007	0.001
T3	Ctrl	o__Lactobacillales	MT	WT	0.0109	0.0109
T3	CC	o__Lactobacillales	-	-	0	0
T3	CC	o__Lactobacillales	GT	MT	0	0
T3	CC	o__Lactobacillales	GT	WT	0.0007	0.001
T3	CC	o__Lactobacillales	MT	WT	0.0212	0.0212
T3	CV	o__Lactobacillales	-	-	0	0
T3	CV	o__Lactobacillales	GT	MT	0	0
T3	CV	o__Lactobacillales	GT	WT	NA	NA
T3	CV	o__Lactobacillales	MT	WT	NA	NA
T3	Ctrl	o__Legionellales	-	-	0	0
T3	Ctrl	o__Legionellales	GT	MT	0.7438	0.7438
T3	Ctrl	o__Legionellales	GT	WT	0	0
T3	Ctrl	o__Legionellales	MT	WT	0	0
T3	CC	o__Legionellales	-	-	0.0001	0.0002
T3	CC	o__Legionellales	GT	MT	0.7097	0.7097
T3	CC	o__Legionellales	GT	WT	0	0
T3	CC	o__Legionellales	MT	WT	0	0
T3	CV	o__Legionellales	-	-	0	0
T3	CV	o__Legionellales	GT	MT	0.813	0.813
T3	CV	o__Legionellales	GT	WT	0	0
T3	CV	o__Legionellales	MT	WT	0	0
T3	Ctrl	o__Mycoplasmatales	-	-	0.0001	0.0001
T3	Ctrl	o__Mycoplasmatales	GT	MT	0.736	0.736
T3	Ctrl	o__Mycoplasmatales	GT	WT	0	0
T3	Ctrl	o__Mycoplasmatales	MT	WT	0	0
T3	CC	o__Mycoplasmatales	-	-	0	0
T3	CC	o__Mycoplasmatales	GT	MT	0.0743	0.0743
T3	CC	o__Mycoplasmatales	GT	WT	0	0
T3	CC	o__Mycoplasmatales	MT	WT	0	0
T3	CV	o__Mycoplasmatales	-	-	0	0
T3	CV	o__Mycoplasmatales	GT	MT	0.0355	0.0355
T3	CV	o__Mycoplasmatales	GT	WT	0	0
T3	CV	o__Mycoplasmatales	MT	WT	0	0
T3	CV	o__Nitrosomonadales	-	-	0.0019	0.0021
T3	CV	o__Nitrosomonadales	GT	MT	NA	NA
T3	CV	o__Nitrosomonadales	GT	WT	NA	NA
T3	CV	o__Nitrosomonadales	MT	WT	0.0007	0.0007
T3	CC	o__Pseudomonadales	-	-	0.0001	0.0002
T3	CC	o__Pseudomonadales	GT	MT	0.0009	0.0014
T3	CC	o__Pseudomonadales	GT	WT	0.0017	0.0017
T3	CC	o__Pseudomonadales	MT	WT	0.0009	0.0014
T3	Ctrl	o__Rhizobiales	-	-	0	0
T3	Ctrl	o__Rhizobiales	GT	MT	0.0013	0.0013
T3	Ctrl	o__Rhizobiales	GT	WT	0	0
T3	Ctrl	o__Rhizobiales	MT	WT	0	0
T3	CC	o__Rhizobiales	-	-	0	0
T3	CC	o__Rhizobiales	GT	MT	0.1218	0.1218
T3	CC	o__Rhizobiales	GT	WT	0	0
T3	CC	o__Rhizobiales	MT	WT	0	0
T3	CV	o__Rhizobiales	-	-	0	0
T3	CV	o__Rhizobiales	GT	MT	0.0107	0.0107
T3	CV	o__Rhizobiales	GT	WT	0	0
T3	CV	o__Rhizobiales	MT	WT	0	0
T3	Ctrl	o__Rhodospirillales	-	-	0	0
T3	Ctrl	o__Rhodospirillales	GT	MT	0	0
T3	Ctrl	o__Rhodospirillales	GT	WT	0	0
T3	Ctrl	o__Rhodospirillales	MT	WT	0.0014	0.0014
T3	CV	o__Rhodospirillales	-	-	0	0
T3	CV	o__Rhodospirillales	GT	MT	0	0
T3	CV	o__Rhodospirillales	GT	WT	0	0
T3	CV	o__Rhodospirillales	MT	WT	0.0074	0.0074
T3	Ctrl	o__Rickettsiales	-	-	0	0
T3	Ctrl	o__Rickettsiales	GT	MT	0	0
T3	Ctrl	o__Rickettsiales	GT	WT	0.3435	0.3435
T3	Ctrl	o__Rickettsiales	MT	WT	0	0
T3	CC	o__Rickettsiales	-	-	0	0
T3	CC	o__Rickettsiales	GT	MT	0	0
T3	CC	o__Rickettsiales	GT	WT	0.5019	0.5019
T3	CC	o__Rickettsiales	MT	WT	0.0034	0.0051
T3	CV	o__Rickettsiales	-	-	0	0
T3	CV	o__Rickettsiales	GT	MT	0	0
T3	CV	o__Rickettsiales	GT	WT	0.5797	0.5797
T3	CV	o__Rickettsiales	MT	WT	0.002	0.003
T3	Ctrl	o__Sphingobacteriales	-	-	0	0
T3	Ctrl	o__Sphingobacteriales	GT	MT	0.0243	0.0243
T3	Ctrl	o__Sphingobacteriales	GT	WT	0	0
T3	Ctrl	o__Sphingobacteriales	MT	WT	0	0
T3	CC	o__Sphingobacteriales	-	-	0.0001	0.0002
T3	CC	o__Sphingobacteriales	GT	MT	0.013	0.013
T3	CC	o__Sphingobacteriales	GT	WT	0.0002	0.0003
T3	CC	o__Sphingobacteriales	MT	WT	0	0
T3	CV	o__Sphingobacteriales	-	-	0	0
T3	CV	o__Sphingobacteriales	GT	MT	0.0023	0.0023
T3	CV	o__Sphingobacteriales	GT	WT	0.0002	0.0003
T3	CV	o__Sphingobacteriales	MT	WT	0	0
T3	Ctrl	o__Sphingomonadales	-	-	0	0
T3	Ctrl	o__Sphingomonadales	GT	MT	0.0144	0.0144
T3	Ctrl	o__Sphingomonadales	GT	WT	0	0
T3	Ctrl	o__Sphingomonadales	MT	WT	0	0
T3	CC	o__Sphingomonadales	-	-	0.0004	0.0006
T3	CC	o__Sphingomonadales	GT	MT	0.4803	0.4803
T3	CC	o__Sphingomonadales	GT	WT	0.0003	0.0004
T3	CC	o__Sphingomonadales	MT	WT	0	0
T3	CV	o__Sphingomonadales	-	-	0	0
T3	CV	o__Sphingomonadales	GT	MT	0.0287	0.0287
T3	CV	o__Sphingomonadales	GT	WT	0.0005	0.0008
T3	CV	o__Sphingomonadales	MT	WT	0	0
T3	CC	o__Xanthomonadales	-	-	0.0004	0.0006
T3	CC	o__Xanthomonadales	GT	MT	0.2231	0.2231
T3	CC	o__Xanthomonadales	GT	WT	0.0001	0.0003
T3	CC	o__Xanthomonadales	MT	WT	0.0002	0.0003
T3	Ctrl	p__Bacteroidetes	-	-	0	0
T3	Ctrl	p__Bacteroidetes	GT	MT	0.0106	0.0106
T3	Ctrl	p__Bacteroidetes	GT	WT	0	0
T3	Ctrl	p__Bacteroidetes	MT	WT	0	0
T3	CC	p__Bacteroidetes	-	-	0.0036	0.0044
T3	CC	p__Bacteroidetes	GT	MT	0.574	0.574
T3	CC	p__Bacteroidetes	GT	WT	0.0005	0.0015
T3	CC	p__Bacteroidetes	MT	WT	0.0029	0.0044
T3	CV	p__Bacteroidetes	-	-	0.0004	0.0005
T3	CV	p__Bacteroidetes	GT	MT	0.6201	0.6201
T3	CV	p__Bacteroidetes	GT	WT	0.0002	0.0003
T3	CV	p__Bacteroidetes	MT	WT	0	0
T3	Ctrl	p__Euryarchaeota	-	-	0	0
T3	Ctrl	p__Euryarchaeota	GT	MT	0	0
T3	Ctrl	p__Euryarchaeota	GT	WT	0.0001	0.0002
T3	Ctrl	p__Euryarchaeota	MT	WT	0.0107	0.0107
T3	CC	p__Euryarchaeota	-	-	0	0
T3	CC	p__Euryarchaeota	GT	MT	0	0
T3	CC	p__Euryarchaeota	GT	WT	0.0003	0.0004
T3	CC	p__Euryarchaeota	MT	WT	0.7714	0.7714
T3	CV	p__Euryarchaeota	-	-	0	0
T3	CV	p__Euryarchaeota	GT	MT	0	0
T3	CV	p__Euryarchaeota	GT	WT	NA	NA
T3	CV	p__Euryarchaeota	MT	WT	NA	NA
T3	Ctrl	p__Firmicutes	-	-	0	0
T3	Ctrl	p__Firmicutes	GT	MT	0	0
T3	Ctrl	p__Firmicutes	GT	WT	0.0154	0.0231
T3	Ctrl	p__Firmicutes	MT	WT	0.4037	0.4037
T3	CC	p__Firmicutes	-	-	0	0
T3	CC	p__Firmicutes	GT	MT	0	0
T3	CC	p__Firmicutes	GT	WT	0.0021	0.0032
T3	CC	p__Firmicutes	MT	WT	0.295	0.295
T3	CV	p__Firmicutes	-	-	0	0
T3	CV	p__Firmicutes	GT	MT	0	0
T3	CV	p__Firmicutes	GT	WT	0	0
T3	CV	p__Firmicutes	MT	WT	0.3132	0.3132
T3	Ctrl	p__Proteobacteria	-	-	0	0
T3	Ctrl	p__Proteobacteria	GT	MT	0.0012	0.0012
T3	Ctrl	p__Proteobacteria	GT	WT	0	0
T3	Ctrl	p__Proteobacteria	MT	WT	0	0
T3	CC	p__Proteobacteria	-	-	0	0
T3	CC	p__Proteobacteria	GT	MT	0.0005	0.0005
T3	CC	p__Proteobacteria	GT	WT	0	0
T3	CC	p__Proteobacteria	MT	WT	0	0
T3	CV	p__Proteobacteria	-	-	0	0
T3	CV	p__Proteobacteria	GT	MT	0.0778	0.0778
T3	CV	p__Proteobacteria	GT	WT	0	0
T3	CV	p__Proteobacteria	MT	WT	0	0
T3	Ctrl	p__Tenericutes	-	-	0.0001	0.0001
T3	Ctrl	p__Tenericutes	GT	MT	0.736	0.736
T3	Ctrl	p__Tenericutes	GT	WT	0	0
T3	Ctrl	p__Tenericutes	MT	WT	0	0
T3	CC	p__Tenericutes	-	-	0	0
T3	CC	p__Tenericutes	GT	MT	0.0743	0.0743
T3	CC	p__Tenericutes	GT	WT	0	0
T3	CC	p__Tenericutes	MT	WT	0	0
T3	CV	p__Tenericutes	-	-	0	0
T3	CV	p__Tenericutes	GT	MT	0.0374	0.0374
T3	CV	p__Tenericutes	GT	WT	0	0
T3	CV	p__Tenericutes	MT	WT	0	0
T3	Ctrl	Richness	-	-	0	0
T3	Ctrl	Richness	GT	MT	0.0002	0.0003
T3	Ctrl	Richness	GT	WT	0.0501	0.0501
T3	Ctrl	Richness	MT	WT	0	0
T3	CC	Richness	-	-	0	0
T3	CC	Richness	GT	MT	0	0
T3	CC	Richness	GT	WT	0.0096	0.0108
T3	CC	Richness	MT	WT	0.0108	0.0108
T3	CV	Richness	-	-	0	0
T3	CV	Richness	GT	MT	0	0
T3	CV	Richness	GT	WT	0.098	0.098
T3	CV	Richness	MT	WT	0.0002	0.0003
T3	Ctrl	Shannon.effective	-	-	0.0001	0.0001
T3	Ctrl	Shannon.effective	GT	MT	0.1801	0.1801
T3	Ctrl	Shannon.effective	GT	WT	0.0001	0.0002
T3	Ctrl	Shannon.effective	MT	WT	0	0
T3	CC	Shannon.effective	-	-	0.0001	0.0002
T3	CC	Shannon.effective	GT	MT	0.2836	0.2836
T3	CC	Shannon.effective	GT	WT	0	0
T3	CC	Shannon.effective	MT	WT	0	0
T3	CV	Shannon.effective	-	-	0	0
T3	CV	Shannon.effective	GT	MT	0.0373	0.0373
T3	CV	Shannon.effective	GT	WT	0.0003	0.0004
T3	CV	Shannon.effective	MT	WT	0	0
T3	Ctrl	Simpson.effective	-	-	0.0005	0.0006
T3	Ctrl	Simpson.effective	GT	MT	0.6206	0.6206
T3	Ctrl	Simpson.effective	GT	WT	0.0002	0.0003
T3	Ctrl	Simpson.effective	MT	WT	0.0002	0.0003
T3	CC	Simpson.effective	-	-	0	0
T3	CC	Simpson.effective	GT	MT	0.0969	0.0969
T3	CC	Simpson.effective	GT	WT	0	0
T3	CC	Simpson.effective	MT	WT	0.0001	0.0002
T3	CV	Simpson.effective	-	-	0	0
T3	CV	Simpson.effective	GT	MT	0.0115	0.0115
T3	CV	Simpson.effective	GT	WT	0.0025	0.0038
T3	CV	Simpson.effective	MT	WT	0	0

## Sheet: T5
Treatment	Treatment	measure	Group1	Group2	pvalue	corrected					T5	CV	g__Acinetobacter	-	-	0	0
T5	Ctrl	c__Actinobacteria	-	-	0	0					T5	CV	g__Acinetobacter	GT	MT	0.0001	0.0002
T5	Ctrl	c__Actinobacteria	GT	MT	0	0					T5	CV	g__Acinetobacter	GT	WT	0	0
T5	Ctrl	c__Actinobacteria	GT	WT	0.4862	0.4862					T5	CV	g__Acinetobacter	MT	WT	0.0005	0.0005
T5	Ctrl	c__Actinobacteria	MT	WT	0.0229	0.0344					T5	CC	g__Acinetobacter	-	-	0	0
T5	CC	c__Actinobacteria	-	-	0.0001	0.0002					T5	CC	g__Acinetobacter	GT	MT	0	0
T5	CC	c__Actinobacteria	GT	MT	0	0					T5	CC	g__Acinetobacter	GT	WT	0	0
T5	CC	c__Actinobacteria	GT	WT	0.8423	0.8423					T5	CC	g__Acinetobacter	MT	WT	0.0003	0.0003
T5	CC	c__Actinobacteria	MT	WT	0.0024	0.0036					T5	Ctrl	g__Aquicella	-	-	0.0003	0.0004
T5	Ctrl	c__Alphaproteobacteria	-	-	0	0					T5	Ctrl	g__Aquicella	GT	MT	0.0009	0.0014
T5	Ctrl	c__Alphaproteobacteria	GT	MT	0	0					T5	Ctrl	g__Aquicella	GT	WT	0.0121	0.0121
T5	Ctrl	c__Alphaproteobacteria	GT	WT	0	0					T5	Ctrl	g__Aquicella	MT	WT	0.0007	0.0014
T5	Ctrl	c__Alphaproteobacteria	MT	WT	0.7358	0.7358					T5	CC	g__Aquicella	-	-	0.0027	0.0031
T5	CV	c__Alphaproteobacteria	-	-	0	0					T5	CC	g__Aquicella	GT	MT	NA	NA
T5	CV	c__Alphaproteobacteria	GT	MT	0	0					T5	CC	g__Aquicella	GT	WT	NA	NA
T5	CV	c__Alphaproteobacteria	GT	WT	0	0					T5	CC	g__Aquicella	MT	WT	0.0017	0.0017
T5	CV	c__Alphaproteobacteria	MT	WT	0.1603	0.1603					T5	CC	g__Bacillus	-	-	0	0
T5	CC	c__Alphaproteobacteria	-	-	0	0					T5	CC	g__Bacillus	GT	MT	0	0
T5	CC	c__Alphaproteobacteria	GT	MT	0	0					T5	CC	g__Bacillus	GT	WT	NA	NA
T5	CC	c__Alphaproteobacteria	GT	WT	0	0					T5	CC	g__Bacillus	MT	WT	NA	NA
T5	CC	c__Alphaproteobacteria	MT	WT	0.2197	0.2197					T5	Ctrl	g__Bacteriovorax	-	-	0.0001	0.0001
T5	Ctrl	c__Bacilli	-	-	0	0					T5	Ctrl	g__Bacteriovorax	GT	MT	NA	NA
T5	Ctrl	c__Bacilli	GT	MT	0	0					T5	Ctrl	g__Bacteriovorax	GT	WT	0	0
T5	Ctrl	c__Bacilli	GT	WT	0	0					T5	Ctrl	g__Bacteriovorax	MT	WT	NA	NA
T5	Ctrl	c__Bacilli	MT	WT	0.2731	0.2731					T5	CC	g__Bacteriovorax	-	-	0.0004	0.0005
T5	CV	c__Bacilli	-	-	0	0					T5	CC	g__Bacteriovorax	GT	MT	0.1802	0.1802
T5	CV	c__Bacilli	GT	MT	0	0					T5	CC	g__Bacteriovorax	GT	WT	0	0
T5	CV	c__Bacilli	GT	WT	0	0					T5	CC	g__Bacteriovorax	MT	WT	0.0121	0.0182
T5	CV	c__Bacilli	MT	WT	0.0228	0.0228					T5	Ctrl	g__Dokdonella	-	-	0.0002	0.0002
T5	CC	c__Bacilli	-	-	0	0					T5	Ctrl	g__Dokdonella	GT	MT	0.0001	0.0003
T5	CC	c__Bacilli	GT	MT	0	0					T5	Ctrl	g__Dokdonella	GT	WT	0.0571	0.0571
T5	CC	c__Bacilli	GT	WT	0	0					T5	Ctrl	g__Dokdonella	MT	WT	0.0005	0.0008
T5	CC	c__Bacilli	MT	WT	0	0					T5	CC	g__Dokdonella	-	-	0.0001	0.0002
T5	Ctrl	c__Betaproteobacteria	-	-	0	0					T5	CC	g__Dokdonella	GT	MT	0.0007	0.001
T5	Ctrl	c__Betaproteobacteria	GT	MT	0	0					T5	CC	g__Dokdonella	GT	WT	0.2619	0.2619
T5	Ctrl	c__Betaproteobacteria	GT	WT	0	0					T5	CC	g__Dokdonella	MT	WT	0	0
T5	Ctrl	c__Betaproteobacteria	MT	WT	0.0716	0.0716					T5	CV	g__Escherichia/Shigella	-	-	0.0004	0.0005
T5	CV	c__Betaproteobacteria	-	-	0	0					T5	CV	g__Escherichia/Shigella	GT	MT	0.0001	0.0001
T5	CV	c__Betaproteobacteria	GT	MT	0	0					T5	CV	g__Escherichia/Shigella	GT	WT	NA	NA
T5	CV	c__Betaproteobacteria	GT	WT	0	0					T5	CV	g__Escherichia/Shigella	MT	WT	NA	NA
T5	CV	c__Betaproteobacteria	MT	WT	0.0048	0.0048					T5	Ctrl	g__Fibrobacter	-	-	0.0005	0.0006
T5	CC	c__Betaproteobacteria	-	-	0	0					T5	Ctrl	g__Fibrobacter	GT	MT	0.2945	0.2945
T5	CC	c__Betaproteobacteria	GT	MT	0	0					T5	Ctrl	g__Fibrobacter	GT	WT	0	0
T5	CC	c__Betaproteobacteria	GT	WT	0	0					T5	Ctrl	g__Fibrobacter	MT	WT	0.0242	0.0363
T5	CC	c__Betaproteobacteria	MT	WT	0.0154	0.0154					T5	CV	g__Fibrobacter	-	-	0.0001	0.0001
T5	Ctrl	c__Clostridia	-	-	0	0					T5	CV	g__Fibrobacter	GT	MT	0.3876	0.3876
T5	Ctrl	c__Clostridia	GT	MT	0	0					T5	CV	g__Fibrobacter	GT	WT	0	0
T5	Ctrl	c__Clostridia	GT	WT	0	0					T5	CV	g__Fibrobacter	MT	WT	0.0001	0.0002
T5	Ctrl	c__Clostridia	MT	WT	0.0154	0.0154					T5	CC	g__Fibrobacter	-	-	0.0003	0.0004
T5	CV	c__Clostridia	-	-	0	0					T5	CC	g__Fibrobacter	GT	MT	0.8534	0.8534
T5	CV	c__Clostridia	GT	MT	0	0					T5	CC	g__Fibrobacter	GT	WT	0	0
T5	CV	c__Clostridia	GT	WT	0	0					T5	CC	g__Fibrobacter	MT	WT	0	0
T5	CV	c__Clostridia	MT	WT	0.0027	0.0027					T5	CV	g__Flavobacterium	-	-	0	0
T5	CC	c__Clostridia	-	-	0	0					T5	CV	g__Flavobacterium	GT	MT	0	0
T5	CC	c__Clostridia	GT	MT	0.0001	0.0002					T5	CV	g__Flavobacterium	GT	WT	0	0
T5	CC	c__Clostridia	GT	WT	0	0					T5	CV	g__Flavobacterium	MT	WT	0.0009	0.0009
T5	CC	c__Clostridia	MT	WT	0.0003	0.0003					T5	CC	g__Flavobacterium	-	-	0	0
T5	Ctrl	c__Deltaproteobacteria	-	-	0	0					T5	CC	g__Flavobacterium	GT	MT	0	0
T5	Ctrl	c__Deltaproteobacteria	GT	MT	0	0					T5	CC	g__Flavobacterium	GT	WT	0.0011	0.0016
T5	Ctrl	c__Deltaproteobacteria	GT	WT	0	0					T5	CC	g__Flavobacterium	MT	WT	0.0201	0.0201
T5	Ctrl	c__Deltaproteobacteria	MT	WT	0.0007	0.0007					T5	Ctrl	g__Halanaerobaculum	-	-	0.001	0.0011
T5	CV	c__Deltaproteobacteria	-	-	0	0					T5	Ctrl	g__Halanaerobaculum	GT	MT	0.0001	0.0001
T5	CV	c__Deltaproteobacteria	GT	MT	0	0					T5	Ctrl	g__Halanaerobaculum	GT	WT	NA	NA
T5	CV	c__Deltaproteobacteria	GT	WT	0	0					T5	Ctrl	g__Halanaerobaculum	MT	WT	NA	NA
T5	CV	c__Deltaproteobacteria	MT	WT	0.0003	0.0003					T5	Ctrl	g__Haloarcula	-	-	0.0019	0.0021
T5	CC	c__Deltaproteobacteria	-	-	0	0					T5	Ctrl	g__Haloarcula	GT	MT	0.0015	0.0015
T5	CC	c__Deltaproteobacteria	GT	MT	0	0					T5	Ctrl	g__Haloarcula	GT	WT	NA	NA
T5	CC	c__Deltaproteobacteria	GT	WT	0	0					T5	Ctrl	g__Haloarcula	MT	WT	NA	NA
T5	CC	c__Deltaproteobacteria	MT	WT	0.0005	0.0005					T5	CV	g__Haloarcula	-	-	0	0
T5	Ctrl	c__Fibrobacteria	-	-	0.0005	0.0006					T5	CV	g__Haloarcula	GT	MT	0	0
T5	Ctrl	c__Fibrobacteria	GT	MT	0.2945	0.2945					T5	CV	g__Haloarcula	GT	WT	NA	NA
T5	Ctrl	c__Fibrobacteria	GT	WT	0	0					T5	CV	g__Haloarcula	MT	WT	NA	NA
T5	Ctrl	c__Fibrobacteria	MT	WT	0.0242	0.0363					T5	CC	g__Haloarcula	-	-	0.0006	0.0007
T5	CV	c__Fibrobacteria	-	-	0.0001	0.0001					T5	CC	g__Haloarcula	GT	MT	0.0004	0.0004
T5	CV	c__Fibrobacteria	GT	MT	0.3876	0.3876					T5	CC	g__Haloarcula	GT	WT	NA	NA
T5	CV	c__Fibrobacteria	GT	WT	0	0					T5	CC	g__Haloarcula	MT	WT	NA	NA
T5	CV	c__Fibrobacteria	MT	WT	0.0001	0.0002					T5	Ctrl	g__Lactobacillus	-	-	0.0045	0.0049
T5	CC	c__Fibrobacteria	-	-	0.0003	0.0004					T5	Ctrl	g__Lactobacillus	GT	MT	0.0011	0.0033
T5	CC	c__Fibrobacteria	GT	MT	0.8534	0.8534					T5	Ctrl	g__Lactobacillus	GT	WT	0.2093	0.2093
T5	CC	c__Fibrobacteria	GT	WT	0	0					T5	Ctrl	g__Lactobacillus	MT	WT	0.1573	0.2093
T5	CC	c__Fibrobacteria	MT	WT	0	0					T5	Ctrl	g__Lactococcus	-	-	0	0
T5	Ctrl	c__Flavobacteria	-	-	0.0001	0.0001					T5	Ctrl	g__Lactococcus	GT	MT	0	0
T5	Ctrl	c__Flavobacteria	GT	MT	0	0					T5	Ctrl	g__Lactococcus	GT	WT	NA	NA
T5	Ctrl	c__Flavobacteria	GT	WT	0.6211	0.6211					T5	Ctrl	g__Lactococcus	MT	WT	NA	NA
T5	Ctrl	c__Flavobacteria	MT	WT	0.0859	0.1289					T5	CV	g__Lactococcus	-	-	0	0
T5	CV	c__Flavobacteria	-	-	0	0					T5	CV	g__Lactococcus	GT	MT	0	0
T5	CV	c__Flavobacteria	GT	MT	0	0					T5	CV	g__Lactococcus	GT	WT	0.0007	0.001
T5	CV	c__Flavobacteria	GT	WT	0.4804	0.4804					T5	CV	g__Lactococcus	MT	WT	0.0564	0.0564
T5	CV	c__Flavobacteria	MT	WT	0.0003	0.0004					T5	CC	g__Lactococcus	-	-	0	0
T5	CC	c__Flavobacteria	-	-	0	0					T5	CC	g__Lactococcus	GT	MT	0	0
T5	CC	c__Flavobacteria	GT	MT	0	0					T5	CC	g__Lactococcus	GT	WT	NA	NA
T5	CC	c__Flavobacteria	GT	WT	0.877	0.877					T5	CC	g__Lactococcus	MT	WT	NA	NA
T5	CC	c__Flavobacteria	MT	WT	0.0014	0.0021					T5	Ctrl	g__Legionella	-	-	0	0
T5	Ctrl	c__Gammaproteobacteria	-	-	0	0					T5	Ctrl	g__Legionella	GT	MT	0	0
T5	Ctrl	c__Gammaproteobacteria	GT	MT	0	0					T5	Ctrl	g__Legionella	GT	WT	0	0
T5	Ctrl	c__Gammaproteobacteria	GT	WT	0	0					T5	Ctrl	g__Legionella	MT	WT	0	0
T5	Ctrl	c__Gammaproteobacteria	MT	WT	0.0064	0.0064					T5	CV	g__Legionella	-	-	0	0
T5	CV	c__Gammaproteobacteria	-	-	0	0					T5	CV	g__Legionella	GT	MT	0	0
T5	CV	c__Gammaproteobacteria	GT	MT	0	0					T5	CV	g__Legionella	GT	WT	0	0
T5	CV	c__Gammaproteobacteria	GT	WT	0	0					T5	CV	g__Legionella	MT	WT	0	0
T5	CV	c__Gammaproteobacteria	MT	WT	0	0					T5	CC	g__Legionella	-	-	0	0
T5	CC	c__Gammaproteobacteria	-	-	0	0					T5	CC	g__Legionella	GT	MT	0	0
T5	CC	c__Gammaproteobacteria	GT	MT	0	0					T5	CC	g__Legionella	GT	WT	0	0
T5	CC	c__Gammaproteobacteria	GT	WT	0	0					T5	CC	g__Legionella	MT	WT	0	0
T5	CC	c__Gammaproteobacteria	MT	WT	0	0					T5	Ctrl	g__Massilia	-	-	0	0
T5	Ctrl	c__Halobacteria	-	-	0	0					T5	Ctrl	g__Massilia	GT	MT	0	0
T5	Ctrl	c__Halobacteria	GT	MT	0.0002	0.0003					T5	Ctrl	g__Massilia	GT	WT	0	0
T5	Ctrl	c__Halobacteria	GT	WT	0	0					T5	Ctrl	g__Massilia	MT	WT	0.0009	0.0009
T5	Ctrl	c__Halobacteria	MT	WT	0.1273	0.1273					T5	CV	g__Massilia	-	-	0	0
T5	CV	c__Halobacteria	-	-	0	0					T5	CV	g__Massilia	GT	MT	0	0
T5	CV	c__Halobacteria	GT	MT	0	0					T5	CV	g__Massilia	GT	WT	0	0
T5	CV	c__Halobacteria	GT	WT	0	0					T5	CV	g__Massilia	MT	WT	0.2197	0.2197
T5	CV	c__Halobacteria	MT	WT	0.03	0.03					T5	CC	g__Massilia	-	-	0	0
T5	CC	c__Halobacteria	-	-	0.0006	0.0007					T5	CC	g__Massilia	GT	MT	0	0
T5	CC	c__Halobacteria	GT	MT	0.0004	0.0004					T5	CC	g__Massilia	GT	WT	0	0
T5	CC	c__Halobacteria	GT	WT	NA	NA					T5	CC	g__Massilia	MT	WT	0.0056	0.0056
T5	CC	c__Halobacteria	MT	WT	NA	NA					T5	Ctrl	g__Methanolobus	-	-	0	0
T5	Ctrl	c__Methanomicrobia	-	-	0	0					T5	Ctrl	g__Methanolobus	GT	MT	0	0
T5	Ctrl	c__Methanomicrobia	GT	MT	0	0					T5	Ctrl	g__Methanolobus	GT	WT	NA	NA
T5	Ctrl	c__Methanomicrobia	GT	WT	NA	NA					T5	Ctrl	g__Methanolobus	MT	WT	NA	NA
T5	Ctrl	c__Methanomicrobia	MT	WT	NA	NA					T5	CV	g__Methanolobus	-	-	0	0
T5	CV	c__Methanomicrobia	-	-	0	0					T5	CV	g__Methanolobus	GT	MT	0	0
T5	CV	c__Methanomicrobia	GT	MT	0	0					T5	CV	g__Methanolobus	GT	WT	NA	NA
T5	CV	c__Methanomicrobia	GT	WT	NA	NA					T5	CV	g__Methanolobus	MT	WT	NA	NA
T5	CV	c__Methanomicrobia	MT	WT	NA	NA					T5	CC	g__Moraxella	-	-	0.0006	0.0007
T5	Ctrl	c__Mollicutes	-	-	0	0					T5	CC	g__Moraxella	GT	MT	0.0085	0.0128
T5	Ctrl	c__Mollicutes	GT	MT	0	0					T5	CC	g__Moraxella	GT	WT	0.0007	0.0021
T5	Ctrl	c__Mollicutes	GT	WT	0	0					T5	CC	g__Moraxella	MT	WT	0.0159	0.0159
T5	Ctrl	c__Mollicutes	MT	WT	0	0					T5	Ctrl	g__Mycoplasma	-	-	0	0
T5	CV	c__Mollicutes	-	-	0	0					T5	Ctrl	g__Mycoplasma	GT	MT	0	0
T5	CV	c__Mollicutes	GT	MT	0	0					T5	Ctrl	g__Mycoplasma	GT	WT	0	0
T5	CV	c__Mollicutes	GT	WT	0	0					T5	Ctrl	g__Mycoplasma	MT	WT	0	0
T5	CV	c__Mollicutes	MT	WT	0	0					T5	CV	g__Mycoplasma	-	-	0	0
T5	CC	c__Mollicutes	-	-	0	0					T5	CV	g__Mycoplasma	GT	MT	0	0
T5	CC	c__Mollicutes	GT	MT	0	0					T5	CV	g__Mycoplasma	GT	WT	0	0
T5	CC	c__Mollicutes	GT	WT	0	0					T5	CV	g__Mycoplasma	MT	WT	0	0
T5	CC	c__Mollicutes	MT	WT	0	0					T5	CC	g__Mycoplasma	-	-	0	0
T5	Ctrl	c__Sphingobacteria	-	-	0	0					T5	CC	g__Mycoplasma	GT	MT	0	0
T5	Ctrl	c__Sphingobacteria	GT	MT	0	0					T5	CC	g__Mycoplasma	GT	WT	0	0
T5	Ctrl	c__Sphingobacteria	GT	WT	0.642	0.642					T5	CC	g__Mycoplasma	MT	WT	0	0
T5	Ctrl	c__Sphingobacteria	MT	WT	0.0054	0.0081					T5	Ctrl	g__Natronocella	-	-	0	0
T5	CV	c__Sphingobacteria	-	-	0	0					T5	Ctrl	g__Natronocella	GT	MT	0	0
T5	CV	c__Sphingobacteria	GT	MT	0	0					T5	Ctrl	g__Natronocella	GT	WT	0.0001	0.0002
T5	CV	c__Sphingobacteria	GT	WT	0.0943	0.0943					T5	Ctrl	g__Natronocella	MT	WT	0.0014	0.0014
T5	CV	c__Sphingobacteria	MT	WT	0.0203	0.0304					T5	CV	g__Natronocella	-	-	0	0
T5	CC	c__Sphingobacteria	-	-	0	0					T5	CV	g__Natronocella	GT	MT	0.0005	0.0008
T5	CC	c__Sphingobacteria	GT	MT	0	0					T5	CV	g__Natronocella	GT	WT	0.004	0.004
T5	CC	c__Sphingobacteria	GT	WT	0.6741	0.6741					T5	CV	g__Natronocella	MT	WT	0	0
T5	CC	c__Sphingobacteria	MT	WT	0	0					T5	CC	g__Natronocella	-	-	0.0001	0.0002
T5	Ctrl	f__Acetobacteraceae	-	-	0	0					T5	CC	g__Natronocella	GT	MT	0.0002	0.0004
T5	Ctrl	f__Acetobacteraceae	GT	MT	0	0					T5	CC	g__Natronocella	GT	WT	0.0016	0.0016
T5	Ctrl	f__Acetobacteraceae	GT	WT	0	0					T5	CC	g__Natronocella	MT	WT	0.0003	0.0004
T5	Ctrl	f__Acetobacteraceae	MT	WT	0.222	0.222					T5	CV	g__Perlucidibaca	-	-	0.0002	0.0003
T5	CV	f__Acetobacteraceae	-	-	0	0					T5	CV	g__Perlucidibaca	GT	MT	0.0481	0.0481
T5	CV	f__Acetobacteraceae	GT	MT	0	0					T5	CV	g__Perlucidibaca	GT	WT	0.0003	0.0004
T5	CV	f__Acetobacteraceae	GT	WT	0	0					T5	CV	g__Perlucidibaca	MT	WT	0.0001	0.0003
T5	CV	f__Acetobacteraceae	MT	WT	0.9471	0.9471					T5	CC	g__Perlucidibaca	-	-	0.0005	0.0006
T5	CC	f__Acetobacteraceae	-	-	0	0					T5	CC	g__Perlucidibaca	GT	MT	0.0063	0.0094
T5	CC	f__Acetobacteraceae	GT	MT	0	0					T5	CC	g__Perlucidibaca	GT	WT	0.0002	0.0006
T5	CC	f__Acetobacteraceae	GT	WT	0	0					T5	CC	g__Perlucidibaca	MT	WT	0.0158	0.0158
T5	CC	f__Acetobacteraceae	MT	WT	0.8814	0.8814					T5	Ctrl	g__Polaromonas	-	-	0.0001	0.0001
T5	CC	f__Bacillaceae_	-	-	0.0001	0.0002					T5	Ctrl	g__Polaromonas	GT	MT	NA	NA
T5	CC	f__Bacillaceae_	GT	MT	0	0					T5	Ctrl	g__Polaromonas	GT	WT	NA	NA
T5	CC	f__Bacillaceae_	GT	WT	NA	NA					T5	Ctrl	g__Polaromonas	MT	WT	0	0
T5	CC	f__Bacillaceae_	MT	WT	NA	NA					T5	Ctrl	g__Pseudomonas	-	-	0	0
T5	Ctrl	f__Bacteriovoracaceae	-	-	0.0001	0.0001					T5	Ctrl	g__Pseudomonas	GT	MT	0	0
T5	Ctrl	f__Bacteriovoracaceae	GT	MT	NA	NA					T5	Ctrl	g__Pseudomonas	GT	WT	0.0004	0.0006
T5	Ctrl	f__Bacteriovoracaceae	GT	WT	0	0					T5	Ctrl	g__Pseudomonas	MT	WT	0.0008	0.0008
T5	Ctrl	f__Bacteriovoracaceae	MT	WT	NA	NA					T5	CV	g__Pseudomonas	-	-	0	0
T5	CC	f__Bacteriovoracaceae	-	-	0.0004	0.0005					T5	CV	g__Pseudomonas	GT	MT	0	0
T5	CC	f__Bacteriovoracaceae	GT	MT	0.1802	0.1802					T5	CV	g__Pseudomonas	GT	WT	0	0
T5	CC	f__Bacteriovoracaceae	GT	WT	0	0					T5	CV	g__Pseudomonas	MT	WT	0.0001	0.0001
T5	CC	f__Bacteriovoracaceae	MT	WT	0.0121	0.0182					T5	CC	g__Pseudomonas	-	-	0	0
T5	Ctrl	f__Bradyrhizobiaceae	-	-	0	0					T5	CC	g__Pseudomonas	GT	MT	0	0
T5	Ctrl	f__Bradyrhizobiaceae	GT	MT	0	0					T5	CC	g__Pseudomonas	GT	WT	0	0
T5	Ctrl	f__Bradyrhizobiaceae	GT	WT	0	0					T5	CC	g__Pseudomonas	MT	WT	0	0
T5	Ctrl	f__Bradyrhizobiaceae	MT	WT	0.0201	0.0201					T5	Ctrl	g__Rhodobacter	-	-	0.0011	0.0012
T5	CV	f__Bradyrhizobiaceae	-	-	0	0					T5	Ctrl	g__Rhodobacter	GT	MT	0.0007	0.0021
T5	CV	f__Bradyrhizobiaceae	GT	MT	0	0					T5	Ctrl	g__Rhodobacter	GT	WT	0.0121	0.0121
T5	CV	f__Bradyrhizobiaceae	GT	WT	0.0001	0.0002					T5	Ctrl	g__Rhodobacter	MT	WT	0.0076	0.0114
T5	CV	f__Bradyrhizobiaceae	MT	WT	0.0338	0.0338					T5	CC	g__Rhodobacter	-	-	0.0002	0.0003
T5	CV	f__Burkholderiaceae	-	-	0.0012	0.0015					T5	CC	g__Rhodobacter	GT	MT	0.0007	0.001
T5	CV	f__Burkholderiaceae	GT	MT	0.2273	0.2273					T5	CC	g__Rhodobacter	GT	WT	0.0242	0.0242
T5	CV	f__Burkholderiaceae	GT	WT	0	0					T5	CC	g__Rhodobacter	MT	WT	0.0002	0.0006
T5	CV	f__Burkholderiaceae	MT	WT	0.024	0.036					T5	Ctrl	g__Rhodococcus	-	-	0	0
T5	CC	f__Burkholderiaceae	-	-	0	0					T5	Ctrl	g__Rhodococcus	GT	MT	0	0
T5	CC	f__Burkholderiaceae	GT	MT	0	0					T5	Ctrl	g__Rhodococcus	GT	WT	0.0047	0.0047
T5	CC	f__Burkholderiaceae	GT	WT	0	0					T5	Ctrl	g__Rhodococcus	MT	WT	0.0001	0.0002
T5	CC	f__Burkholderiaceae	MT	WT	0.0022	0.0022					T5	CC	g__Rhodococcus	-	-	0	0
T5	Ctrl	f__Burkholderiales_incertae_sedis	-	-	0	0					T5	CC	g__Rhodococcus	GT	MT	0	0
T5	Ctrl	f__Burkholderiales_incertae_sedis	GT	MT	0	0					T5	CC	g__Rhodococcus	GT	WT	0.0094	0.0094
T5	Ctrl	f__Burkholderiales_incertae_sedis	GT	WT	0	0					T5	CC	g__Rhodococcus	MT	WT	0.0021	0.0032
T5	Ctrl	f__Burkholderiales_incertae_sedis	MT	WT	0.0011	0.0011					T5	CV	g__Shewanella	-	-	0.0007	0.0009
T5	CV	f__Burkholderiales_incertae_sedis	-	-	0	0					T5	CV	g__Shewanella	GT	MT	0.0001	0.0001
T5	CV	f__Burkholderiales_incertae_sedis	GT	MT	0	0					T5	CV	g__Shewanella	GT	WT	NA	NA
T5	CV	f__Burkholderiales_incertae_sedis	GT	WT	0	0					T5	CV	g__Shewanella	MT	WT	NA	NA
T5	CV	f__Burkholderiales_incertae_sedis	MT	WT	0.0014	0.0014					T5	Ctrl	g__Sphingomonas	-	-	0	0
T5	CC	f__Burkholderiales_incertae_sedis	-	-	0	0					T5	Ctrl	g__Sphingomonas	GT	MT	0	0
T5	CC	f__Burkholderiales_incertae_sedis	GT	MT	0	0					T5	Ctrl	g__Sphingomonas	GT	WT	0	0
T5	CC	f__Burkholderiales_incertae_sedis	GT	WT	0	0					T5	Ctrl	g__Sphingomonas	MT	WT	0.0002	0.0002
T5	CC	f__Burkholderiales_incertae_sedis	MT	WT	0.0001	0.0001					T5	CV	g__Sphingomonas	-	-	0	0
T5	Ctrl	f__Comamonadaceae	-	-	0	0					T5	CV	g__Sphingomonas	GT	MT	0	0
T5	Ctrl	f__Comamonadaceae	GT	MT	0	0					T5	CV	g__Sphingomonas	GT	WT	0.0001	0.0002
T5	Ctrl	f__Comamonadaceae	GT	WT	0	0					T5	CV	g__Sphingomonas	MT	WT	0.0017	0.0017
T5	Ctrl	f__Comamonadaceae	MT	WT	0.0006	0.0006					T5	CC	g__Sphingomonas	-	-	0	0
T5	CV	f__Comamonadaceae	-	-	0	0					T5	CC	g__Sphingomonas	GT	MT	0	0
T5	CV	f__Comamonadaceae	GT	MT	0	0					T5	CC	g__Sphingomonas	GT	WT	0	0
T5	CV	f__Comamonadaceae	GT	WT	0	0					T5	CC	g__Sphingomonas	MT	WT	0.0135	0.0135
T5	CV	f__Comamonadaceae	MT	WT	0.0024	0.0024					T5	CV	g__Veillonella	-	-	0.0047	0.0055
T5	CC	f__Comamonadaceae	-	-	0	0					T5	CV	g__Veillonella	GT	MT	0.002	0.002
T5	CC	f__Comamonadaceae	GT	MT	0	0					T5	CV	g__Veillonella	GT	WT	NA	NA
T5	CC	f__Comamonadaceae	GT	WT	0	0					T5	CV	g__Veillonella	MT	WT	NA	NA
T5	CC	f__Comamonadaceae	MT	WT	0.0014	0.0014
T5	Ctrl	f__Coxiellaceae	-	-	0	0
T5	Ctrl	f__Coxiellaceae	GT	MT	0	0
T5	Ctrl	f__Coxiellaceae	GT	WT	0.0007	0.0007
T5	Ctrl	f__Coxiellaceae	MT	WT	0.0007	0.0007
T5	CC	f__Coxiellaceae	-	-	0.0027	0.0031
T5	CC	f__Coxiellaceae	GT	MT	NA	NA
T5	CC	f__Coxiellaceae	GT	WT	NA	NA
T5	CC	f__Coxiellaceae	MT	WT	0.0017	0.0017
T5	Ctrl	f__Cytophagaceae	-	-	0	0
T5	Ctrl	f__Cytophagaceae	GT	MT	0	0
T5	Ctrl	f__Cytophagaceae	GT	WT	0.6622	0.6622
T5	Ctrl	f__Cytophagaceae	MT	WT	0	0
T5	CV	f__Cytophagaceae	-	-	0	0
T5	CV	f__Cytophagaceae	GT	MT	0	0
T5	CV	f__Cytophagaceae	GT	WT	0.4751	0.4751
T5	CV	f__Cytophagaceae	MT	WT	0	0
T5	CC	f__Cytophagaceae	-	-	0	0
T5	CC	f__Cytophagaceae	GT	MT	0	0
T5	CC	f__Cytophagaceae	GT	WT	0.0119	0.0119
T5	CC	f__Cytophagaceae	MT	WT	0.0004	0.0006
T5	Ctrl	f__Ectothiorhodospiraceae	-	-	0	0
T5	Ctrl	f__Ectothiorhodospiraceae	GT	MT	0	0
T5	Ctrl	f__Ectothiorhodospiraceae	GT	WT	0	0
T5	Ctrl	f__Ectothiorhodospiraceae	MT	WT	0.0015	0.0015
T5	CV	f__Ectothiorhodospiraceae	-	-	0	0
T5	CV	f__Ectothiorhodospiraceae	GT	MT	0	0
T5	CV	f__Ectothiorhodospiraceae	GT	WT	0.0007	0.0007
T5	CV	f__Ectothiorhodospiraceae	MT	WT	0.0001	0.0002
T5	CC	f__Ectothiorhodospiraceae	-	-	0	0
T5	CC	f__Ectothiorhodospiraceae	GT	MT	0	0
T5	CC	f__Ectothiorhodospiraceae	GT	WT	0	0
T5	CC	f__Ectothiorhodospiraceae	MT	WT	0.0002	0.0002
T5	CV	f__Enterobacteriaceae	-	-	0.0014	0.0017
T5	CV	f__Enterobacteriaceae	GT	MT	0.0008	0.0024
T5	CV	f__Enterobacteriaceae	GT	WT	0.2222	0.2222
T5	CV	f__Enterobacteriaceae	MT	WT	0.0098	0.0147
T5	Ctrl	f__Fibrobacteraceae	-	-	0.0005	0.0006
T5	Ctrl	f__Fibrobacteraceae	GT	MT	0.2945	0.2945
T5	Ctrl	f__Fibrobacteraceae	GT	WT	0	0
T5	Ctrl	f__Fibrobacteraceae	MT	WT	0.0242	0.0363
T5	CV	f__Fibrobacteraceae	-	-	0.0001	0.0001
T5	CV	f__Fibrobacteraceae	GT	MT	0.3876	0.3876
T5	CV	f__Fibrobacteraceae	GT	WT	0	0
T5	CV	f__Fibrobacteraceae	MT	WT	0.0001	0.0002
T5	CC	f__Fibrobacteraceae	-	-	0.0003	0.0004
T5	CC	f__Fibrobacteraceae	GT	MT	0.8534	0.8534
T5	CC	f__Fibrobacteraceae	GT	WT	0	0
T5	CC	f__Fibrobacteraceae	MT	WT	0	0
T5	Ctrl	f__Flavobacteriaceae	-	-	0.0001	0.0001
T5	Ctrl	f__Flavobacteriaceae	GT	MT	0	0
T5	Ctrl	f__Flavobacteriaceae	GT	WT	0.4088	0.4088
T5	Ctrl	f__Flavobacteriaceae	MT	WT	0.0716	0.1074
T5	CV	f__Flavobacteriaceae	-	-	0	0
T5	CV	f__Flavobacteriaceae	GT	MT	0	0
T5	CV	f__Flavobacteriaceae	GT	WT	0.2036	0.2036
T5	CV	f__Flavobacteriaceae	MT	WT	0.0002	0.0003
T5	CC	f__Flavobacteriaceae	-	-	0	0
T5	CC	f__Flavobacteriaceae	GT	MT	0	0
T5	CC	f__Flavobacteriaceae	GT	WT	0.877	0.877
T5	CC	f__Flavobacteriaceae	MT	WT	0.0014	0.0021
T5	Ctrl	f__Halobacteriaceae	-	-	0	0
T5	Ctrl	f__Halobacteriaceae	GT	MT	0.0002	0.0003
T5	Ctrl	f__Halobacteriaceae	GT	WT	0	0
T5	Ctrl	f__Halobacteriaceae	MT	WT	0.1273	0.1273
T5	CV	f__Halobacteriaceae	-	-	0	0
T5	CV	f__Halobacteriaceae	GT	MT	0	0
T5	CV	f__Halobacteriaceae	GT	WT	0	0
T5	CV	f__Halobacteriaceae	MT	WT	0.03	0.03
T5	CC	f__Halobacteriaceae	-	-	0.0006	0.0007
T5	CC	f__Halobacteriaceae	GT	MT	0.0004	0.0004
T5	CC	f__Halobacteriaceae	GT	WT	NA	NA
T5	CC	f__Halobacteriaceae	MT	WT	NA	NA
T5	Ctrl	f__Halobacteroidaceae	-	-	0.001	0.0011
T5	Ctrl	f__Halobacteroidaceae	GT	MT	0.0001	0.0001
T5	Ctrl	f__Halobacteroidaceae	GT	WT	NA	NA
T5	Ctrl	f__Halobacteroidaceae	MT	WT	NA	NA
T5	Ctrl	f__Lachnospiraceae	-	-	0.0001	0.0001
T5	Ctrl	f__Lachnospiraceae	GT	MT	0.0038	0.0057
T5	Ctrl	f__Lachnospiraceae	GT	WT	0	0
T5	Ctrl	f__Lachnospiraceae	MT	WT	0.1614	0.1614
T5	CV	f__Lachnospiraceae	-	-	0.0001	0.0001
T5	CV	f__Lachnospiraceae	GT	MT	0.0048	0.0072
T5	CV	f__Lachnospiraceae	GT	WT	0	0
T5	CV	f__Lachnospiraceae	MT	WT	0.0127	0.0127
T5	Ctrl	f__Legionellaceae	-	-	0	0
T5	Ctrl	f__Legionellaceae	GT	MT	0	0
T5	Ctrl	f__Legionellaceae	GT	WT	0	0
T5	Ctrl	f__Legionellaceae	MT	WT	0	0
T5	CV	f__Legionellaceae	-	-	0	0
T5	CV	f__Legionellaceae	GT	MT	0	0
T5	CV	f__Legionellaceae	GT	WT	0	0
T5	CV	f__Legionellaceae	MT	WT	0	0
T5	CC	f__Legionellaceae	-	-	0	0
T5	CC	f__Legionellaceae	GT	MT	0	0
T5	CC	f__Legionellaceae	GT	WT	0	0
T5	CC	f__Legionellaceae	MT	WT	0	0
T5	Ctrl	f__Methanosarcinaceae	-	-	0	0
T5	Ctrl	f__Methanosarcinaceae	GT	MT	0	0
T5	Ctrl	f__Methanosarcinaceae	GT	WT	NA	NA
T5	Ctrl	f__Methanosarcinaceae	MT	WT	NA	NA
T5	CV	f__Methanosarcinaceae	-	-	0	0
T5	CV	f__Methanosarcinaceae	GT	MT	0	0
T5	CV	f__Methanosarcinaceae	GT	WT	NA	NA
T5	CV	f__Methanosarcinaceae	MT	WT	NA	NA
T5	Ctrl	f__Moraxellaceae	-	-	0	0
T5	Ctrl	f__Moraxellaceae	GT	MT	0	0
T5	Ctrl	f__Moraxellaceae	GT	WT	0	0
T5	Ctrl	f__Moraxellaceae	MT	WT	0.2545	0.2545
T5	CV	f__Moraxellaceae	-	-	0	0
T5	CV	f__Moraxellaceae	GT	MT	0	0
T5	CV	f__Moraxellaceae	GT	WT	0	0
T5	CV	f__Moraxellaceae	MT	WT	0.0002	0.0002
T5	CC	f__Moraxellaceae	-	-	0	0
T5	CC	f__Moraxellaceae	GT	MT	0	0
T5	CC	f__Moraxellaceae	GT	WT	0	0
T5	CC	f__Moraxellaceae	MT	WT	0	0
T5	Ctrl	f__Mycoplasmataceae	-	-	0	0
T5	Ctrl	f__Mycoplasmataceae	GT	MT	0	0
T5	Ctrl	f__Mycoplasmataceae	GT	WT	0	0
T5	Ctrl	f__Mycoplasmataceae	MT	WT	0	0
T5	CV	f__Mycoplasmataceae	-	-	0	0
T5	CV	f__Mycoplasmataceae	GT	MT	0	0
T5	CV	f__Mycoplasmataceae	GT	WT	0	0
T5	CV	f__Mycoplasmataceae	MT	WT	0	0
T5	CC	f__Mycoplasmataceae	-	-	0	0
T5	CC	f__Mycoplasmataceae	GT	MT	0	0
T5	CC	f__Mycoplasmataceae	GT	WT	0	0
T5	CC	f__Mycoplasmataceae	MT	WT	0	0
T5	Ctrl	f__Nocardiaceae	-	-	0	0
T5	Ctrl	f__Nocardiaceae	GT	MT	0	0
T5	Ctrl	f__Nocardiaceae	GT	WT	0.0151	0.0151
T5	Ctrl	f__Nocardiaceae	MT	WT	0	0
T5	CV	f__Nocardiaceae	-	-	0	0
T5	CV	f__Nocardiaceae	GT	MT	0	0
T5	CV	f__Nocardiaceae	GT	WT	0.4751	0.4751
T5	CV	f__Nocardiaceae	MT	WT	0	0
T5	CC	f__Nocardiaceae	-	-	0	0
T5	CC	f__Nocardiaceae	GT	MT	0	0
T5	CC	f__Nocardiaceae	GT	WT	0.5329	0.5329
T5	CC	f__Nocardiaceae	MT	WT	0.0003	0.0004
T5	Ctrl	f__Oxalobacteraceae	-	-	0	0
T5	Ctrl	f__Oxalobacteraceae	GT	MT	0	0
T5	Ctrl	f__Oxalobacteraceae	GT	WT	0	0
T5	Ctrl	f__Oxalobacteraceae	MT	WT	0.4804	0.4804
T5	CV	f__Oxalobacteraceae	-	-	0	0
T5	CV	f__Oxalobacteraceae	GT	MT	0	0
T5	CV	f__Oxalobacteraceae	GT	WT	0	0
T5	CV	f__Oxalobacteraceae	MT	WT	0.0135	0.0135
T5	CC	f__Oxalobacteraceae	-	-	0	0
T5	CC	f__Oxalobacteraceae	GT	MT	0	0
T5	CC	f__Oxalobacteraceae	GT	WT	0	0
T5	CC	f__Oxalobacteraceae	MT	WT	0.0006	0.0006
T5	Ctrl	f__Pseudomonadaceae	-	-	0	0
T5	Ctrl	f__Pseudomonadaceae	GT	MT	0	0
T5	Ctrl	f__Pseudomonadaceae	GT	WT	0.0004	0.0006
T5	Ctrl	f__Pseudomonadaceae	MT	WT	0.0013	0.0013
T5	CV	f__Pseudomonadaceae	-	-	0	0
T5	CV	f__Pseudomonadaceae	GT	MT	0	0
T5	CV	f__Pseudomonadaceae	GT	WT	0	0
T5	CV	f__Pseudomonadaceae	MT	WT	0.0008	0.0008
T5	CC	f__Pseudomonadaceae	-	-	0	0
T5	CC	f__Pseudomonadaceae	GT	MT	0	0
T5	CC	f__Pseudomonadaceae	GT	WT	0	0
T5	CC	f__Pseudomonadaceae	MT	WT	0	0
T5	Ctrl	f__Rhizobiales_incertae_sedis	-	-	0	0
T5	Ctrl	f__Rhizobiales_incertae_sedis	GT	MT	0	0
T5	Ctrl	f__Rhizobiales_incertae_sedis	GT	WT	0.0001	0.0001
T5	Ctrl	f__Rhizobiales_incertae_sedis	MT	WT	0	0
T5	CV	f__Rhizobiales_incertae_sedis	-	-	0.0025	0.0029
T5	CV	f__Rhizobiales_incertae_sedis	GT	MT	0.0074	0.0111
T5	CV	f__Rhizobiales_incertae_sedis	GT	WT	0.004	0.0111
T5	CV	f__Rhizobiales_incertae_sedis	MT	WT	0.0259	0.0259
T5	CC	f__Rhizobiales_incertae_sedis	-	-	0.0011	0.0013
T5	CC	f__Rhizobiales_incertae_sedis	GT	MT	0.001	0.003
T5	CC	f__Rhizobiales_incertae_sedis	GT	WT	0.0121	0.0121
T5	CC	f__Rhizobiales_incertae_sedis	MT	WT	0.007	0.0105
T5	Ctrl	f__Rhodobacteraceae	-	-	0	0
T5	Ctrl	f__Rhodobacteraceae	GT	MT	0	0
T5	Ctrl	f__Rhodobacteraceae	GT	WT	0	0
T5	Ctrl	f__Rhodobacteraceae	MT	WT	0.0291	0.0291
T5	CV	f__Rhodobacteraceae	-	-	0	0
T5	CV	f__Rhodobacteraceae	GT	MT	0	0
T5	CV	f__Rhodobacteraceae	GT	WT	0.0008	0.0012
T5	CV	f__Rhodobacteraceae	MT	WT	0.0027	0.0027
T5	CC	f__Rhodobacteraceae	-	-	0	0
T5	CC	f__Rhodobacteraceae	GT	MT	0	0
T5	CC	f__Rhodobacteraceae	GT	WT	0.0015	0.0023
T5	CC	f__Rhodobacteraceae	MT	WT	0.0048	0.0048
T5	Ctrl	f__Rhodospirillaceae	-	-	0	0
T5	Ctrl	f__Rhodospirillaceae	GT	MT	0.0003	0.0003
T5	Ctrl	f__Rhodospirillaceae	GT	WT	0	0
T5	Ctrl	f__Rhodospirillaceae	MT	WT	0.0001	0.0002
T5	CV	f__Rhodospirillaceae	-	-	0.0001	0.0001
T5	CV	f__Rhodospirillaceae	GT	MT	0.9099	0.9099
T5	CV	f__Rhodospirillaceae	GT	WT	0	0
T5	CV	f__Rhodospirillaceae	MT	WT	0.0001	0.0002
T5	CC	f__Rhodospirillaceae	-	-	0.0001	0.0002
T5	CC	f__Rhodospirillaceae	GT	MT	0.0181	0.0181
T5	CC	f__Rhodospirillaceae	GT	WT	0	0
T5	CC	f__Rhodospirillaceae	MT	WT	0.0036	0.0054
T5	CV	f__Shewanellaceae	-	-	0.0007	0.0009
T5	CV	f__Shewanellaceae	GT	MT	0.0001	0.0001
T5	CV	f__Shewanellaceae	GT	WT	NA	NA
T5	CV	f__Shewanellaceae	MT	WT	NA	NA
T5	Ctrl	f__Sphingomonadaceae	-	-	0	0
T5	Ctrl	f__Sphingomonadaceae	GT	MT	0	0
T5	Ctrl	f__Sphingomonadaceae	GT	WT	0.172	0.172
T5	Ctrl	f__Sphingomonadaceae	MT	WT	0.0001	0.0002
T5	CV	f__Sphingomonadaceae	-	-	0	0
T5	CV	f__Sphingomonadaceae	GT	MT	0	0
T5	CV	f__Sphingomonadaceae	GT	WT	0.0228	0.0228
T5	CV	f__Sphingomonadaceae	MT	WT	0.0024	0.0036
T5	CC	f__Sphingomonadaceae	-	-	0	0
T5	CC	f__Sphingomonadaceae	GT	MT	0	0
T5	CC	f__Sphingomonadaceae	GT	WT	0.158	0.158
T5	CC	f__Sphingomonadaceae	MT	WT	0.0034	0.0051
T5	Ctrl	f__Streptococcaceae	-	-	0	0
T5	Ctrl	f__Streptococcaceae	GT	MT	0	0
T5	Ctrl	f__Streptococcaceae	GT	WT	NA	NA
T5	Ctrl	f__Streptococcaceae	MT	WT	NA	NA
T5	CV	f__Streptococcaceae	-	-	0	0
T5	CV	f__Streptococcaceae	GT	MT	0	0
T5	CV	f__Streptococcaceae	GT	WT	0.0007	0.001
T5	CV	f__Streptococcaceae	MT	WT	0.0079	0.0079
T5	CC	f__Streptococcaceae	-	-	0	0
T5	CC	f__Streptococcaceae	GT	MT	0	0
T5	CC	f__Streptococcaceae	GT	WT	NA	NA
T5	CC	f__Streptococcaceae	MT	WT	NA	NA
T5	Ctrl	f__Xanthomonadaceae	-	-	0	0
T5	Ctrl	f__Xanthomonadaceae	GT	MT	0	0
T5	Ctrl	f__Xanthomonadaceae	GT	WT	0	0
T5	Ctrl	f__Xanthomonadaceae	MT	WT	0	0
T5	CV	f__Xanthomonadaceae	-	-	0	0
T5	CV	f__Xanthomonadaceae	GT	MT	0	0
T5	CV	f__Xanthomonadaceae	GT	WT	0.0024	0.0024
T5	CV	f__Xanthomonadaceae	MT	WT	0.0017	0.0024
T5	CC	f__Xanthomonadaceae	-	-	0	0
T5	CC	f__Xanthomonadaceae	GT	MT	0	0
T5	CC	f__Xanthomonadaceae	GT	WT	0	0
T5	CC	f__Xanthomonadaceae	MT	WT	0	0
T5	CV	g__Acinetobacter	-	-	0	0
T5	CV	g__Acinetobacter	GT	MT	0.0001	0.0002
T5	CV	g__Acinetobacter	GT	WT	0	0
T5	CV	g__Acinetobacter	MT	WT	0.0005	0.0005
T5	CC	g__Acinetobacter	-	-	0	0
T5	CC	g__Acinetobacter	GT	MT	0	0
T5	CC	g__Acinetobacter	GT	WT	0	0
T5	CC	g__Acinetobacter	MT	WT	0.0003	0.0003
T5	Ctrl	g__Aquicella	-	-	0.0003	0.0004
T5	Ctrl	g__Aquicella	GT	MT	0.0009	0.0014
T5	Ctrl	g__Aquicella	GT	WT	0.0121	0.0121
T5	Ctrl	g__Aquicella	MT	WT	0.0007	0.0014
T5	CC	g__Aquicella	-	-	0.0027	0.0031
T5	CC	g__Aquicella	GT	MT	NA	NA
T5	CC	g__Aquicella	GT	WT	NA	NA
T5	CC	g__Aquicella	MT	WT	0.0017	0.0017
T5	CC	g__Bacillus	-	-	0	0
T5	CC	g__Bacillus	GT	MT	0	0
T5	CC	g__Bacillus	GT	WT	NA	NA
T5	CC	g__Bacillus	MT	WT	NA	NA
T5	Ctrl	g__Bacteriovorax	-	-	0.0001	0.0001
T5	Ctrl	g__Bacteriovorax	GT	MT	NA	NA
T5	Ctrl	g__Bacteriovorax	GT	WT	0	0
T5	Ctrl	g__Bacteriovorax	MT	WT	NA	NA
T5	CC	g__Bacteriovorax	-	-	0.0004	0.0005
T5	CC	g__Bacteriovorax	GT	MT	0.1802	0.1802
T5	CC	g__Bacteriovorax	GT	WT	0	0
T5	CC	g__Bacteriovorax	MT	WT	0.0121	0.0182
T5	Ctrl	g__Dokdonella	-	-	0.0002	0.0002
T5	Ctrl	g__Dokdonella	GT	MT	0.0001	0.0003
T5	Ctrl	g__Dokdonella	GT	WT	0.0571	0.0571
T5	Ctrl	g__Dokdonella	MT	WT	0.0005	0.0008
T5	CC	g__Dokdonella	-	-	0.0001	0.0002
T5	CC	g__Dokdonella	GT	MT	0.0007	0.001
T5	CC	g__Dokdonella	GT	WT	0.2619	0.2619
T5	CC	g__Dokdonella	MT	WT	0	0
T5	CV	g__Escherichia/Shigella	-	-	0.0004	0.0005
T5	CV	g__Escherichia/Shigella	GT	MT	0.0001	0.0001
T5	CV	g__Escherichia/Shigella	GT	WT	NA	NA
T5	CV	g__Escherichia/Shigella	MT	WT	NA	NA
T5	Ctrl	g__Fibrobacter	-	-	0.0005	0.0006
T5	Ctrl	g__Fibrobacter	GT	MT	0.2945	0.2945
T5	Ctrl	g__Fibrobacter	GT	WT	0	0
T5	Ctrl	g__Fibrobacter	MT	WT	0.0242	0.0363
T5	CV	g__Fibrobacter	-	-	0.0001	0.0001
T5	CV	g__Fibrobacter	GT	MT	0.3876	0.3876
T5	CV	g__Fibrobacter	GT	WT	0	0
T5	CV	g__Fibrobacter	MT	WT	0.0001	0.0002
T5	CC	g__Fibrobacter	-	-	0.0003	0.0004
T5	CC	g__Fibrobacter	GT	MT	0.8534	0.8534
T5	CC	g__Fibrobacter	GT	WT	0	0
T5	CC	g__Fibrobacter	MT	WT	0	0
T5	CV	g__Flavobacterium	-	-	0	0
T5	CV	g__Flavobacterium	GT	MT	0	0
T5	CV	g__Flavobacterium	GT	WT	0	0
T5	CV	g__Flavobacterium	MT	WT	0.0009	0.0009
T5	CC	g__Flavobacterium	-	-	0	0
T5	CC	g__Flavobacterium	GT	MT	0	0
T5	CC	g__Flavobacterium	GT	WT	0.0011	0.0016
T5	CC	g__Flavobacterium	MT	WT	0.0201	0.0201
T5	Ctrl	g__Halanaerobaculum	-	-	0.001	0.0011
T5	Ctrl	g__Halanaerobaculum	GT	MT	0.0001	0.0001
T5	Ctrl	g__Halanaerobaculum	GT	WT	NA	NA
T5	Ctrl	g__Halanaerobaculum	MT	WT	NA	NA
T5	Ctrl	g__Haloarcula	-	-	0.0019	0.0021
T5	Ctrl	g__Haloarcula	GT	MT	0.0015	0.0015
T5	Ctrl	g__Haloarcula	GT	WT	NA	NA
T5	Ctrl	g__Haloarcula	MT	WT	NA	NA
T5	CV	g__Haloarcula	-	-	0	0
T5	CV	g__Haloarcula	GT	MT	0	0
T5	CV	g__Haloarcula	GT	WT	NA	NA
T5	CV	g__Haloarcula	MT	WT	NA	NA
T5	CC	g__Haloarcula	-	-	0.0006	0.0007
T5	CC	g__Haloarcula	GT	MT	0.0004	0.0004
T5	CC	g__Haloarcula	GT	WT	NA	NA
T5	CC	g__Haloarcula	MT	WT	NA	NA
T5	Ctrl	g__Lactobacillus	-	-	0.0045	0.0049
T5	Ctrl	g__Lactobacillus	GT	MT	0.0011	0.0033
T5	Ctrl	g__Lactobacillus	GT	WT	0.2093	0.2093
T5	Ctrl	g__Lactobacillus	MT	WT	0.1573	0.2093
T5	Ctrl	g__Lactococcus	-	-	0	0
T5	Ctrl	g__Lactococcus	GT	MT	0	0
T5	Ctrl	g__Lactococcus	GT	WT	NA	NA
T5	Ctrl	g__Lactococcus	MT	WT	NA	NA
T5	CV	g__Lactococcus	-	-	0	0
T5	CV	g__Lactococcus	GT	MT	0	0
T5	CV	g__Lactococcus	GT	WT	0.0007	0.001
T5	CV	g__Lactococcus	MT	WT	0.0564	0.0564
T5	CC	g__Lactococcus	-	-	0	0
T5	CC	g__Lactococcus	GT	MT	0	0
T5	CC	g__Lactococcus	GT	WT	NA	NA
T5	CC	g__Lactococcus	MT	WT	NA	NA
T5	Ctrl	g__Legionella	-	-	0	0
T5	Ctrl	g__Legionella	GT	MT	0	0
T5	Ctrl	g__Legionella	GT	WT	0	0
T5	Ctrl	g__Legionella	MT	WT	0	0
T5	CV	g__Legionella	-	-	0	0
T5	CV	g__Legionella	GT	MT	0	0
T5	CV	g__Legionella	GT	WT	0	0
T5	CV	g__Legionella	MT	WT	0	0
T5	CC	g__Legionella	-	-	0	0
T5	CC	g__Legionella	GT	MT	0	0
T5	CC	g__Legionella	GT	WT	0	0
T5	CC	g__Legionella	MT	WT	0	0
T5	Ctrl	g__Massilia	-	-	0	0
T5	Ctrl	g__Massilia	GT	MT	0	0
T5	Ctrl	g__Massilia	GT	WT	0	0
T5	Ctrl	g__Massilia	MT	WT	0.0009	0.0009
T5	CV	g__Massilia	-	-	0	0
T5	CV	g__Massilia	GT	MT	0	0
T5	CV	g__Massilia	GT	WT	0	0
T5	CV	g__Massilia	MT	WT	0.2197	0.2197
T5	CC	g__Massilia	-	-	0	0
T5	CC	g__Massilia	GT	MT	0	0
T5	CC	g__Massilia	GT	WT	0	0
T5	CC	g__Massilia	MT	WT	0.0056	0.0056
T5	Ctrl	g__Methanolobus	-	-	0	0
T5	Ctrl	g__Methanolobus	GT	MT	0	0
T5	Ctrl	g__Methanolobus	GT	WT	NA	NA
T5	Ctrl	g__Methanolobus	MT	WT	NA	NA
T5	CV	g__Methanolobus	-	-	0	0
T5	CV	g__Methanolobus	GT	MT	0	0
T5	CV	g__Methanolobus	GT	WT	NA	NA
T5	CV	g__Methanolobus	MT	WT	NA	NA
T5	CC	g__Moraxella	-	-	0.0006	0.0007
T5	CC	g__Moraxella	GT	MT	0.0085	0.0128
T5	CC	g__Moraxella	GT	WT	0.0007	0.0021
T5	CC	g__Moraxella	MT	WT	0.0159	0.0159
T5	Ctrl	g__Mycoplasma	-	-	0	0
T5	Ctrl	g__Mycoplasma	GT	MT	0	0
T5	Ctrl	g__Mycoplasma	GT	WT	0	0
T5	Ctrl	g__Mycoplasma	MT	WT	0	0
T5	CV	g__Mycoplasma	-	-	0	0
T5	CV	g__Mycoplasma	GT	MT	0	0
T5	CV	g__Mycoplasma	GT	WT	0	0
T5	CV	g__Mycoplasma	MT	WT	0	0
T5	CC	g__Mycoplasma	-	-	0	0
T5	CC	g__Mycoplasma	GT	MT	0	0
T5	CC	g__Mycoplasma	GT	WT	0	0
T5	CC	g__Mycoplasma	MT	WT	0	0
T5	Ctrl	g__Natronocella	-	-	0	0
T5	Ctrl	g__Natronocella	GT	MT	0	0
T5	Ctrl	g__Natronocella	GT	WT	0.0001	0.0002
T5	Ctrl	g__Natronocella	MT	WT	0.0014	0.0014
T5	CV	g__Natronocella	-	-	0	0
T5	CV	g__Natronocella	GT	MT	0.0005	0.0008
T5	CV	g__Natronocella	GT	WT	0.004	0.004
T5	CV	g__Natronocella	MT	WT	0	0
T5	CC	g__Natronocella	-	-	0.0001	0.0002
T5	CC	g__Natronocella	GT	MT	0.0002	0.0004
T5	CC	g__Natronocella	GT	WT	0.0016	0.0016
T5	CC	g__Natronocella	MT	WT	0.0003	0.0004
T5	CV	g__Perlucidibaca	-	-	0.0002	0.0003
T5	CV	g__Perlucidibaca	GT	MT	0.0481	0.0481
T5	CV	g__Perlucidibaca	GT	WT	0.0003	0.0004
T5	CV	g__Perlucidibaca	MT	WT	0.0001	0.0003
T5	CC	g__Perlucidibaca	-	-	0.0005	0.0006
T5	CC	g__Perlucidibaca	GT	MT	0.0063	0.0094
T5	CC	g__Perlucidibaca	GT	WT	0.0002	0.0006
T5	CC	g__Perlucidibaca	MT	WT	0.0158	0.0158
T5	Ctrl	g__Polaromonas	-	-	0.0001	0.0001
T5	Ctrl	g__Polaromonas	GT	MT	NA	NA
T5	Ctrl	g__Polaromonas	GT	WT	NA	NA
T5	Ctrl	g__Polaromonas	MT	WT	0	0
T5	Ctrl	g__Pseudomonas	-	-	0	0
T5	Ctrl	g__Pseudomonas	GT	MT	0	0
T5	Ctrl	g__Pseudomonas	GT	WT	0.0004	0.0006
T5	Ctrl	g__Pseudomonas	MT	WT	0.0008	0.0008
T5	CV	g__Pseudomonas	-	-	0	0
T5	CV	g__Pseudomonas	GT	MT	0	0
T5	CV	g__Pseudomonas	GT	WT	0	0
T5	CV	g__Pseudomonas	MT	WT	0.0001	0.0001
T5	CC	g__Pseudomonas	-	-	0	0
T5	CC	g__Pseudomonas	GT	MT	0	0
T5	CC	g__Pseudomonas	GT	WT	0	0
T5	CC	g__Pseudomonas	MT	WT	0	0
T5	Ctrl	g__Rhodobacter	-	-	0.0011	0.0012
T5	Ctrl	g__Rhodobacter	GT	MT	0.0007	0.0021
T5	Ctrl	g__Rhodobacter	GT	WT	0.0121	0.0121
T5	Ctrl	g__Rhodobacter	MT	WT	0.0076	0.0114
T5	CC	g__Rhodobacter	-	-	0.0002	0.0003
T5	CC	g__Rhodobacter	GT	MT	0.0007	0.001
T5	CC	g__Rhodobacter	GT	WT	0.0242	0.0242
T5	CC	g__Rhodobacter	MT	WT	0.0002	0.0006
T5	Ctrl	g__Rhodococcus	-	-	0	0
T5	Ctrl	g__Rhodococcus	GT	MT	0	0
T5	Ctrl	g__Rhodococcus	GT	WT	0.0047	0.0047
T5	Ctrl	g__Rhodococcus	MT	WT	0.0001	0.0002
T5	CC	g__Rhodococcus	-	-	0	0
T5	CC	g__Rhodococcus	GT	MT	0	0
T5	CC	g__Rhodococcus	GT	WT	0.0094	0.0094
T5	CC	g__Rhodococcus	MT	WT	0.0021	0.0032
T5	CV	g__Shewanella	-	-	0.0007	0.0009
T5	CV	g__Shewanella	GT	MT	0.0001	0.0001
T5	CV	g__Shewanella	GT	WT	NA	NA
T5	CV	g__Shewanella	MT	WT	NA	NA
T5	Ctrl	g__Sphingomonas	-	-	0	0
T5	Ctrl	g__Sphingomonas	GT	MT	0	0
T5	Ctrl	g__Sphingomonas	GT	WT	0	0
T5	Ctrl	g__Sphingomonas	MT	WT	0.0002	0.0002
T5	CV	g__Sphingomonas	-	-	0	0
T5	CV	g__Sphingomonas	GT	MT	0	0
T5	CV	g__Sphingomonas	GT	WT	0.0001	0.0002
T5	CV	g__Sphingomonas	MT	WT	0.0017	0.0017
T5	CC	g__Sphingomonas	-	-	0	0
T5	CC	g__Sphingomonas	GT	MT	0	0
T5	CC	g__Sphingomonas	GT	WT	0	0
T5	CC	g__Sphingomonas	MT	WT	0.0135	0.0135
T5	CV	g__Veillonella	-	-	0.0047	0.0055
T5	CV	g__Veillonella	GT	MT	0.002	0.002
T5	CV	g__Veillonella	GT	WT	NA	NA
T5	CV	g__Veillonella	MT	WT	NA	NA
T5	Ctrl	k__Archaea	-	-	0	0
T5	Ctrl	k__Archaea	GT	MT	0	0
T5	Ctrl	k__Archaea	GT	WT	0	0
T5	Ctrl	k__Archaea	MT	WT	0.0824	0.0824
T5	CV	k__Archaea	-	-	0	0
T5	CV	k__Archaea	GT	MT	0	0
T5	CV	k__Archaea	GT	WT	0	0
T5	CV	k__Archaea	MT	WT	0.0112	0.0112
T5	CC	k__Archaea	-	-	0.0002	0.0003
T5	CC	k__Archaea	GT	MT	0.0001	0.0001
T5	CC	k__Archaea	GT	WT	NA	NA
T5	CC	k__Archaea	MT	WT	NA	NA
T5	Ctrl	k__Bacteria	-	-	0	0
T5	Ctrl	k__Bacteria	GT	MT	0	0
T5	Ctrl	k__Bacteria	GT	WT	0	0
T5	Ctrl	k__Bacteria	MT	WT	0.005	0.005
T5	CV	k__Bacteria	-	-	0	0
T5	CV	k__Bacteria	GT	MT	0	0
T5	CV	k__Bacteria	GT	WT	0	0
T5	CV	k__Bacteria	MT	WT	0.0895	0.0895
T5	CC	k__Bacteria	-	-	0	0
T5	CC	k__Bacteria	GT	MT	0	0
T5	CC	k__Bacteria	GT	WT	0	0
T5	CC	k__Bacteria	MT	WT	0.0001	0.0001
T5	Ctrl	o__Actinomycetales	-	-	0.0001	0.0001
T5	Ctrl	o__Actinomycetales	GT	MT	0	0
T5	Ctrl	o__Actinomycetales	GT	WT	0.7358	0.7358
T5	Ctrl	o__Actinomycetales	MT	WT	0.0204	0.0306
T5	CC	o__Actinomycetales	-	-	0.0001	0.0002
T5	CC	o__Actinomycetales	GT	MT	0.0001	0.0003
T5	CC	o__Actinomycetales	GT	WT	0.6741	0.6741
T5	CC	o__Actinomycetales	MT	WT	0.0011	0.0016
T5	CV	o__Bacillales	-	-	0	0
T5	CV	o__Bacillales	GT	MT	0	0
T5	CV	o__Bacillales	GT	WT	0	0
T5	CV	o__Bacillales	MT	WT	0.0328	0.0328
T5	CC	o__Bacillales	-	-	0.0002	0.0003
T5	CC	o__Bacillales	GT	MT	0.0107	0.016
T5	CC	o__Bacillales	GT	WT	0	0
T5	CC	o__Bacillales	MT	WT	0.0378	0.0378
T5	Ctrl	o__Bdellovibrionales	-	-	0.0001	0.0001
T5	Ctrl	o__Bdellovibrionales	GT	MT	NA	NA
T5	Ctrl	o__Bdellovibrionales	GT	WT	0	0
T5	Ctrl	o__Bdellovibrionales	MT	WT	NA	NA
T5	CC	o__Bdellovibrionales	-	-	0.0003	0.0004
T5	CC	o__Bdellovibrionales	GT	MT	0.1946	0.1946
T5	CC	o__Bdellovibrionales	GT	WT	0	0
T5	CC	o__Bdellovibrionales	MT	WT	0.0016	0.0024
T5	Ctrl	o__Burkholderiales	-	-	0	0
T5	Ctrl	o__Burkholderiales	GT	MT	0	0
T5	Ctrl	o__Burkholderiales	GT	WT	0	0
T5	Ctrl	o__Burkholderiales	MT	WT	0.0486	0.0486
T5	CV	o__Burkholderiales	-	-	0	0
T5	CV	o__Burkholderiales	GT	MT	0	0
T5	CV	o__Burkholderiales	GT	WT	0	0
T5	CV	o__Burkholderiales	MT	WT	0.0117	0.0117
T5	CC	o__Burkholderiales	-	-	0	0
T5	CC	o__Burkholderiales	GT	MT	0	0
T5	CC	o__Burkholderiales	GT	WT	0	0
T5	CC	o__Burkholderiales	MT	WT	0.0065	0.0065
T5	Ctrl	o__Chromatiales	-	-	0	0
T5	Ctrl	o__Chromatiales	GT	MT	0	0
T5	Ctrl	o__Chromatiales	GT	WT	0	0
T5	Ctrl	o__Chromatiales	MT	WT	0.001	0.001
T5	CV	o__Chromatiales	-	-	0	0
T5	CV	o__Chromatiales	GT	MT	0	0
T5	CV	o__Chromatiales	GT	WT	0	0
T5	CV	o__Chromatiales	MT	WT	0.0001	0.0001
T5	CC	o__Chromatiales	-	-	0	0
T5	CC	o__Chromatiales	GT	MT	0	0
T5	CC	o__Chromatiales	GT	WT	0	0
T5	CC	o__Chromatiales	MT	WT	0.0002	0.0002
T5	Ctrl	o__Clostridiales	-	-	0	0
T5	Ctrl	o__Clostridiales	GT	MT	0.0002	0.0003
T5	Ctrl	o__Clostridiales	GT	WT	0	0
T5	Ctrl	o__Clostridiales	MT	WT	0.0201	0.0201
T5	CV	o__Clostridiales	-	-	0	0
T5	CV	o__Clostridiales	GT	MT	0	0
T5	CV	o__Clostridiales	GT	WT	0	0
T5	CV	o__Clostridiales	MT	WT	0.0052	0.0052
T5	CC	o__Clostridiales	-	-	0	0
T5	CC	o__Clostridiales	GT	MT	0.0415	0.0415
T5	CC	o__Clostridiales	GT	WT	0	0
T5	CC	o__Clostridiales	MT	WT	0.0003	0.0004
T5	CV	o__Enterobacteriales	-	-	0.0014	0.0017
T5	CV	o__Enterobacteriales	GT	MT	0.0008	0.0024
T5	CV	o__Enterobacteriales	GT	WT	0.2222	0.2222
T5	CV	o__Enterobacteriales	MT	WT	0.0098	0.0147
T5	Ctrl	o__Fibrobacterales	-	-	0.0005	0.0006
T5	Ctrl	o__Fibrobacterales	GT	MT	0.2945	0.2945
T5	Ctrl	o__Fibrobacterales	GT	WT	0	0
T5	Ctrl	o__Fibrobacterales	MT	WT	0.0242	0.0363
T5	CV	o__Fibrobacterales	-	-	0.0001	0.0001
T5	CV	o__Fibrobacterales	GT	MT	0.3876	0.3876
T5	CV	o__Fibrobacterales	GT	WT	0	0
T5	CV	o__Fibrobacterales	MT	WT	0.0001	0.0002
T5	CC	o__Fibrobacterales	-	-	0.0003	0.0004
T5	CC	o__Fibrobacterales	GT	MT	0.8534	0.8534
T5	CC	o__Fibrobacterales	GT	WT	0	0
T5	CC	o__Fibrobacterales	MT	WT	0	0
T5	Ctrl	o__Flavobacteriales	-	-	0.0001	0.0001
T5	Ctrl	o__Flavobacteriales	GT	MT	0	0
T5	Ctrl	o__Flavobacteriales	GT	WT	0.6211	0.6211
T5	Ctrl	o__Flavobacteriales	MT	WT	0.0859	0.1289
T5	CV	o__Flavobacteriales	-	-	0	0
T5	CV	o__Flavobacteriales	GT	MT	0	0
T5	CV	o__Flavobacteriales	GT	WT	0.4804	0.4804
T5	CV	o__Flavobacteriales	MT	WT	0.0003	0.0004
T5	CC	o__Flavobacteriales	-	-	0	0
T5	CC	o__Flavobacteriales	GT	MT	0	0
T5	CC	o__Flavobacteriales	GT	WT	0.877	0.877
T5	CC	o__Flavobacteriales	MT	WT	0.0014	0.0021
T5	Ctrl	o__Halanaerobiales	-	-	0.0001	0.0001
T5	Ctrl	o__Halanaerobiales	GT	MT	0	0
T5	Ctrl	o__Halanaerobiales	GT	WT	NA	NA
T5	Ctrl	o__Halanaerobiales	MT	WT	NA	NA
T5	CV	o__Halanaerobiales	-	-	0.0004	0.0005
T5	CV	o__Halanaerobiales	GT	MT	0.0001	0.0001
T5	CV	o__Halanaerobiales	GT	WT	NA	NA
T5	CV	o__Halanaerobiales	MT	WT	NA	NA
T5	CC	o__Halanaerobiales	-	-	0.0002	0.0003
T5	CC	o__Halanaerobiales	GT	MT	0	0
T5	CC	o__Halanaerobiales	GT	WT	NA	NA
T5	CC	o__Halanaerobiales	MT	WT	NA	NA
T5	Ctrl	o__Halobacteriales	-	-	0	0
T5	Ctrl	o__Halobacteriales	GT	MT	0.0002	0.0003
T5	Ctrl	o__Halobacteriales	GT	WT	0	0
T5	Ctrl	o__Halobacteriales	MT	WT	0.1273	0.1273
T5	CV	o__Halobacteriales	-	-	0	0
T5	CV	o__Halobacteriales	GT	MT	0	0
T5	CV	o__Halobacteriales	GT	WT	0	0
T5	CV	o__Halobacteriales	MT	WT	0.03	0.03
T5	CC	o__Halobacteriales	-	-	0.0006	0.0007
T5	CC	o__Halobacteriales	GT	MT	0.0004	0.0004
T5	CC	o__Halobacteriales	GT	WT	NA	NA
T5	CC	o__Halobacteriales	MT	WT	NA	NA
T5	Ctrl	o__Lactobacillales	-	-	0	0
T5	Ctrl	o__Lactobacillales	GT	MT	0	0
T5	Ctrl	o__Lactobacillales	GT	WT	0.0012	0.0018
T5	Ctrl	o__Lactobacillales	MT	WT	0.5314	0.5314
T5	CV	o__Lactobacillales	-	-	0	0
T5	CV	o__Lactobacillales	GT	MT	0	0
T5	CV	o__Lactobacillales	GT	WT	0	0
T5	CV	o__Lactobacillales	MT	WT	0.4774	0.4774
T5	CC	o__Lactobacillales	-	-	0	0
T5	CC	o__Lactobacillales	GT	MT	0	0
T5	CC	o__Lactobacillales	GT	WT	NA	NA
T5	CC	o__Lactobacillales	MT	WT	NA	NA
T5	Ctrl	o__Legionellales	-	-	0	0
T5	Ctrl	o__Legionellales	GT	MT	0	0
T5	Ctrl	o__Legionellales	GT	WT	0	0
T5	Ctrl	o__Legionellales	MT	WT	0	0
T5	CV	o__Legionellales	-	-	0	0
T5	CV	o__Legionellales	GT	MT	0	0
T5	CV	o__Legionellales	GT	WT	0	0
T5	CV	o__Legionellales	MT	WT	0	0
T5	CC	o__Legionellales	-	-	0	0
T5	CC	o__Legionellales	GT	MT	0	0
T5	CC	o__Legionellales	GT	WT	0	0
T5	CC	o__Legionellales	MT	WT	0	0
T5	Ctrl	o__Methanosarcinales	-	-	0	0
T5	Ctrl	o__Methanosarcinales	GT	MT	0	0
T5	Ctrl	o__Methanosarcinales	GT	WT	NA	NA
T5	Ctrl	o__Methanosarcinales	MT	WT	NA	NA
T5	CV	o__Methanosarcinales	-	-	0	0
T5	CV	o__Methanosarcinales	GT	MT	0	0
T5	CV	o__Methanosarcinales	GT	WT	NA	NA
T5	CV	o__Methanosarcinales	MT	WT	NA	NA
T5	Ctrl	o__Mycoplasmatales	-	-	0	0
T5	Ctrl	o__Mycoplasmatales	GT	MT	0	0
T5	Ctrl	o__Mycoplasmatales	GT	WT	0	0
T5	Ctrl	o__Mycoplasmatales	MT	WT	0	0
T5	CV	o__Mycoplasmatales	-	-	0	0
T5	CV	o__Mycoplasmatales	GT	MT	0	0
T5	CV	o__Mycoplasmatales	GT	WT	0	0
T5	CV	o__Mycoplasmatales	MT	WT	0	0
T5	CC	o__Mycoplasmatales	-	-	0	0
T5	CC	o__Mycoplasmatales	GT	MT	0	0
T5	CC	o__Mycoplasmatales	GT	WT	0	0
T5	CC	o__Mycoplasmatales	MT	WT	0	0
T5	Ctrl	o__Pseudomonadales	-	-	0	0
T5	Ctrl	o__Pseudomonadales	GT	MT	0	0
T5	Ctrl	o__Pseudomonadales	GT	WT	0	0
T5	Ctrl	o__Pseudomonadales	MT	WT	0.222	0.222
T5	CV	o__Pseudomonadales	-	-	0	0
T5	CV	o__Pseudomonadales	GT	MT	0	0
T5	CV	o__Pseudomonadales	GT	WT	0	0
T5	CV	o__Pseudomonadales	MT	WT	0.0462	0.0462
T5	CC	o__Pseudomonadales	-	-	0	0
T5	CC	o__Pseudomonadales	GT	MT	0	0
T5	CC	o__Pseudomonadales	GT	WT	0	0
T5	CC	o__Pseudomonadales	MT	WT	0.0857	0.0857
T5	Ctrl	o__Rhizobiales	-	-	0	0
T5	Ctrl	o__Rhizobiales	GT	MT	0	0
T5	Ctrl	o__Rhizobiales	GT	WT	0	0
T5	Ctrl	o__Rhizobiales	MT	WT	0.8272	0.8272
T5	CV	o__Rhizobiales	-	-	0	0
T5	CV	o__Rhizobiales	GT	MT	0	0
T5	CV	o__Rhizobiales	GT	WT	0	0
T5	CV	o__Rhizobiales	MT	WT	0.1739	0.1739
T5	CC	o__Rhizobiales	-	-	0	0
T5	CC	o__Rhizobiales	GT	MT	0	0
T5	CC	o__Rhizobiales	GT	WT	0	0
T5	CC	o__Rhizobiales	MT	WT	0.8479	0.8479
T5	Ctrl	o__Rhodobacterales	-	-	0	0
T5	Ctrl	o__Rhodobacterales	GT	MT	0	0
T5	Ctrl	o__Rhodobacterales	GT	WT	0	0
T5	Ctrl	o__Rhodobacterales	MT	WT	0.0291	0.0291
T5	CV	o__Rhodobacterales	-	-	0	0
T5	CV	o__Rhodobacterales	GT	MT	0	0
T5	CV	o__Rhodobacterales	GT	WT	0.0008	0.0012
T5	CV	o__Rhodobacterales	MT	WT	0.0027	0.0027
T5	CC	o__Rhodobacterales	-	-	0	0
T5	CC	o__Rhodobacterales	GT	MT	0	0
T5	CC	o__Rhodobacterales	GT	WT	0.0015	0.0023
T5	CC	o__Rhodobacterales	MT	WT	0.0048	0.0048
T5	Ctrl	o__Rhodospirillales	-	-	0	0
T5	Ctrl	o__Rhodospirillales	GT	MT	0	0
T5	Ctrl	o__Rhodospirillales	GT	WT	0	0
T5	Ctrl	o__Rhodospirillales	MT	WT	0.0001	0.0001
T5	CV	o__Rhodospirillales	-	-	0	0
T5	CV	o__Rhodospirillales	GT	MT	0	0
T5	CV	o__Rhodospirillales	GT	WT	0	0
T5	CV	o__Rhodospirillales	MT	WT	0.1209	0.1209
T5	CC	o__Rhodospirillales	-	-	0	0
T5	CC	o__Rhodospirillales	GT	MT	0	0
T5	CC	o__Rhodospirillales	GT	WT	0	0
T5	CC	o__Rhodospirillales	MT	WT	0.0515	0.0515
T5	Ctrl	o__Sphingobacteriales	-	-	0	0
T5	Ctrl	o__Sphingobacteriales	GT	MT	0	0
T5	Ctrl	o__Sphingobacteriales	GT	WT	0.642	0.642
T5	Ctrl	o__Sphingobacteriales	MT	WT	0.0054	0.0081
T5	CV	o__Sphingobacteriales	-	-	0	0
T5	CV	o__Sphingobacteriales	GT	MT	0	0
T5	CV	o__Sphingobacteriales	GT	WT	0.0943	0.0943
T5	CV	o__Sphingobacteriales	MT	WT	0.0203	0.0304
T5	CC	o__Sphingobacteriales	-	-	0	0
T5	CC	o__Sphingobacteriales	GT	MT	0	0
T5	CC	o__Sphingobacteriales	GT	WT	0.6741	0.6741
T5	CC	o__Sphingobacteriales	MT	WT	0	0
T5	Ctrl	o__Sphingomonadales	-	-	0	0
T5	Ctrl	o__Sphingomonadales	GT	MT	0	0
T5	Ctrl	o__Sphingomonadales	GT	WT	0.172	0.172
T5	Ctrl	o__Sphingomonadales	MT	WT	0.0001	0.0002
T5	CV	o__Sphingomonadales	-	-	0	0
T5	CV	o__Sphingomonadales	GT	MT	0	0
T5	CV	o__Sphingomonadales	GT	WT	0.0328	0.0328
T5	CV	o__Sphingomonadales	MT	WT	0.0024	0.0036
T5	CC	o__Sphingomonadales	-	-	0	0
T5	CC	o__Sphingomonadales	GT	MT	0	0
T5	CC	o__Sphingomonadales	GT	WT	0.2026	0.2026
T5	CC	o__Sphingomonadales	MT	WT	0.004	0.006
T5	Ctrl	o__Xanthomonadales	-	-	0	0
T5	Ctrl	o__Xanthomonadales	GT	MT	0	0
T5	Ctrl	o__Xanthomonadales	GT	WT	0	0
T5	Ctrl	o__Xanthomonadales	MT	WT	0	0
T5	CV	o__Xanthomonadales	-	-	0	0
T5	CV	o__Xanthomonadales	GT	MT	0	0
T5	CV	o__Xanthomonadales	GT	WT	0	0
T5	CV	o__Xanthomonadales	MT	WT	0.0088	0.0088
T5	CC	o__Xanthomonadales	-	-	0	0
T5	CC	o__Xanthomonadales	GT	MT	0	0
T5	CC	o__Xanthomonadales	GT	WT	0	0
T5	CC	o__Xanthomonadales	MT	WT	0	0
T5	Ctrl	p__Actinobacteria	-	-	0	0
T5	Ctrl	p__Actinobacteria	GT	MT	0	0
T5	Ctrl	p__Actinobacteria	GT	WT	0.4862	0.4862
T5	Ctrl	p__Actinobacteria	MT	WT	0.0229	0.0344
T5	CC	p__Actinobacteria	-	-	0.0001	0.0002
T5	CC	p__Actinobacteria	GT	MT	0	0
T5	CC	p__Actinobacteria	GT	WT	0.8423	0.8423
T5	CC	p__Actinobacteria	MT	WT	0.0024	0.0036
T5	Ctrl	p__Bacteroidetes	-	-	0	0
T5	Ctrl	p__Bacteroidetes	GT	MT	0	0
T5	Ctrl	p__Bacteroidetes	GT	WT	0.6478	0.6478
T5	Ctrl	p__Bacteroidetes	MT	WT	0.0287	0.043
T5	CV	p__Bacteroidetes	-	-	0	0
T5	CV	p__Bacteroidetes	GT	MT	0	0
T5	CV	p__Bacteroidetes	GT	WT	0.4037	0.4037
T5	CV	p__Bacteroidetes	MT	WT	0.0065	0.0098
T5	CC	p__Bacteroidetes	-	-	0	0
T5	CC	p__Bacteroidetes	GT	MT	0	0
T5	CC	p__Bacteroidetes	GT	WT	0.9824	0.9824
T5	CC	p__Bacteroidetes	MT	WT	0.0005	0.0008
T5	Ctrl	p__Euryarchaeota	-	-	0	0
T5	Ctrl	p__Euryarchaeota	GT	MT	0	0
T5	Ctrl	p__Euryarchaeota	GT	WT	0	0
T5	Ctrl	p__Euryarchaeota	MT	WT	0.0824	0.0824
T5	CV	p__Euryarchaeota	-	-	0	0
T5	CV	p__Euryarchaeota	GT	MT	0	0
T5	CV	p__Euryarchaeota	GT	WT	0	0
T5	CV	p__Euryarchaeota	MT	WT	0.0112	0.0112
T5	CC	p__Euryarchaeota	-	-	0.0002	0.0003
T5	CC	p__Euryarchaeota	GT	MT	0.0001	0.0001
T5	CC	p__Euryarchaeota	GT	WT	NA	NA
T5	CC	p__Euryarchaeota	MT	WT	NA	NA
T5	Ctrl	p__Fibrobacteres	-	-	0.0005	0.0006
T5	Ctrl	p__Fibrobacteres	GT	MT	0.2945	0.2945
T5	Ctrl	p__Fibrobacteres	GT	WT	0	0
T5	Ctrl	p__Fibrobacteres	MT	WT	0.0242	0.0363
T5	CV	p__Fibrobacteres	-	-	0.0001	0.0001
T5	CV	p__Fibrobacteres	GT	MT	0.3876	0.3876
T5	CV	p__Fibrobacteres	GT	WT	0	0
T5	CV	p__Fibrobacteres	MT	WT	0.0001	0.0002
T5	CC	p__Fibrobacteres	-	-	0.0003	0.0004
T5	CC	p__Fibrobacteres	GT	MT	0.8534	0.8534
T5	CC	p__Fibrobacteres	GT	WT	0	0
T5	CC	p__Fibrobacteres	MT	WT	0	0
T5	Ctrl	p__Firmicutes	-	-	0	0
T5	Ctrl	p__Firmicutes	GT	MT	0	0
T5	Ctrl	p__Firmicutes	GT	WT	0	0
T5	Ctrl	p__Firmicutes	MT	WT	0.0592	0.0592
T5	CV	p__Firmicutes	-	-	0	0
T5	CV	p__Firmicutes	GT	MT	0	0
T5	CV	p__Firmicutes	GT	WT	0	0
T5	CV	p__Firmicutes	MT	WT	0.0009	0.0009
T5	CC	p__Firmicutes	-	-	0	0
T5	CC	p__Firmicutes	GT	MT	0	0
T5	CC	p__Firmicutes	GT	WT	0	0
T5	CC	p__Firmicutes	MT	WT	0	0
T5	Ctrl	p__Proteobacteria	-	-	0	0
T5	Ctrl	p__Proteobacteria	GT	MT	0	0
T5	Ctrl	p__Proteobacteria	GT	WT	0	0
T5	Ctrl	p__Proteobacteria	MT	WT	0.0009	0.0009
T5	CV	p__Proteobacteria	-	-	0	0
T5	CV	p__Proteobacteria	GT	MT	0	0
T5	CV	p__Proteobacteria	GT	WT	0	0
T5	CV	p__Proteobacteria	MT	WT	0	0
T5	CC	p__Proteobacteria	-	-	0	0
T5	CC	p__Proteobacteria	GT	MT	0	0
T5	CC	p__Proteobacteria	GT	WT	0	0
T5	CC	p__Proteobacteria	MT	WT	0	0
T5	Ctrl	p__Tenericutes	-	-	0	0
T5	Ctrl	p__Tenericutes	GT	MT	0	0
T5	Ctrl	p__Tenericutes	GT	WT	0	0
T5	Ctrl	p__Tenericutes	MT	WT	0	0
T5	CV	p__Tenericutes	-	-	0	0
T5	CV	p__Tenericutes	GT	MT	0	0
T5	CV	p__Tenericutes	GT	WT	0	0
T5	CV	p__Tenericutes	MT	WT	0	0
T5	CC	p__Tenericutes	-	-	0	0
T5	CC	p__Tenericutes	GT	MT	0	0
T5	CC	p__Tenericutes	GT	WT	0	0
T5	CC	p__Tenericutes	MT	WT	0	0
T5	Ctrl	Richness	-	-	0	0
T5	Ctrl	Richness	GT	MT	0	0
T5	Ctrl	Richness	GT	WT	0.001	0.001
T5	Ctrl	Richness	MT	WT	0	0
T5	CV	Richness	-	-	0	0
T5	CV	Richness	GT	MT	0	0
T5	CV	Richness	GT	WT	0.0002	0.0002
T5	CV	Richness	MT	WT	0	0
T5	CC	Richness	-	-	0	0
T5	CC	Richness	GT	MT	0	0
T5	CC	Richness	GT	WT	0.0002	0.0002
T5	CC	Richness	MT	WT	0	0
T5	Ctrl	Shannon.effective	-	-	0	0
T5	Ctrl	Shannon.effective	GT	MT	0	0
T5	Ctrl	Shannon.effective	GT	WT	0	0
T5	Ctrl	Shannon.effective	MT	WT	0.2898	0.2898
T5	CV	Shannon.effective	-	-	0	0
T5	CV	Shannon.effective	GT	MT	0	0
T5	CV	Shannon.effective	GT	WT	0.0007	0.001
T5	CV	Shannon.effective	MT	WT	0.5076	0.5076
T5	CC	Shannon.effective	-	-	0	0
T5	CC	Shannon.effective	GT	MT	0	0
T5	CC	Shannon.effective	GT	WT	0	0
T5	CC	Shannon.effective	MT	WT	0.1883	0.1883
T5	Ctrl	Simpson.effective	-	-	0	0
T5	Ctrl	Simpson.effective	GT	MT	0	0
T5	Ctrl	Simpson.effective	GT	WT	0.0002	0.0003
T5	Ctrl	Simpson.effective	MT	WT	0.1149	0.1149
T5	CV	Simpson.effective	-	-	0	0
T5	CV	Simpson.effective	GT	MT	0	0
T5	CV	Simpson.effective	GT	WT	0.0009	0.0014
T5	CV	Simpson.effective	MT	WT	0.4284	0.4284
T5	CC	Simpson.effective	-	-	0	0
T5	CC	Simpson.effective	GT	MT	0	0
T5	CC	Simpson.effective	GT	WT	0.0004	0.0006
T5	CC	Simpson.effective	MT	WT	0.0857	0.0857
