# Supplementary material for: Community recovery dynamics in yellow perch microbiome after gradual and constant metallic perturbations
Source: Microbiome. 2020 Feb 10;8:14. doi: 10.1186/s40168-020-0789-0 (PMC7011381; doi:10.1186/s40168-020-0789-0)
Supplement: Supplementary file 12 — Additional file 11: Table S5. Statistics of the neutral model in host and water microbiomes. This table summarises the neutral model fit based on the following parameters; the migration rate (m.ci) within 95% of the confidence interval, the goodness of fit(R2), number of samples, richness, abundance cutoff, percentage of % neutral OTUs and non-neutral OTUs. [file 40168_2020_789_MOESM11_ESM.xlsx]

## Sheet: TABLE_Results_Plotted_Models_Fi
Gut Models	m.ci (migration rate)	Rsqr (Goodness of fit)	Samples	Richness	Rare_Cutoff	% Neutral	% Upper.fit	%Under.fit	% Non_neutral	total_otus	Time	Treatment
T0.CC.model.nosource	0.0570516	0.673881	24	2411	0.1	74.1186	21.5263	4.35504	25.8814	2411	T0	CC
T0.Ctrl.model.nosource	0.0380534	0.700221	24	2669	0.1	86.849	11.465	1.68602	13.151	2669	T0	Ctrl
T0.CV.model.nosource	0.0445611	0.694319	24	3109	0.1	87.0055	11.322	1.67256	12.9945	3109	T0	CV
T3.CC.model.t3	0.0491728	0.763317	24	1163	0.1	84.3508	10.3181	5.33104	15.6492	1163	T3	CC
T3.Ctrl.model.t3	0.0060172	0.969998	24	1680	0.1	99.4048	0.357143	0.238095	0.595238	1680	T3	Ctrl
T3.CV.model.t3	0.0274152	0.769152	24	1077	0.1	88.208	7.05664	4.73538	11.792	1077	T3	CV
T5.CC.model.t5	0.0297767	0.810899	24	1526	0.1	91.0223	6.48755	2.49017	8.97772	1526	T5	CC
T5.Ctrl.model.t5	0.0208334	0.931357	24	2140	0.1	99.6262	0.327103	0.046729	0.373832	2140	T5	Ctrl
T5.CV.model.t5	0.0552388	0.768395	24	1569	0.1	82.8553	13.5118	3.63289	17.1447	1569	T5	CV
Skin Models
T0.CC.model.nosource	0.00633928	0.799731	24	943	0.1	96.8187	1.37858	1.80276	3.18134	943	T0	CC
T0.Ctrl.model.nosource	0.00629453	0.824216	24	1008	0.1	98.1151	0.496032	1.38889	1.88492	1008	T0	Ctrl
T0.CV.model.nosource	0.0040192	0.866838	24	1103	0.1	99.5467	0.453309	0	0.453309	1103	T0	CV
T3.CC.model.t3	0.0112505	0.858617	24	644	0.1	89.441	5.12422	5.43478	10.559	644	T3	CC
T3.Ctrl.model.t3	0.00459303	0.965856	24	1186	0.1	99.1568	0.84317	0	0.84317	1186	T3	Ctrl
T3.CV.model.t3	0.00952405	0.836653	24	589	0.1	88.455	5.43294	6.11205	11.545	589	T3	CV
T5.CC.model.t5	0.00925288	0.775112	24	898	0.1	84.8552	8.24053	6.90423	15.1448	898	T5	CC
T5.Ctrl.model.t5	0.00570965	0.939134	24	1291	0.1	98.2959	1.54919	0.154919	1.70411	1291	T5	Ctrl
T5.CV.model.t5	0.007756	0.731061	24	868	0.1	84.3318	8.52535	7.14286	15.6682	868	T5	CV
Water Models
T0.CC.model.nosource	0.0142029	0.943236	8	686	0.1	93.0029	6.85131	0.145773	6.99708	686	T0	CC
T0.Ctrl.model.nosource	0.0159817	0.917928	8	1261	0.1	97.0658	2.85488	0.0793021	2.93418	1261	T0	Ctrl
T0.CV.model.nosource	0.0188194	0.943007	8	803	0.1	90.411	9.46451	0.124533	9.58904	803	T0	CV
T3.CC.model.nosource	0.0171313	0.811194	8	1929	0.1	99.015	0.984966	0	0.984966	1929	T3	CC
T3.Ctrl.model.nosource	0.0226395	0.904325	8	1455	0.1	93.8144	6.11684	0.0687285	6.18557	1455	T3	Ctrl
T3.CV.model.nosource	0.0188898	0.958571	8	719	0.1	88.8734	11.1266	0	11.1266	719	T3	CV
T5.CC.model.nosource	0.0238502	0.929504	8	959	0.1	89.9896	9.90615	0.104275	10.0104	959	T5	CC
T5.Ctrl.model.nosource	0.0178359	0.9058	9	1018	0.1	98.9194	0.294695	0.785855	1.08055	1018	T5	Ctrl
T5.CV.model.nosource	0.0217565	0.935406	8	991	0.1	91.1201	8.6781	0.201816	8.87992	991	T5	CV
TR1.CC.model.nosource	0.022153	0.91058	8	1241	0.1	95.1652	4.75423	0.0805802	4.83481	1241	TR1	CC
TR1.Ctrl.model.nosource	0.0329153	0.92718	9	1196	0.1	90.3846	9.44816	0.167224	9.61538	1196	TR1	Ctrl
TR1.CV.model.nosource	0.0353563	0.914268	8	1173	0.1	89.2583	10.4007	0.341006	10.7417	1173	TR1	CV
TR2.CC.model.nosource	0.0177268	0.928088	8	1088	0.1	96.4154	3.58456	0	3.58456	1088	TR2	CC
TR2.Ctrl.model.nosource	0.0166957	0.946333	9	897	0.1	94.9833	4.68227	0.334448	5.01672	897	TR2	Ctrl
TR2.CV.model.nosource	0.0199795	0.931446	8	1073	0.1	94.6878	5.12582	0.186393	5.31221	1073	TR2	CV
TR3.CC.model.nosource	0.0186111	0.932419	8	1044	0.1	93.295	6.41762	0.287356	6.70498	1044	TR3	CC
TR3.Ctrl.model.nosource	0.024342	0.938416	9	1039	0.1	91.3378	8.46968	0.192493	8.66218	1039	TR3	Ctrl
TR3.CV.model.nosource	0.0215908	0.930902	8	1004	0.1	91.8327	8.06773	0.0996016	8.16733	1004	TR3	CV
TR4.CC.model.nosource	0.0130526	0.898815	8	912	0.1	99.7807	0.219298	0	0.219298	912	TR4	CC
TR4.Ctrl.model.nosource	0.0153436	0.936717	9	756	0.1	99.4709	0.396825	0.132275	0.529101	756	TR4	Ctrl
TR4.CV.model.nosource	0.0178017	0.938753	8	994	0.1	93.9638	6.03622	0	6.03622	994	TR4	CV
Meta-community Models
T0.CC.model.nosource	0.0113085	0.641102	56	2340	0.1	82.4359	13.2051	4.35897	17.5641	2340	T0	CC
T0.Ctrl.model.nosource	0.0111345	0.620415	56	2609	0.1	87.1982	8.93062	3.87122	12.8018	2609	T0	Ctrl
T0.CV.model.nosource	0.0131209	0.562732	56	2653	0.1	83.415	12.6649	3.92009	16.585	2653	T0	CV
T3.CC.model.t3	0.00853954	0.795299	56	1244	0.1	87.2186	8.44051	4.34084	12.7814	1244	T3	CC
T3.Ctrl.model.t3	0.00371387	0.929487	56	1641	0.1	99.025	0.304692	0.670323	0.975015	1641	T3	Ctrl
T3.CV.model.t3	0.00665314	0.82756	56	1076	0.1	89.3123	6.04089	4.64684	10.6877	1076	T3	CV
T5.CC.model.t5	0.00754269	0.73238	56	1667	0.1	85.123	9.4781	5.39892	14.877	1667	T5	CC
T5.Ctrl.model.t5	0.00563976	0.830862	57	2245	0.1	97.2383	0.801782	1.95991	2.76169	2245	T5	Ctrl
T5.CV.model.t5	0.00862592	0.614092	56	1719	0.1	77.6033	15.5905	6.80628	22.3967	1719	T5	CV
