# Supplementary material for: Community recovery dynamics in yellow perch microbiome after gradual and constant metallic perturbations
Source: Microbiome. 2020 Feb 10;8:14. doi: 10.1186/s40168-020-0789-0 (PMC7011381; doi:10.1186/s40168-020-0789-0)
Supplement: Supplementary file 13 — Additional file 12: Table S6. List of OTUs that accounted for those that did not fit the neutral model. [file 40168_2020_789_MOESM12_ESM.xlsx]

## Sheet: Sheet1
	p	freq	freq.pred	pred.lwr	pred.upr	bino.pred	bino.lwr	bino.upr	fit_class	Model.name	TaxaPath
OTU_5160	0.000100212	0.125	0.0377016	0.0107243	0.124032	0.132559	0.0670522	0.245242	Upper	T0.CC.model.nosource	Bacteria;Synergistetes;Synergistia;Synergistales;Synergistaceae;Thermanaerovibrio;
OTU_2244	0.000124242	0.142857	0.0467594	0.0149626	0.136747	0.161642	0.0875977	0.279128	Upper	T0.CC.model.nosource	Bacteria;Bacteroidetes;Sphingobacteria;Sphingobacteriales;Saprospiraceae;Lewinella;
OTU_3517	0.000125001	0.142857	0.0470456	0.0151026	0.137142	0.162545	0.0882514	0.280164	Upper	T0.CC.model.nosource	Bacteria;Bacteroidetes;Flavobacteria;Flavobacteriales;Flavobacteriaceae;Tenacibaculum;
OTU_5182	0.000131468	0.142857	0.0494837	0.0163094	0.140499	0.170196	0.0938263	0.288909	Upper	T0.CC.model.nosource	Bacteria;Firmicutes;Clostridia;Clostridiales;Lachnospiraceae;Syntrophococcus;
OTU_3553	0.000135204	0.142857	0.050892	0.0170174	0.142427	0.174584	0.0970508	0.293896	Upper	T0.CC.model.nosource	Bacteria;Proteobacteria;Gammaproteobacteria;Oceanospirillales;Alcanivoracaceae;Alcanivorax;
OTU_10615	0.000148409	0.160714	0.0558705	0.0195812	0.149181	0.189909	0.108463	0.311166	Upper	T0.CC.model.nosource	Bacteria;Proteobacteria;Betaproteobacteria;Burkholderiales;Oxalobacteraceae;Undibacterium;
OTU_2822	0.000151783	0.160714	0.0571426	0.0202507	0.150892	0.193779	0.111381	0.315492	Upper	T0.CC.model.nosource	Bacteria;Bacteroidetes;Flavobacteria;Flavobacteriales;Flavobacteriaceae;Tenacibaculum;
OTU_6828	0.00015309	0.160714	0.0576353	0.0205115	0.151553	0.195273	0.112511	0.317158	Upper	T0.CC.model.nosource	Bacteria;Proteobacteria;Gammaproteobacteria;Alteromonadales;Ferrimonadaceae;Paraferrimonas;
OTU_6499	0.000153463	0.160714	0.057776	0.0205861	0.151742	0.195699	0.112833	0.317633	Upper	T0.CC.model.nosource	Bacteria;Proteobacteria;Alphaproteobacteria;Sphingomonadales;Sphingomonadaceae;Sandarakinorhabdus;
OTU_4590	0.000156809	0.160714	0.0590373	0.0212582	0.153431	0.199509	0.115725	0.321872	Upper	T0.CC.model.nosource	Bacteria;Proteobacteria;Deltaproteobacteria;Myxococcales;Kofleriaceae;Kofleria;
OTU_4137	0.000158061	0.178571	0.0595092	0.021511	0.154061	0.20093	0.116807	0.32345	Upper	T0.CC.model.nosource	Bacteria;Proteobacteria;Gammaproteobacteria;Oceanospirillales;Oceanospirillaceae;Amphritea;
OTU_10061	0.000158103	0.160714	0.0595249	0.0215194	0.154082	0.200977	0.116842	0.323502	Upper	T0.CC.model.nosource	Bacteria;Proteobacteria;Alphaproteobacteria;Rhodobacterales;Rhodobacteraceae;Loktanella;
OTU_5180	0.000160671	0.160714	0.0604932	0.0220406	0.155373	0.203884	0.119062	0.326725	Upper	T0.CC.model.nosource	Bacteria;Proteobacteria;Gammaproteobacteria;Oceanospirillales;Hahellaceae;Endozoicomonas;
OTU_6243	0.000161769	0.160714	0.060907	0.0222642	0.155924	0.205124	0.12001	0.328096	Upper	T0.CC.model.nosource	Bacteria;Proteobacteria;Gammaproteobacteria;Oceanospirillales;Oceanospirillales_incertae_sedis;Spongiispira;
OTU_258	0.000161885	0.178571	0.0609508	0.0222879	0.155982	0.205255	0.12011	0.328241	Upper	T0.CC.model.nosource	Bacteria;Firmicutes;Bacilli;Lactobacillales;Carnobacteriaceae;Marinilactibacillus;
OTU_2332	0.000164001	0.160714	0.0617484	0.0227207	0.157042	0.207638	0.121937	0.330874	Upper	T0.CC.model.nosource	Bacteria;Proteobacteria;Alphaproteobacteria;Rhodobacterales;Rhodobacteraceae;Vadicella;
OTU_7837	0.000165474	0.160714	0.0623037	0.0230231	0.157779	0.209293	0.123209	0.3327	Upper	T0.CC.model.nosource	Bacteria;Proteobacteria;Gammaproteobacteria;Chromatiales;Halothiobacillaceae;Thiovirga;
OTU_5345	0.000165878	0.160714	0.0624558	0.0231061	0.157981	0.209745	0.123557	0.333199	Upper	T0.CC.model.nosource	Bacteria;Firmicutes;Negativicutes;Selenomonadales;Veillonellaceae;Propionispira;
OTU_4779	0.000165955	0.160714	0.062485	0.0231221	0.15802	0.209832	0.123624	0.333295	Upper	T0.CC.model.nosource	Bacteria;Actinobacteria;Actinobacteria;Actinomycetales;Pseudonocardiaceae;Actinoalloteichus;
OTU_4527	0.000167417	0.178571	0.0630361	0.0234235	0.15875	0.21147	0.124885	0.335099	Upper	T0.CC.model.nosource	Bacteria;Bacteroidetes;Flavobacteria;Flavobacteriales;Flavobacteriaceae;Flavobacterium;
OTU_4034	0.000167519	0.160714	0.0630743	0.0234445	0.1588	0.211583	0.124973	0.335224	Upper	T0.CC.model.nosource	Bacteria;Proteobacteria;Alphaproteobacteria;Rhodobacterales;Rhodobacteraceae;Albidovulum;
OTU_5158	0.000167585	0.160714	0.0630995	0.0234582	0.158833	0.211658	0.12503	0.335306	Upper	T0.CC.model.nosource	Bacteria;Proteobacteria;Betaproteobacteria;Burkholderiales;Burkholderiales_incertae_sedis;Rivibacter;
OTU_6462	0.000167767	0.160714	0.0631679	0.0234958	0.158924	0.211861	0.125187	0.335529	Upper	T0.CC.model.nosource	Bacteria;Proteobacteria;Betaproteobacteria;Burkholderiales;Burkholderiales_incertae_sedis;Inhella;
OTU_3688	0.000168308	0.160714	0.0633718	0.0236076	0.159194	0.212466	0.125653	0.336194	Upper	T0.CC.model.nosource	Bacteria;Firmicutes;Bacilli;Lactobacillales;Streptococcaceae;Lactococcus;
OTU_4515	0.000168501	0.160714	0.0634446	0.0236476	0.15929	0.212682	0.12582	0.336432	Upper	T0.CC.model.nosource	Bacteria;Proteobacteria;Betaproteobacteria;Burkholderiales;Burkholderiales_incertae_sedis;Paucibacter;
OTU_7701	0.000169393	0.178571	0.0637811	0.0238325	0.159735	0.213679	0.12659	0.337528	Upper	T0.CC.model.nosource	Bacteria;Firmicutes;Negativicutes;Selenomonadales;Veillonellaceae;Megasphaera;
OTU_4781	0.000170225	0.160714	0.0640946	0.0240051	0.160149	0.214606	0.127307	0.338547	Upper	T0.CC.model.nosource	Bacteria;Proteobacteria;Alphaproteobacteria;Rickettsiales;Rickettsiaceae;Rickettsia;
OTU_3696	0.000170301	0.178571	0.064123	0.0240208	0.160187	0.21469	0.127372	0.338639	Upper	T0.CC.model.nosource	Bacteria;Proteobacteria;Gammaproteobacteria;Salinisphaerales;Salinisphaeraceae;Salinisphaera;
OTU_5134	0.000175216	0.178571	0.0659757	0.0250472	0.162628	0.22015	0.131607	0.344622	Upper	T0.CC.model.nosource	Bacteria;Synergistetes;Synergistia;Synergistales;Synergistaceae;Thermanaerovibrio;
OTU_402	0.000178075	0.178571	0.0670534	0.0256489	0.164043	0.223308	0.134068	0.348072	Upper	T0.CC.model.nosource	Bacteria;Bacteroidetes;Flavobacteria;Flavobacteriales;Flavobacteriaceae;Cellulophaga;
OTU_4005	0.000182155	0.178571	0.0685907	0.0265132	0.166056	0.227792	0.137575	0.352956	Upper	T0.CC.model.nosource	Bacteria;Proteobacteria;Gammaproteobacteria;Chromatiales;Halothiobacillaceae;Thiofaba;
OTU_7632	0.000185432	0.196429	0.0698257	0.0272123	0.167668	0.231375	0.14039	0.356849	Upper	T0.CC.model.nosource	Bacteria;Proteobacteria;Alphaproteobacteria;Rhodobacterales;Rhodobacteraceae;Rhodobacter;
OTU_2688	0.000185436	0.178571	0.0698273	0.0272132	0.16767	0.23138	0.140393	0.356854	Upper	T0.CC.model.nosource	Bacteria;Proteobacteria;Gammaproteobacteria;Thiotrichales;Piscirickettsiaceae;Piscirickettsia;
OTU_3276	0.000187051	0.178571	0.070436	0.0275594	0.168463	0.23314	0.141779	0.358762	Upper	T0.CC.model.nosource	Bacteria;Proteobacteria;Gammaproteobacteria;Alteromonadales;Alteromonadaceae;Microbulbifer;
OTU_2176	0.000187852	0.178571	0.0707378	0.0277314	0.168856	0.234011	0.142466	0.359706	Upper	T0.CC.model.nosource	Bacteria;Proteobacteria;Epsilonproteobacteria;Campylobacterales;Campylobacteraceae;Campylobacter;
OTU_5516	0.000190549	0.178571	0.0717538	0.0283123	0.170177	0.236937	0.144777	0.362871	Upper	T0.CC.model.nosource	Bacteria;Proteobacteria;Alphaproteobacteria;Rhizobiales;Bradyrhizobiaceae;Nitrobacter;
OTU_10208	0.000190814	0.178571	0.0718539	0.0283697	0.170307	0.237224	0.145004	0.363182	Upper	T0.CC.model.nosource	Bacteria;Proteobacteria;Gammaproteobacteria;Alteromonadales;Alteromonadaceae;Marinobacter;
OTU_6770	0.000190843	0.178571	0.0718649	0.028376	0.170321	0.237256	0.145029	0.363216	Upper	T0.CC.model.nosource	Bacteria;Proteobacteria;Betaproteobacteria;Rhodocyclales;Rhodocyclaceae;Azospira;
OTU_7881	0.000191441	0.178571	0.0720899	0.0285051	0.170613	0.237902	0.145541	0.363914	Upper	T0.CC.model.nosource	Bacteria;Actinobacteria;Actinobacteria;Actinomycetales;Mycobacteriaceae;Mycobacterium;
OTU_3519	0.000194756	0.178571	0.073339	0.0292242	0.172232	0.24148	0.148377	0.367773	Upper	T0.CC.model.nosource	Bacteria;Firmicutes;Bacilli;Bacillales;Alicyclobacillaceae;Alicyclobacillus;
OTU_3285	0.000196247	0.178571	0.0739007	0.0295489	0.172959	0.243083	0.149652	0.369499	Upper	T0.CC.model.nosource	Bacteria;Proteobacteria;Betaproteobacteria;Burkholderiales;Burkholderiales_incertae_sedis;Paucibacter;
OTU_4772	0.000196267	0.196429	0.0739082	0.0295532	0.172968	0.243104	0.149669	0.369523	Upper	T0.CC.model.nosource	Bacteria;Proteobacteria;Gammaproteobacteria;Chromatiales;Chromatiaceae;Marichromatium;
OTU_5528	0.000196956	0.178571	0.0741679	0.0297037	0.173304	0.243845	0.150258	0.370319	Upper	T0.CC.model.nosource	Bacteria;Proteobacteria;Gammaproteobacteria;Chromatiales;Ectothiorhodospiraceae;Thioalkalivibrio;
OTU_2112	0.000197257	0.178571	0.0742811	0.0297692	0.17345	0.244167	0.150514	0.370666	Upper	T0.CC.model.nosource	Bacteria;Proteobacteria;Alphaproteobacteria;Rhizobiales;Hyphomicrobiaceae;Prosthecomicrobium;
OTU_3208	0.000198986	0.178571	0.0749325	0.0301475	0.174291	0.24602	0.15199	0.372657	Upper	T0.CC.model.nosource	Bacteria;Proteobacteria;Betaproteobacteria;Neisseriales;Neisseriaceae;Aquaspirillum;
OTU_6906	0.000199604	0.178571	0.0751653	0.0302829	0.174591	0.24668	0.152518	0.373366	Upper	T0.CC.model.nosource	Bacteria;Proteobacteria;Gammaproteobacteria;Alteromonadales;Moritellaceae;Moritella;
OTU_10337	0.000200565	0.196429	0.0755275	0.0304939	0.175058	0.247708	0.153338	0.374469	Upper	T0.CC.model.nosource	Bacteria;Proteobacteria;Deltaproteobacteria;Myxococcales;Phaselicystidaceae;Phaselicystis;
OTU_5025	0.0002006	0.178571	0.0755407	0.0305017	0.175075	0.247745	0.153368	0.374509	Upper	T0.CC.model.nosource	Bacteria;Proteobacteria;Gammaproteobacteria;Legionellales;Legionellaceae;Legionella;
OTU_10285	0.000201915	0.196429	0.0760361	0.0307908	0.175713	0.249148	0.154489	0.376014	Upper	T0.CC.model.nosource	Bacteria;Bacteroidetes;Flavobacteria;Flavobacteriales;Flavobacteriaceae;Tenacibaculum;
OTU_5538	0.000204151	0.178571	0.0768782	0.0312838	0.176796	0.251527	0.156393	0.378561	Upper	T0.CC.model.nosource	Bacteria;Proteobacteria;Alphaproteobacteria;Rhizobiales;Brucellaceae;Ochrobactrum;
OTU_10060	0.000204188	0.196429	0.0768922	0.031292	0.176814	0.251566	0.156425	0.378604	Upper	T0.CC.model.nosource	Bacteria;Proteobacteria;Gammaproteobacteria;Pseudomonadales;Moraxellaceae;Psychrobacter;
OTU_112	0.000204707	0.214286	0.0770877	0.0314067	0.177066	0.252118	0.156867	0.379193	Upper	T0.CC.model.nosource	Bacteria;Proteobacteria;Gammaproteobacteria;Alteromonadales;Alteromonadaceae;Saccharophagus;
OTU_2847	0.00020481	0.196429	0.0771263	0.0314293	0.177115	0.252226	0.156954	0.379309	Upper	T0.CC.model.nosource	Bacteria;Actinobacteria;Actinobacteria;Acidimicrobiales;Acidimicrobiaceae;Ilumatobacter;
OTU_5192	0.000205278	0.178571	0.0773027	0.0315329	0.177342	0.252723	0.157353	0.379841	Upper	T0.CC.model.nosource	Bacteria;Firmicutes;Bacilli;Bacillales;Paenibacillaceae_;Brevibacillus;
OTU_4129	0.000207597	0.178571	0.0781759	0.0320469	0.178462	0.255178	0.159324	0.382464	Upper	T0.CC.model.nosource	Bacteria;Firmicutes;Bacilli;Lactobacillales;Lactobacillaceae;Lactobacillus;
OTU_2336	0.000207675	0.196429	0.0782055	0.0320643	0.1785	0.255261	0.159391	0.382553	Upper	T0.CC.model.nosource	Bacteria;Proteobacteria;Deltaproteobacteria;Myxococcales;Kofleriaceae;Kofleria;
OTU_2934	0.000208175	0.196429	0.0783939	0.0321755	0.178741	0.25579	0.159816	0.383117	Upper	T0.CC.model.nosource	Bacteria;Proteobacteria;Alphaproteobacteria;Caulobacterales;Hyphomonadaceae;Hyphomonas;
OTU_5534	0.00020819	0.196429	0.0783995	0.0321788	0.178749	0.255805	0.159829	0.383134	Upper	T0.CC.model.nosource	Bacteria;Proteobacteria;Gammaproteobacteria;Pseudomonadales;Moraxellaceae;Acinetobacter;
OTU_4538	0.000208297	0.196429	0.0784398	0.0322026	0.1788	0.255918	0.15992	0.383254	Upper	T0.CC.model.nosource	Bacteria;Proteobacteria;Gammaproteobacteria;Legionellales;Coxiellaceae;Aquicella;
OTU_2337	0.000209654	0.196429	0.0789508	0.0325046	0.179455	0.25735	0.161072	0.384781	Upper	T0.CC.model.nosource	Bacteria;Firmicutes;Bacilli;Bacillales;Bacillaceae_;Bacillus;
OTU_4595	0.0002104	0.214286	0.0792318	0.0326708	0.179814	0.258136	0.161705	0.385619	Upper	T0.CC.model.nosource	Bacteria;Fusobacteria.ph;Fusobacteria.cl;Fusobacteriales;Fusobacteriaceae;Cetobacterium;
OTU_3266	0.000212018	0.196429	0.0798409	0.033032	0.180593	0.259837	0.163078	0.387431	Upper	T0.CC.model.nosource	Bacteria;Bacteroidetes;Sphingobacteria;Sphingobacteriales;Saprospiraceae;Lewinella;
OTU_3369	0.000220125	0.196429	0.0828935	0.0348554	0.184483	0.268305	0.169937	0.39642	Upper	T0.CC.model.nosource	Bacteria;Proteobacteria;Gammaproteobacteria;Aeromonadales;Aeromonadaceae;Aeromonas;
OTU_2460	0.000221369	0.196429	0.0833619	0.0351371	0.185078	0.269596	0.170987	0.397786	Upper	T0.CC.model.nosource	Bacteria;Synergistetes;Synergistia;Synergistales;Synergistaceae;Thermanaerovibrio;
OTU_2543	0.000221507	0.196429	0.0834137	0.0351683	0.185144	0.269739	0.171103	0.397937	Upper	T0.CC.model.nosource	Bacteria;Proteobacteria;Gammaproteobacteria;Chromatiales;Chromatiaceae;Rheinheimera;
OTU_4204	0.000222196	0.214286	0.0836731	0.0353246	0.185473	0.270453	0.171684	0.398692	Upper	T0.CC.model.nosource	Bacteria;Proteobacteria;Alphaproteobacteria;Sneathiellales;Sneathiellaceae;Sneathiella;
OTU_10757	0.000222566	0.214286	0.0838123	0.0354085	0.18565	0.270836	0.171996	0.399097	Upper	T0.CC.model.nosource	Bacteria;Proteobacteria;Alphaproteobacteria;Rhodospirillales;Rhodospirillaceae;Oceanibaculum;
OTU_2791	0.000222621	0.214286	0.0838329	0.0354209	0.185676	0.270892	0.172043	0.399157	Upper	T0.CC.model.nosource	Bacteria;Proteobacteria;Alphaproteobacteria;Rhizobiales;Brucellaceae;Ochrobactrum;
OTU_3531	0.000223683	0.214286	0.0842327	0.0356622	0.186183	0.27199	0.172937	0.400317	Upper	T0.CC.model.nosource	Bacteria;Proteobacteria;Alphaproteobacteria;Rhizobiales;Bradyrhizobiaceae;Rhodopseudomonas;
OTU_5216	0.000223781	0.196429	0.0842698	0.0356846	0.18623	0.272092	0.17302	0.400425	Upper	T0.CC.model.nosource	Bacteria;Proteobacteria;Alphaproteobacteria;Rhodospirillales;Rhodospirillaceae;Phaeovibrio;
OTU_9489	0.000223799	0.196429	0.0842764	0.0356886	0.186238	0.272111	0.173035	0.400444	Upper	T0.CC.model.nosource	Bacteria;Bacteroidetes;Flavobacteria;Flavobacteriales;Flavobacteriaceae;Muricauda;
OTU_196	0.000224312	0.196429	0.0844698	0.0358054	0.186483	0.272641	0.173468	0.401004	Upper	T0.CC.model.nosource	Bacteria;Proteobacteria;Alphaproteobacteria;Rhodospirillales;Rhodospirillaceae;Pelagibius;
OTU_7868	0.000224413	0.214286	0.0845075	0.0358283	0.186531	0.272745	0.173552	0.401114	Upper	T0.CC.model.nosource	Bacteria;Proteobacteria;Alphaproteobacteria;Rhizobiales;Methylocystaceae;Methylocystis;
OTU_5536	0.000225155	0.196429	0.0847869	0.0359972	0.186885	0.27351	0.174177	0.401922	Upper	T0.CC.model.nosource	Bacteria;Proteobacteria;Alphaproteobacteria;Rhodospirillales;Rhodospirillaceae;Phaeovibrio;
OTU_3057	0.000226016	0.232143	0.0851108	0.0361934	0.187295	0.274397	0.174902	0.402857	Upper	T0.CC.model.nosource	Bacteria;Proteobacteria;Deltaproteobacteria;Myxococcales;Polyangiaceae;Chondromyces;
OTU_3564	0.000227119	0.196429	0.0855263	0.0364453	0.187821	0.275533	0.17583	0.404055	Upper	T0.CC.model.nosource	Bacteria;Bacteroidetes;Flavobacteria;Flavobacteriales;Flavobacteriaceae;Flavobacterium;
OTU_2977	0.000228485	0.214286	0.0860403	0.0367575	0.18847	0.276936	0.176978	0.405533	Upper	T0.CC.model.nosource	Bacteria;Proteobacteria;Deltaproteobacteria;Myxococcales;Haliangiaceae;Haliangium;
OTU_4583	0.000228861	0.196429	0.0861817	0.0368435	0.188649	0.277321	0.177293	0.405939	Upper	T0.CC.model.nosource	Bacteria;Proteobacteria;Gammaproteobacteria;Aeromonadales;Aeromonadaceae;Oceanisphaera;
OTU_6863	0.000229243	0.214286	0.0863254	0.0369309	0.188831	0.277713	0.177614	0.406351	Upper	T0.CC.model.nosource	Bacteria;Proteobacteria;Gammaproteobacteria;Legionellales;Legionellaceae;Legionella;
OTU_3303	0.000229563	0.196429	0.0864461	0.0370044	0.188983	0.278042	0.177883	0.406697	Upper	T0.CC.model.nosource	Bacteria;Proteobacteria;Deltaproteobacteria;Desulfuromonadales;Geobacteraceae;Geobacter;
OTU_3229	0.000231189	0.196429	0.0870577	0.0373772	0.189755	0.279705	0.179247	0.408447	Upper	T0.CC.model.nosource	Bacteria;Proteobacteria;Gammaproteobacteria;Alteromonadales;Alteromonadaceae;Aestuariibacter;
OTU_4532	0.000231201	0.214286	0.0870623	0.03738	0.189761	0.279718	0.179257	0.40846	Upper	T0.CC.model.nosource	Bacteria;Proteobacteria;Gammaproteobacteria;Enterobacteriales;Enterobacteriaceae;Klebsiella;
OTU_6321	0.00023151	0.196429	0.0871787	0.0374511	0.189908	0.280034	0.179517	0.408792	Upper	T0.CC.model.nosource	Bacteria;Proteobacteria;Gammaproteobacteria;Pseudomonadales;Pseudomonadales_incertae_sedis;Dasania;
OTU_3095	0.000232359	0.196429	0.087498	0.0376461	0.19031	0.280901	0.180228	0.409703	Upper	T0.CC.model.nosource	Bacteria;Proteobacteria;Gammaproteobacteria;Xanthomonadales;Sinobacteraceae;Steroidobacter;
OTU_3216	0.000233448	0.196429	0.0879078	0.0378967	0.190826	0.282011	0.18114	0.410869	Upper	T0.CC.model.nosource	Bacteria;Proteobacteria;Alphaproteobacteria;Rhizobiales;Bradyrhizobiaceae;Afipia;
OTU_3808	0.000234428	0.196429	0.0882768	0.0381227	0.191291	0.28301	0.181961	0.411917	Upper	T0.CC.model.nosource	Bacteria;Proteobacteria;Deltaproteobacteria;Myxococcales;Phaselicystidaceae;Phaselicystis;
OTU_9671	0.000234621	0.214286	0.0883491	0.0381671	0.191382	0.283205	0.182122	0.412122	Upper	T0.CC.model.nosource	Bacteria;Synergistetes;Synergistia;Synergistales;Synergistaceae;Aminobacterium;
OTU_3045	0.000236065	0.196429	0.0888927	0.0385006	0.192066	0.284674	0.18333	0.413662	Upper	T0.CC.model.nosource	Bacteria;Bacteroidetes;Flavobacteria;Flavobacteriales;Flavobacteriaceae;Flavobacterium;
OTU_5099	0.000236794	0.25	0.0891669	0.0386691	0.192411	0.285413	0.18394	0.414437	Upper	T0.CC.model.nosource	Bacteria;Proteobacteria;Alphaproteobacteria;Parvularculales;Parvularculaceae;Parvularcula;
OTU_3869	0.00023705	0.196429	0.089263	0.0387282	0.192531	0.285672	0.184153	0.414709	Upper	T0.CC.model.nosource	Bacteria;Proteobacteria;Alphaproteobacteria;Rhodospirillales;Rhodospirillaceae;Fodinicurvata;
OTU_4143	0.000237082	0.196429	0.089275	0.0387356	0.192547	0.285705	0.18418	0.414743	Upper	T0.CC.model.nosource	Bacteria;Proteobacteria;Deltaproteobacteria;Desulfuromonadales;Geobacteraceae;Geobacter;
OTU_10392	0.000239866	0.214286	0.0903226	0.039381	0.193862	0.288522	0.186504	0.417691	Upper	T0.CC.model.nosource	Bacteria;Proteobacteria;Alphaproteobacteria;Rhodospirillales;Rhodospirillaceae;Thalassospira;
OTU_3059	0.000240037	0.214286	0.0903868	0.0394206	0.193942	0.288695	0.186647	0.417872	Upper	T0.CC.model.nosource	Bacteria;Bacteroidetes;Sphingobacteria;Sphingobacteriales;Saprospiraceae;Haliscomenobacter;
OTU_3999	0.000241421	0.196429	0.0909073	0.0397422	0.194595	0.29009	0.1878	0.41933	Upper	T0.CC.model.nosource	Bacteria;Proteobacteria;Gammaproteobacteria;Alteromonadales;Psychromonadaceae;Psychromonas;
OTU_3527	0.000242365	0.232143	0.0912624	0.0399619	0.19504	0.291041	0.188587	0.420323	Upper	T0.CC.model.nosource	Bacteria;Proteobacteria;Alphaproteobacteria;Rhodobacterales;Rhodobacteraceae;Rhodovulum;
OTU_2198	0.000243566	0.196429	0.0917142	0.0402419	0.195605	0.292249	0.189586	0.421584	Upper	T0.CC.model.nosource	Bacteria;Proteobacteria;Alphaproteobacteria;Rhizobiales;Rhizobiaceae;Rhizobium;
OTU_9558	0.000243611	0.214286	0.091731	0.0402523	0.195627	0.292294	0.189623	0.421631	Upper	T0.CC.model.nosource	Bacteria;Bacteroidetes;Sphingobacteria;Sphingobacteriales;Saprospiraceae;Lewinella;
OTU_7558	0.000243879	0.196429	0.0918318	0.0403148	0.195753	0.292563	0.189846	0.421911	Upper	T0.CC.model.nosource	Bacteria;Proteobacteria;Alphaproteobacteria;Rhodospirillales;Acetobacteraceae;Kozakia;
OTU_2396	0.000246458	0.232143	0.0928017	0.0409174	0.196965	0.295147	0.19199	0.424606	Upper	T0.CC.model.nosource	Bacteria;Proteobacteria;Gammaproteobacteria;Pseudomonadales;Pseudomonadaceae;Pseudomonas;
OTU_2144	0.00024688	0.25	0.0929604	0.0410162	0.197164	0.29557	0.19234	0.425045	Upper	T0.CC.model.nosource	Bacteria;Proteobacteria;Gammaproteobacteria;Chromatiales;Chromatiaceae;Thiohalocapsa;
OTU_3274	0.000247704	0.214286	0.0932705	0.0412094	0.197551	0.296394	0.193025	0.425903	Upper	T0.CC.model.nosource	Bacteria;Proteobacteria;Gammaproteobacteria;Xanthomonadales;Sinobacteraceae;Nevskia;
OTU_3636	0.000249054	0.214286	0.0937779	0.0415259	0.198184	0.29774	0.194144	0.427304	Upper	T0.CC.model.nosource	Bacteria;Bacteroidetes;Flavobacteria;Flavobacteriales;Flavobacteriaceae;Olleya;
OTU_3524	0.000251519	0.232143	0.0947047	0.0421053	0.199339	0.300193	0.196185	0.429853	Upper	T0.CC.model.nosource	Bacteria;Firmicutes;Bacilli;Bacillales;Bacillaceae_;Bacillus;
OTU_3109	0.000255892	0.214286	0.0963486	0.0431372	0.201384	0.304523	0.199798	0.434344	Upper	T0.CC.model.nosource	Bacteria;Proteobacteria;Gammaproteobacteria;Vibrionales;Vibrionaceae;Photobacterium;
OTU_2893	0.000258088	0.232143	0.097174	0.0436573	0.202409	0.306687	0.201608	0.436585	Upper	T0.CC.model.nosource	Bacteria;Proteobacteria;Alphaproteobacteria;Rhodobacterales;Rhodobacteraceae;Oceanicola;
OTU_4534	0.000258948	0.214286	0.0974975	0.0438615	0.20281	0.307534	0.202317	0.437461	Upper	T0.CC.model.nosource	Bacteria;Proteobacteria;Alphaproteobacteria;Rhodobacterales;Rhodobacteraceae;Thalassobius;
OTU_6253	0.00026032	0.214286	0.0980131	0.0441874	0.203449	0.308881	0.203445	0.438853	Upper	T0.CC.model.nosource	Bacteria;Bacteroidetes;Flavobacteria;Flavobacteriales;Flavobacteriaceae;Leeuwenhoekiella;
OTU_3680	0.000260936	0.232143	0.0982443	0.0443337	0.203735	0.309484	0.203951	0.439477	Upper	T0.CC.model.nosource	Bacteria;Firmicutes;Erysipelotrichia;Erysipelotrichales;Erysipelotrichaceae;Turicibacter;
OTU_2513	0.000265842	0.25	0.100088	0.0455037	0.206015	0.314275	0.207976	0.444419	Upper	T0.CC.model.nosource	Bacteria;Proteobacteria;Gammaproteobacteria;Salinisphaerales;Salinisphaeraceae;Salinisphaera;
OTU_4026	0.000266838	0.232143	0.100462	0.045742	0.206478	0.315244	0.208792	0.445417	Upper	T0.CC.model.nosource	Bacteria;Proteobacteria;Betaproteobacteria;Burkholderiales;Comamonadaceae;Caldimonas;
OTU_703	0.000270727	0.214286	0.101923	0.046675	0.208279	0.319015	0.21197	0.449295	Upper	T0.CC.model.nosource	Bacteria;Proteobacteria;Alphaproteobacteria;Rhizobiales;Xanthobacteraceae;Pseudoxanthobacter;
OTU_2691	0.000272	0.214286	0.102401	0.0469811	0.208868	0.320244	0.213009	0.450558	Upper	T0.CC.model.nosource	Bacteria;Proteobacteria;Betaproteobacteria;Rhodocyclales;Rhodocyclaceae;Dechloromonas;
OTU_3510	0.000273964	0.214286	0.103138	0.047454	0.209775	0.322135	0.214608	0.452499	Upper	T0.CC.model.nosource	Bacteria;Bacteroidetes;Flavobacteria;Flavobacteriales;Flavobacteriaceae;Gangjinia;
OTU_2109	0.000274456	0.214286	0.103323	0.0475728	0.210002	0.322609	0.215009	0.452984	Upper	T0.CC.model.nosource	Bacteria;Firmicutes;Bacilli;Bacillales;Paenibacillaceae_;Brevibacillus;
OTU_2631	0.000276286	0.214286	0.104011	0.0480146	0.210847	0.324366	0.216497	0.454786	Upper	T0.CC.model.nosource	Bacteria;Actinobacteria;Actinobacteria;Acidimicrobiales;Acidimicrobiaceae;Ilumatobacter;
OTU_6737	0.000280973	0.232143	0.10577	0.0491497	0.213004	0.328846	0.220297	0.459368	Upper	T0.CC.model.nosource	Bacteria;Proteobacteria;Gammaproteobacteria;Xanthomonadales;Xanthomonadaceae;Luteibacter;
OTU_3054	0.000281709	0.232143	0.106046	0.0493286	0.213343	0.329547	0.220893	0.460085	Upper	T0.CC.model.nosource	Bacteria;Bacteroidetes;Flavobacteria;Flavobacteriales;Flavobacteriaceae;Tenacibaculum;
OTU_4180	0.000281968	0.25	0.106144	0.0493915	0.213462	0.329793	0.221103	0.460336	Upper	T0.CC.model.nosource	Bacteria;Proteobacteria;Gammaproteobacteria;Chromatiales;Chromatiaceae;Thioflavicoccus;
OTU_2517	0.000283155	0.232143	0.106589	0.0496802	0.214007	0.330922	0.222063	0.461488	Upper	T0.CC.model.nosource	Bacteria;Proteobacteria;Deltaproteobacteria;Myxococcales;Phaselicystidaceae;Phaselicystis;
OTU_3055	0.00028391	0.25	0.106872	0.0498638	0.214354	0.331638	0.222672	0.462219	Upper	T0.CC.model.nosource	Archaea;Euryarchaeota;Halobacteria;Halobacteriales;Halobacteriaceae;Halorhabdus;
OTU_6236	0.000287658	0.25	0.108279	0.0507777	0.216072	0.335184	0.225695	0.465833	Upper	T0.CC.model.nosource	Bacteria;Proteobacteria;Gammaproteobacteria;Alteromonadales;Alteromonadaceae;Haliea;
OTU_3096	0.000289846	0.232143	0.1091	0.0513129	0.217073	0.337246	0.227456	0.467932	Upper	T0.CC.model.nosource	Bacteria;Firmicutes;Clostridia;Clostridiales;Eubacteriaceae;Eubacterium;
OTU_2211	0.000292407	0.232143	0.11006	0.0519404	0.218244	0.33965	0.229512	0.470376	Upper	T0.CC.model.nosource	Bacteria;Proteobacteria;Gammaproteobacteria;Alteromonadales;Pseudoalteromonadaceae;Pseudoalteromonas;
OTU_3646	0.000293828	0.232143	0.110593	0.0522894	0.218893	0.340981	0.230651	0.471728	Upper	T0.CC.model.nosource	Bacteria;Proteobacteria;Gammaproteobacteria;Chromatiales;Ectothiorhodospiraceae;Thiohalospira;
OTU_2557	0.000294828	0.25	0.110968	0.0525351	0.219349	0.341916	0.231452	0.472676	Upper	T0.CC.model.nosource	Bacteria;Proteobacteria;Gammaproteobacteria;Oceanospirillales;Oceanospirillales_incertae_sedis;Spongiispira;
OTU_3351	0.000296394	0.25	0.111556	0.0529204	0.220063	0.343377	0.232705	0.474158	Upper	T0.CC.model.nosource	Bacteria;Proteobacteria;Deltaproteobacteria;Desulfuromonadales;Geobacteraceae;Geobacter;
OTU_5556	0.000299969	0.232143	0.112896	0.0538021	0.22169	0.346701	0.23556	0.477524	Upper	T0.CC.model.nosource	Bacteria;Proteobacteria;Gammaproteobacteria;Oceanospirillales;Hahellaceae;Endozoicomonas;
OTU_3049	0.000308112	0.232143	0.115948	0.0558201	0.225384	0.354208	0.242029	0.485106	Upper	T0.CC.model.nosource	Bacteria;Proteobacteria;Alphaproteobacteria;Rhizobiales;Rhodobiaceae;Tepidamorphus;
OTU_2657	0.000309253	0.232143	0.116375	0.0561039	0.2259	0.355253	0.242931	0.486159	Upper	T0.CC.model.nosource	Bacteria;Proteobacteria;Deltaproteobacteria;Myxococcales;Nannocystaceae;Plesiocystis;
OTU_4205	0.000311616	0.25	0.117261	0.0566926	0.226968	0.357412	0.244799	0.488332	Upper	T0.CC.model.nosource	Bacteria;Proteobacteria;Gammaproteobacteria;Thiotrichales;Piscirickettsiaceae;Methylophaga;
OTU_6752	0.000312514	0.267857	0.117597	0.0569167	0.227374	0.358231	0.245508	0.489156	Upper	T0.CC.model.nosource	Bacteria;Proteobacteria;Deltaproteobacteria;Bdellovibrionales;Bdellovibrionaceae;Bdellovibrio;
OTU_2887	0.000315692	0.25	0.118788	0.0577109	0.228807	0.36112	0.248011	0.492059	Upper	T0.CC.model.nosource	Bacteria;Proteobacteria;Deltaproteobacteria;Bdellovibrionales;Bacteriovoracaceae;Bacteriovorax;
OTU_3627	0.000316414	0.25	0.119058	0.0578915	0.229132	0.361774	0.248579	0.492715	Upper	T0.CC.model.nosource	Bacteria;Proteobacteria;Deltaproteobacteria;Desulfovibrionales;Desulfonatronaceae;Desulfonatronum;
OTU_2107	0.000316983	0.285714	0.119271	0.0580339	0.229389	0.362289	0.249026	0.493232	Upper	T0.CC.model.nosource	Bacteria;Proteobacteria;Gammaproteobacteria;Alteromonadales;Alteromonadaceae;Alishewanella;
OTU_3805	0.000317027	0.25	0.119287	0.058045	0.229409	0.362329	0.24906	0.493273	Upper	T0.CC.model.nosource	Bacteria;Proteobacteria;Gammaproteobacteria;Chromatiales;Chromatiaceae;Halochromatium;
OTU_8254	0.000317121	0.25	0.119322	0.0580685	0.229451	0.362414	0.249134	0.493358	Upper	T0.CC.model.nosource	Bacteria;Proteobacteria;Gammaproteobacteria;Oceanospirillales;Hahellaceae;Kistimonas;
OTU_3512	0.000319523	0.232143	0.120222	0.0586709	0.230532	0.364585	0.25102	0.495535	Upper	T0.CC.model.nosource	Bacteria;Proteobacteria;Deltaproteobacteria;Bdellovibrionales;Bdellovibrionaceae;Bdellovibrio;
OTU_6550	0.000320038	0.25	0.120415	0.0588	0.230763	0.365048	0.251423	0.496	Upper	T0.CC.model.nosource	Bacteria;Actinobacteria;Actinobacteria;Acidimicrobiales;Acidimicrobineae_incertae_sedis;Aciditerrimonas;
OTU_2537	0.000321078	0.267857	0.120804	0.0590613	0.231231	0.365985	0.252238	0.496938	Upper	T0.CC.model.nosource	Bacteria;Proteobacteria;Gammaproteobacteria;Methylococcales;Methylococcaceae;Methylobacter;
OTU_3070	0.000322152	0.267857	0.121206	0.059331	0.231713	0.36695	0.253078	0.497905	Upper	T0.CC.model.nosource	Bacteria;Bacteroidetes;Flavobacteria;Flavobacteriales;Flavobacteriaceae;Flavobacterium;
OTU_11083	0.000322294	0.25	0.121259	0.0593669	0.231777	0.367079	0.25319	0.498033	Upper	T0.CC.model.nosource	Bacteria;Bacteroidetes;Sphingobacteria;Sphingobacteriales;Sphingobacteriaceae;Sphingobacterium;
OTU_2127	0.000324352	0.285714	0.12203	0.0598849	0.232701	0.368925	0.254798	0.499881	Upper	T0.CC.model.nosource	Bacteria;Proteobacteria;Gammaproteobacteria;Salinisphaerales;Salinisphaeraceae;Salinisphaera;
OTU_1842	0.000327054	0.267857	0.123041	0.0605662	0.233912	0.371341	0.256905	0.502295	Upper	T0.CC.model.nosource	Bacteria;Proteobacteria;Alphaproteobacteria;Caulobacterales;Hyphomonadaceae;Hyphomonas;
OTU_5541	0.000327536	0.25	0.123221	0.0606878	0.234128	0.371771	0.25728	0.502724	Upper	T0.CC.model.nosource	Bacteria;Proteobacteria;Deltaproteobacteria;Desulfuromonadales;Desulfuromonadaceae;Desulfuromonas;
OTU_6025	0.000329195	0.25	0.123841	0.0611067	0.23487	0.373248	0.25857	0.504199	Upper	T0.CC.model.nosource	Bacteria;Proteobacteria;Gammaproteobacteria;Alteromonadales;Alteromonadaceae;Microbulbifer;
OTU_2553	0.000330238	0.25	0.124232	0.0613707	0.235337	0.374176	0.259381	0.505124	Upper	T0.CC.model.nosource	Bacteria;Proteobacteria;Deltaproteobacteria;Bdellovibrionales;Bdellovibrionaceae;Bdellovibrio;
OTU_2143	0.000333854	0.25	0.125584	0.0622865	0.236952	0.377379	0.262185	0.508317	Upper	T0.CC.model.nosource	Bacteria;Proteobacteria;Gammaproteobacteria;Xanthomonadales;Sinobacteraceae;Hydrocarboniphaga;
OTU_4687	0.000338231	0.25	0.127221	0.0633986	0.238903	0.381236	0.265567	0.512153	Upper	T0.CC.model.nosource	Bacteria;Proteobacteria;Gammaproteobacteria;Alteromonadales;Alteromonadaceae;Haliea;
OTU_1993	0.000338936	0.267857	0.127484	0.0635778	0.239217	0.381854	0.26611	0.512767	Upper	T0.CC.model.nosource	Bacteria;Bacteroidetes;Flavobacteria;Flavobacteriales;Flavobacteriaceae;Winogradskyella;
OTU_9375	0.000341794	0.25	0.128552	0.0643061	0.240488	0.384357	0.26831	0.515252	Upper	T0.CC.model.nosource	Bacteria;Proteobacteria;Deltaproteobacteria;Myxococcales;Nannocystaceae;Plesiocystis;
OTU_2560	0.000342174	0.267857	0.128694	0.0644031	0.240657	0.38469	0.268602	0.515582	Upper	T0.CC.model.nosource	Bacteria;Chrysiogenetes;Chrysiogenetes;Chrysiogenales;Chrysiogenaceae;Desulfurispirillum;
OTU_5144	0.000343062	0.303571	0.129026	0.0646296	0.241051	0.385464	0.269284	0.51635	Upper	T0.CC.model.nosource	Bacteria;Proteobacteria;Alphaproteobacteria;Sphingomonadales;Sphingomonadaceae;Sphingobium;
OTU_2416	0.000344751	0.25	0.129657	0.0650611	0.241801	0.386936	0.27058	0.517809	Upper	T0.CC.model.nosource	Bacteria;Proteobacteria;Gammaproteobacteria;Xanthomonadales;Sinobacteraceae;Hydrocarboniphaga;
OTU_10849	0.000347463	0.267857	0.13067	0.0657549	0.243003	0.389292	0.272656	0.520141	Upper	T0.CC.model.nosource	Bacteria;Bacteroidetes;Flavobacteria;Flavobacteriales;Flavobacteriaceae;Winogradskyella;
OTU_4578	0.000348387	0.25	0.131015	0.0659915	0.243413	0.390092	0.273362	0.520933	Upper	T0.CC.model.nosource	Bacteria;Proteobacteria;Gammaproteobacteria;Enterobacteriales;Enterobacteriaceae;Hafnia;
OTU_10029	0.000349076	0.25	0.131273	0.066168	0.243718	0.390688	0.273888	0.521523	Upper	T0.CC.model.nosource	Bacteria;Proteobacteria;Alphaproteobacteria;Rhodospirillales;Rhodospirillaceae;Pelagibius;
OTU_2820	0.000351847	0.25	0.132307	0.0668788	0.244943	0.39308	0.276001	0.523886	Upper	T0.CC.model.nosource	Bacteria;Proteobacteria;Gammaproteobacteria;Xanthomonadales;Xanthomonadaceae;Pseudoxanthomonas;
OTU_3026	0.000353039	0.25	0.132753	0.0671852	0.24547	0.394107	0.276909	0.5249	Upper	T0.CC.model.nosource	Bacteria;Proteobacteria;Alphaproteobacteria;Rhodospirillales;Rhodospirillaceae;Oceanibaculum;
OTU_3159	0.000357158	0.303571	0.13429	0.0682451	0.247288	0.397639	0.280036	0.528383	Upper	T0.CC.model.nosource	Bacteria;Bacteroidetes;Sphingobacteria;Sphingobacteriales;Saprospiraceae;Saprospira;
OTU_4596	0.000359643	0.25	0.135217	0.0688859	0.248383	0.39976	0.281917	0.530472	Upper	T0.CC.model.nosource	Bacteria;Proteobacteria;Alphaproteobacteria;Rhizobiales;Hyphomicrobiaceae;Filomicrobium;
OTU_1814	0.000359957	0.267857	0.135335	0.0689669	0.248521	0.400027	0.282155	0.530735	Upper	T0.CC.model.nosource	Bacteria;Proteobacteria;Alphaproteobacteria;Caulobacterales;Caulobacteraceae;Asticcacaulis;
OTU_2071	0.00036399	0.267857	0.136839	0.070009	0.250294	0.403452	0.285197	0.534102	Upper	T0.CC.model.nosource	Bacteria;Proteobacteria;Gammaproteobacteria;Alteromonadales;Alteromonadaceae;Microbulbifer;
OTU_5585	0.000364579	0.303571	0.137059	0.0701615	0.250553	0.403951	0.28564	0.534593	Upper	T0.CC.model.nosource	Bacteria;Proteobacteria;Gammaproteobacteria;Oceanospirillales;Hahellaceae;Endozoicomonas;
OTU_6793	0.000367864	0.267857	0.138284	0.0710128	0.251995	0.406724	0.288109	0.537314	Upper	T0.CC.model.nosource	Bacteria;Proteobacteria;Deltaproteobacteria;Desulfovibrionales;Desulfovibrionaceae;Desulfovibrio;
OTU_2270	0.000368507	0.303571	0.138523	0.0711795	0.252276	0.407265	0.288591	0.537845	Upper	T0.CC.model.nosource	Bacteria;Proteobacteria;Alphaproteobacteria;Kordiimonadales;Kordiimonadaceae;Kordiimonas;
OTU_10189	0.00036919	0.267857	0.138778	0.0713567	0.252576	0.407839	0.289103	0.538408	Upper	T0.CC.model.nosource	Bacteria;Firmicutes;Negativicutes;Selenomonadales;Veillonellaceae;Selenomonas;
OTU_1586	0.000369343	0.285714	0.138835	0.0713965	0.252643	0.407968	0.289218	0.538534	Upper	T0.CC.model.nosource	Bacteria;Bacteroidetes;Sphingobacteria;Sphingobacteriales;Rhodothermaceae;Salisaeta;
OTU_1768	0.000371364	0.267857	0.139588	0.0719216	0.253528	0.409664	0.290731	0.540196	Upper	T0.CC.model.nosource	Bacteria;Proteobacteria;Alphaproteobacteria;Rhizobiales;Hyphomicrobiaceae;Filomicrobium;
OTU_8340	0.00037194	0.303571	0.139803	0.0720711	0.253779	0.410146	0.291161	0.540668	Upper	T0.CC.model.nosource	Bacteria;Bacteroidetes;Flavobacteria;Flavobacteriales;Flavobacteriaceae;Flavobacterium;
OTU_1979	0.000372772	0.267857	0.140113	0.0722876	0.254144	0.410843	0.291783	0.54135	Upper	T0.CC.model.nosource	Bacteria;Proteobacteria;Alphaproteobacteria;Caulobacterales;Caulobacteraceae;Asticcacaulis;
OTU_2702	0.00037321	0.285714	0.140276	0.0724015	0.254335	0.411209	0.292109	0.541708	Upper	T0.CC.model.nosource	Bacteria;Proteobacteria;Gammaproteobacteria;Alteromonadales;Alteromonadaceae;Marinobacterium;
OTU_3613	0.000375773	0.267857	0.141231	0.0730689	0.255455	0.413347	0.29402	0.543799	Upper	T0.CC.model.nosource	Bacteria;Acidobacteria;Holophagae;Acanthopleuribacterales;Acanthopleuribacteraceae;Acanthopleuribacter;
OTU_2174	0.000375855	0.267857	0.141262	0.0730903	0.255491	0.413415	0.294081	0.543866	Upper	T0.CC.model.nosource	Bacteria;Proteobacteria;Betaproteobacteria;Burkholderiales;Burkholderiales_incertae_sedis;Methylibium;
OTU_1949	0.000376573	0.285714	0.141529	0.0732773	0.255804	0.414013	0.294615	0.54445	Upper	T0.CC.model.nosource	Bacteria;Proteobacteria;Gammaproteobacteria;Thiotrichales;Thiotrichaceae;Beggiatoa;
OTU_2627	0.000378566	0.267857	0.142271	0.0737973	0.256674	0.415668	0.296097	0.546067	Upper	T0.CC.model.nosource	Bacteria;Bacteroidetes;Flavobacteria;Flavobacteriales;Cryomorphaceae;Lishizhenia;
OTU_2230	0.000379004	0.267857	0.142435	0.0739117	0.256865	0.416032	0.296422	0.546422	Upper	T0.CC.model.nosource	Bacteria;Proteobacteria;Gammaproteobacteria;Oceanospirillales;Halomonadaceae;Halomonas;
OTU_2307	0.000379232	0.267857	0.14252	0.0739712	0.256964	0.416221	0.296592	0.546606	Upper	T0.CC.model.nosource	Bacteria;Proteobacteria;Alphaproteobacteria;Rickettsiales;Rickettsiaceae;Orientia;
OTU_3061	0.000379805	0.285714	0.142733	0.074121	0.257214	0.416696	0.297017	0.54707	Upper	T0.CC.model.nosource	Bacteria;Proteobacteria;Gammaproteobacteria;Pasteurellales;Pasteurellaceae;Gallibacterium;
OTU_2525	0.0003804	0.285714	0.142955	0.0742764	0.257473	0.417188	0.297458	0.54755	Upper	T0.CC.model.nosource	Bacteria;Proteobacteria;Deltaproteobacteria;Myxococcales;Polyangiaceae;Chondromyces;
OTU_2123	0.00038041	0.285714	0.142959	0.074279	0.257478	0.417196	0.297466	0.547558	Upper	T0.CC.model.nosource	Bacteria;Proteobacteria;Gammaproteobacteria;Xanthomonadales;Xanthomonadaceae;Ignatzschineria;
OTU_4533	0.000381326	0.303571	0.1433	0.0745183	0.257877	0.417954	0.298144	0.548297	Upper	T0.CC.model.nosource	Bacteria;Proteobacteria;Gammaproteobacteria;Methylococcales;Methylococcaceae;Methylobacter;
OTU_3525	0.000382312	0.285714	0.143667	0.0747761	0.258306	0.418767	0.298874	0.54909	Upper	T0.CC.model.nosource	Bacteria;Acidobacteria;Holophagae;Acanthopleuribacterales;Acanthopleuribacteraceae;Acanthopleuribacter;
OTU_1981	0.00038282	0.267857	0.143856	0.074909	0.258527	0.419186	0.29925	0.549499	Upper	T0.CC.model.nosource	Bacteria;Bacteroidetes;Flavobacteria;Flavobacteriales;Flavobacteriaceae;Winogradskyella;
OTU_4339	0.000385666	0.267857	0.144915	0.0756543	0.259765	0.421528	0.301352	0.55178	Upper	T0.CC.model.nosource	Bacteria;Proteobacteria;Gammaproteobacteria;Legionellales;Legionellaceae;Legionella;
OTU_1787	0.000385787	0.285714	0.14496	0.0756859	0.259817	0.421628	0.301441	0.551876	Upper	T0.CC.model.nosource	Bacteria;Proteobacteria;Gammaproteobacteria;Oceanospirillales;Alcanivoracaceae;Kangiella;
OTU_599	0.000386371	0.267857	0.145177	0.075839	0.260071	0.422107	0.301871	0.552343	Upper	T0.CC.model.nosource	Bacteria;Proteobacteria;Gammaproteobacteria;Legionellales;Legionellaceae;Legionella;
OTU_3872	0.000387862	0.285714	0.145732	0.0762301	0.260718	0.423329	0.30297	0.553532	Upper	T0.CC.model.nosource	Bacteria;Aquificae;Aquificae;Aquificales;Aquificaceae;Hydrogenivirga;
OTU_154	0.000390741	0.267857	0.146803	0.0769859	0.261967	0.42568	0.305085	0.555817	Upper	T0.CC.model.nosource	Bacteria;Firmicutes;Clostridia;Clostridiales;Clostridiales_Incertae_Sedis_XVII;Sulfobacillus;
OTU_2330	0.000391966	0.285714	0.147259	0.0773081	0.262498	0.426679	0.305984	0.556787	Upper	T0.CC.model.nosource	Bacteria;Proteobacteria;Gammaproteobacteria;Legionellales;Legionellaceae;Legionella;
OTU_2547	0.00039202	0.321429	0.147279	0.0773222	0.262521	0.426723	0.306024	0.55683	Upper	T0.CC.model.nosource	Bacteria;Proteobacteria;Gammaproteobacteria;Oceanospirillales;Halomonadaceae;Kushneria;
OTU_1700	0.000394344	0.285714	0.148143	0.0779336	0.263527	0.42861	0.307725	0.558662	Upper	T0.CC.model.nosource	Bacteria;Proteobacteria;Gammaproteobacteria;Thiotrichales;Thiotrichaceae;Beggiatoa;
OTU_5530	0.000394464	0.285714	0.148188	0.0779654	0.26358	0.428708	0.307813	0.558757	Upper	T0.CC.model.nosource	Bacteria;Proteobacteria;Gammaproteobacteria;Alteromonadales;Alteromonadaceae;Alishewanella;
OTU_2680	0.000395467	0.303571	0.148561	0.0782294	0.264013	0.429521	0.308546	0.559544	Upper	T0.CC.model.nosource	Bacteria;Proteobacteria;Gammaproteobacteria;Xanthomonadales;Sinobacteraceae;Hydrocarboniphaga;
OTU_8300	0.000397322	0.285714	0.149251	0.0787185	0.264815	0.431021	0.3099	0.560999	Upper	T0.CC.model.nosource	Bacteria;Proteobacteria;Alphaproteobacteria;Rhodospirillales;Rhodospirillaceae;Phaeovibrio;
OTU_3209	0.000397972	0.285714	0.149492	0.0788899	0.265096	0.431546	0.310374	0.561507	Upper	T0.CC.model.nosource	Bacteria;Proteobacteria;Deltaproteobacteria;Syntrophobacterales;Syntrophobacteraceae;Desulfacinum;
OTU_2002	0.000400883	0.303571	0.150574	0.0796584	0.266352	0.43389	0.312492	0.563776	Upper	T0.CC.model.nosource	Bacteria;Proteobacteria;Gammaproteobacteria;Pasteurellales;Pasteurellaceae;Actinobacillus;
OTU_10279	0.000401174	0.303571	0.150682	0.0797351	0.266478	0.434124	0.312703	0.564002	Upper	T0.CC.model.nosource	Bacteria;Proteobacteria;Alphaproteobacteria;Rhodospirillales;Rhodospirillaceae;Fodinicurvata;
OTU_1977	0.000401749	0.285714	0.150896	0.079887	0.266726	0.434585	0.313121	0.564448	Upper	T0.CC.model.nosource	Bacteria;Proteobacteria;Gammaproteobacteria;Pseudomonadales;Moraxellaceae;Moraxella;
OTU_767	0.000403424	0.303571	0.151518	0.0803301	0.267448	0.435929	0.314336	0.565747	Upper	T0.CC.model.nosource	Bacteria;Proteobacteria;Deltaproteobacteria;Syntrophobacterales;Syntrophaceae;Smithella;
OTU_5100	0.000403694	0.285714	0.151619	0.0804013	0.267564	0.436144	0.314531	0.565956	Upper	T0.CC.model.nosource	Bacteria;Proteobacteria;Zetaproteobacteria;Mariprofundales;Mariprofundaceae;Mariprofundus;
OTU_2821	0.000403889	0.267857	0.151691	0.0804529	0.267648	0.4363	0.314673	0.566106	Upper	T0.CC.model.nosource	Bacteria;Proteobacteria;Deltaproteobacteria;Desulfobacterales;Desulfobulbaceae;Desulfobulbus;
OTU_2228	0.000403931	0.285714	0.151707	0.0804643	0.267666	0.436335	0.314704	0.566139	Upper	T0.CC.model.nosource	Bacteria;Proteobacteria;Gammaproteobacteria;Pseudomonadales;Moraxellaceae;Moraxella;
OTU_3048	0.000404011	0.303571	0.151737	0.0804854	0.267701	0.436399	0.314762	0.566201	Upper	T0.CC.model.nosource	Bacteria;Proteobacteria;Alphaproteobacteria;Rhizobiales;Methylocystaceae;Pleomorphomonas;
OTU_4607	0.000404758	0.303571	0.152014	0.0806829	0.268022	0.436995	0.315302	0.566778	Upper	T0.CC.model.nosource	Bacteria;Proteobacteria;Alphaproteobacteria;Rhizobiales;Brucellaceae;Crabtreella;
OTU_1914	0.000410728	0.285714	0.154231	0.0822656	0.270588	0.441747	0.319611	0.571362	Upper	T0.CC.model.nosource	Bacteria;Proteobacteria;Deltaproteobacteria;Myxococcales;Polyangiaceae;Chondromyces;
OTU_1194	0.000413502	0.303571	0.15526	0.0830027	0.271778	0.443941	0.321604	0.573475	Upper	T0.CC.model.nosource	Bacteria;Proteobacteria;Gammaproteobacteria;Alteromonadales;Alteromonadaceae;Agarivorans;
OTU_34	0.000416339	0.303571	0.156313	0.0837574	0.272994	0.446176	0.323637	0.575625	Upper	T0.CC.model.nosource	Bacteria;Bacteroidetes;Flavobacteria;Flavobacteriales;Flavobacteriaceae;Salinimicrobium;
OTU_2456	0.000417264	0.303571	0.156656	0.0840037	0.27339	0.446903	0.324299	0.576324	Upper	T0.CC.model.nosource	Bacteria;Proteobacteria;Alphaproteobacteria;Rhizobiales;Hyphomicrobiaceae;Pedomicrobium;
OTU_2224	0.000418702	0.303571	0.15719	0.0843868	0.274005	0.448031	0.325326	0.577408	Upper	T0.CC.model.nosource	Bacteria;Proteobacteria;Betaproteobacteria;Burkholderiales;Burkholderiales_incertae_sedis;Inhella;
OTU_2724	0.000420087	0.321429	0.157703	0.0847559	0.274597	0.449115	0.326314	0.578448	Upper	T0.CC.model.nosource	Bacteria;Proteobacteria;Alphaproteobacteria;Rhizobiales;Aurantimonadaceae;Aurantimonas;
OTU_2649	0.000422916	0.321429	0.158752	0.0855109	0.275805	0.451323	0.328328	0.580567	Upper	T0.CC.model.nosource	Bacteria;Bacteroidetes;Bacteroidia;Bacteroidales;Prevotellaceae;Prevotella;
OTU_9488	0.000425451	0.285714	0.159691	0.0861882	0.276886	0.453294	0.330127	0.582456	Upper	T0.CC.model.nosource	Bacteria;Firmicutes;Bacilli;Bacillales;Staphylococcaceae;Staphylococcus;
OTU_3778	0.000426534	0.303571	0.160093	0.0864779	0.277348	0.454134	0.330895	0.583261	Upper	T0.CC.model.nosource	Bacteria;Proteobacteria;Alphaproteobacteria;Sphingomonadales;Sphingomonadaceae;Novosphingobium;
OTU_150	0.000430829	0.303571	0.161684	0.0876277	0.279176	0.457452	0.33393	0.586436	Upper	T0.CC.model.nosource	Bacteria;Proteobacteria;Deltaproteobacteria;Desulfuromonadales;Geobacteraceae;Geobacter;
OTU_1400	0.000431715	0.339286	0.162012	0.0878652	0.279552	0.458134	0.334555	0.587088	Upper	T0.CC.model.nosource	Bacteria;Proteobacteria;Gammaproteobacteria;Xanthomonadales;Xanthomonadaceae;Lysobacter;
OTU_2477	0.000432518	0.285714	0.162309	0.0880806	0.279894	0.458751	0.335121	0.587678	Upper	T0.CC.model.nosource	Bacteria;Proteobacteria;Gammaproteobacteria;Alteromonadales;Pseudoalteromonadaceae;Algicola;
OTU_3374	0.000432616	0.321429	0.162346	0.0881068	0.279935	0.458826	0.335189	0.587749	Upper	T0.CC.model.nosource	Bacteria;Bacteroidetes;Sphingobacteria;Sphingobacteriales;Flammeovirgaceae;Fulvivirga;
OTU_2295	0.000433178	0.285714	0.162554	0.0882577	0.280174	0.459258	0.335585	0.588162	Upper	T0.CC.model.nosource	Bacteria;Proteobacteria;Gammaproteobacteria;Legionellales;Legionellaceae;Legionella;
OTU_1952	0.000434459	0.321429	0.163028	0.0886013	0.280718	0.46024	0.336485	0.5891	Upper	T0.CC.model.nosource	Bacteria;Proteobacteria;Alphaproteobacteria;Rhizobiales;Rhizobiaceae;Ensifer;
OTU_3807	0.000435007	0.303571	0.163231	0.0887484	0.28095	0.46066	0.33687	0.589501	Upper	T0.CC.model.nosource	Bacteria;Proteobacteria;Betaproteobacteria;Burkholderiales;Burkholderiales_incertae_sedis;Thiomonas;
OTU_2888	0.000435881	0.303571	0.163554	0.0889832	0.281321	0.461329	0.337484	0.590139	Upper	T0.CC.model.nosource	Bacteria;Bacteroidetes;Sphingobacteria;Sphingobacteriales;Flammeovirgaceae;Roseivirga;
OTU_2301	0.000437743	0.285714	0.164243	0.0894834	0.28211	0.462751	0.338789	0.591495	Upper	T0.CC.model.nosource	Bacteria;Bacteroidetes;Sphingobacteria;Sphingobacteriales;Flammeovirgaceae;Fulvivirga;
OTU_2227	0.000438032	0.303571	0.16435	0.0895611	0.282233	0.462971	0.338991	0.591705	Upper	T0.CC.model.nosource	Bacteria;Proteobacteria;Gammaproteobacteria;Alteromonadales;Pseudoalteromonadaceae;Pseudoalteromonas;
OTU_3541	0.000438279	0.303571	0.164442	0.0896275	0.282338	0.463159	0.339164	0.591885	Upper	T0.CC.model.nosource	Bacteria;Proteobacteria;Deltaproteobacteria;Desulfuromonadales;Geobacteraceae;Geobacter;
OTU_3819	0.000438594	0.285714	0.164558	0.0897123	0.282471	0.4634	0.339385	0.592114	Upper	T0.CC.model.nosource	Bacteria;Proteobacteria;Gammaproteobacteria;Thiotrichales;Francisellaceae;Francisella;
OTU_2531	0.00044369	0.303571	0.166443	0.0910839	0.284627	0.467267	0.34294	0.595797	Upper	T0.CC.model.nosource	Bacteria;Bacteroidetes;Sphingobacteria;Sphingobacteriales;Flammeovirgaceae;Reichenbachiella;
OTU_2239	0.000452481	0.321429	0.169692	0.0934572	0.288335	0.473874	0.349031	0.602072	Upper	T0.CC.model.nosource	Bacteria;Proteobacteria;Gammaproteobacteria;Chromatiales;Ectothiorhodospiraceae;Ectothiorhodosinus;
OTU_5119	0.0004525	0.321429	0.169699	0.0934624	0.288343	0.473889	0.349044	0.602086	Upper	T0.CC.model.nosource	Bacteria;Proteobacteria;Deltaproteobacteria;Myxococcales;Nannocystaceae;Plesiocystis;
OTU_2248	0.000454627	0.321429	0.170485	0.0940379	0.289238	0.475475	0.350509	0.603589	Upper	T0.CC.model.nosource	Bacteria;Proteobacteria;Deltaproteobacteria;Desulfuromonadales;Geobacteraceae;Geobacter;
OTU_2904	0.000455808	0.339286	0.170921	0.0943576	0.289734	0.476353	0.351321	0.604421	Upper	T0.CC.model.nosource	Bacteria;Bacteroidetes;Sphingobacteria;Sphingobacteriales;Cyclobacteriaceae;Cyclobacterium;
OTU_1480	0.000460093	0.303571	0.172503	0.0955191	0.291533	0.47953	0.354261	0.607427	Upper	T0.CC.model.nosource	Bacteria;Acidobacteria;Holophagae;Acanthopleuribacterales;Acanthopleuribacteraceae;Acanthopleuribacter;
OTU_2514	0.000463031	0.339286	0.173587	0.0963166	0.292765	0.481696	0.356268	0.609474	Upper	T0.CC.model.nosource	Bacteria;Proteobacteria;Gammaproteobacteria;Alteromonadales;Pseudoalteromonadaceae;Pseudoalteromonas;
OTU_2006	0.000463619	0.321429	0.173804	0.0964762	0.293011	0.482128	0.356669	0.609882	Upper	T0.CC.model.nosource	Bacteria;Actinobacteria;Actinobacteria;Acidimicrobiales;Acidimicrobiaceae;Ferrithrix;
OTU_2265	0.000464149	0.303571	0.173999	0.0966203	0.293233	0.482518	0.35703	0.610251	Upper	T0.CC.model.nosource	Bacteria;Proteobacteria;Alphaproteobacteria;Rhodospirillales;Rhodospirillaceae;Phaeovibrio;
OTU_1636	0.000464302	0.321429	0.174056	0.0966618	0.293297	0.48263	0.357134	0.610356	Upper	T0.CC.model.nosource	Bacteria;Proteobacteria;Deltaproteobacteria;Myxococcales;Cystobacteraceae;Hyalangium;
OTU_2504	0.000466083	0.303571	0.174712	0.0971457	0.294042	0.483937	0.358346	0.611589	Upper	T0.CC.model.nosource	Bacteria;Bacteroidetes;Flavobacteria;Flavobacteriales;Flavobacteriaceae;Flavobacterium;
OTU_2026	0.000468114	0.339286	0.175461	0.0976981	0.294891	0.485422	0.359726	0.61299	Upper	T0.CC.model.nosource	Bacteria;Proteobacteria;Gammaproteobacteria;Chromatiales;Ectothiorhodospiraceae;Natronocella;
OTU_1919	0.000472997	0.321429	0.177261	0.099028	0.296929	0.488977	0.363031	0.616339	Upper	T0.CC.model.nosource	Bacteria;Proteobacteria;Betaproteobacteria;Burkholderiales;Comamonadaceae;Curvibacter;
OTU_3198	0.000476193	0.339286	0.178438	0.0998998	0.298261	0.491291	0.365186	0.618515	Upper	T0.CC.model.nosource	Bacteria;Proteobacteria;Deltaproteobacteria;Myxococcales;Kofleriaceae;Kofleria;
OTU_416	0.000476393	0.303571	0.178512	0.0999543	0.298344	0.491435	0.36532	0.61865	Upper	T0.CC.model.nosource	Bacteria;Proteobacteria;Gammaproteobacteria;Methylococcales;Methylococcaceae;Methylomonas;
OTU_10733	0.000477852	0.321429	0.179049	0.100353	0.298951	0.492488	0.366301	0.619639	Upper	T0.CC.model.nosource	Bacteria;Proteobacteria;Gammaproteobacteria;Methylococcales;Methylococcaceae;Methylobacter;
OTU_2043	0.000478462	0.321429	0.179274	0.100519	0.299205	0.492927	0.36671	0.620052	Upper	T0.CC.model.nosource	Bacteria;Proteobacteria;Deltaproteobacteria;Myxococcales;Polyangiaceae;Chondromyces;
OTU_2266	0.000478662	0.303571	0.179347	0.100574	0.299288	0.493071	0.366844	0.620187	Upper	T0.CC.model.nosource	Bacteria;Actinobacteria;Actinobacteria;Actinomycetales;Beutenbergiaceae;Beutenbergia;
OTU_2552	0.000479385	0.375	0.179613	0.100771	0.299589	0.493591	0.36733	0.620675	Upper	T0.CC.model.nosource	Bacteria;Proteobacteria;Betaproteobacteria;Burkholderiales;Oxalobacteraceae;Undibacterium;
OTU_2468	0.000481135	0.303571	0.180257	0.101249	0.300316	0.494847	0.368502	0.621854	Upper	T0.CC.model.nosource	Bacteria;Proteobacteria;Gammaproteobacteria;Alteromonadales;Alteromonadaceae;Marinobacterium;
OTU_2207	0.000482573	0.339286	0.180786	0.101643	0.300913	0.495877	0.369464	0.622821	Upper	T0.CC.model.nosource	Bacteria;Proteobacteria;Gammaproteobacteria;Vibrionales;Vibrionaceae;Photobacterium;
OTU_373	0.000483734	0.375	0.181214	0.10196	0.301395	0.496708	0.370239	0.623599	Upper	T0.CC.model.nosource	Bacteria;Proteobacteria;Alphaproteobacteria;Rhizobiales;Bradyrhizobiaceae;Rhodopseudomonas;
OTU_4517	0.000484412	0.357143	0.181463	0.102146	0.301677	0.497192	0.370692	0.624053	Upper	T0.CC.model.nosource	Bacteria;Bacteroidetes;Sphingobacteria;Sphingobacteriales;Flammeovirgaceae;Marinoscillum;
OTU_3639	0.00048479	0.339286	0.181602	0.102249	0.301833	0.497462	0.370944	0.624306	Upper	T0.CC.model.nosource	Bacteria;Proteobacteria;Gammaproteobacteria;Pseudomonadales;Pseudomonadales_incertae_sedis;Dasania;
OTU_3068	0.000486379	0.303571	0.182187	0.102684	0.302492	0.498595	0.372003	0.625367	Upper	T0.CC.model.nosource	Bacteria;Firmicutes;Clostridia;Clostridiales;Gracilibacteraceae;Lutispora;
OTU_2210	0.000486499	0.303571	0.182231	0.102717	0.302542	0.49868	0.372082	0.625447	Upper	T0.CC.model.nosource	Bacteria;Proteobacteria;Gammaproteobacteria;Chromatiales;Ectothiorhodospiraceae;Thioalkalivibrio;
OTU_1881	0.000486522	0.321429	0.182239	0.102724	0.302551	0.498696	0.372098	0.625462	Upper	T0.CC.model.nosource	Bacteria;Bacteroidetes;Flavobacteria;Flavobacteriales;Flavobacteriaceae;Tenacibaculum;
OTU_1944	0.000488625	0.321429	0.183012	0.1033	0.303422	0.50019	0.373495	0.626861	Upper	T0.CC.model.nosource	Bacteria;Bacteroidetes;Flavobacteria;Flavobacteriales;Cryomorphaceae;Owenweeksia;
OTU_2093	0.000488641	0.321429	0.183018	0.103304	0.303429	0.500202	0.373506	0.626872	Upper	T0.CC.model.nosource	Bacteria;Proteobacteria;Deltaproteobacteria;Desulfovibrionales;Desulfovibrionaceae;Desulfovibrio;
OTU_3217	0.000491272	0.321429	0.183985	0.104025	0.304517	0.502065	0.375251	0.628614	Upper	T0.CC.model.nosource	Bacteria;Actinobacteria;Actinobacteria;Actinomycetales;Sporichthyaceae;Sporichthya;
OTU_10386	0.000491703	0.321429	0.184144	0.104144	0.304696	0.50237	0.375536	0.628899	Upper	T0.CC.model.nosource	Bacteria;Bacteroidetes;Flavobacteria;Flavobacteriales;Flavobacteriaceae;Leeuwenhoekiella;
OTU_2892	0.000495413	0.321429	0.185507	0.105162	0.306228	0.504984	0.377987	0.63134	Upper	T0.CC.model.nosource	Bacteria;Proteobacteria;Gammaproteobacteria;Pseudomonadales;Pseudomonadaceae;Pseudomonas;
OTU_2515	0.000500192	0.357143	0.187261	0.106476	0.308199	0.508331	0.38113	0.634463	Upper	T0.CC.model.nosource	Bacteria;Proteobacteria;Alphaproteobacteria;Rhizobiales;Hyphomicrobiaceae;Pedomicrobium;
OTU_3075	0.000503145	0.321429	0.188345	0.107289	0.309414	0.510388	0.383064	0.636378	Upper	T0.CC.model.nosource	Bacteria;Proteobacteria;Gammaproteobacteria;Alteromonadales;Ferrimonadaceae;Ferrimonas;
OTU_2205	0.000505185	0.339286	0.189094	0.107851	0.310253	0.511804	0.384397	0.637696	Upper	T0.CC.model.nosource	Bacteria;Proteobacteria;Gammaproteobacteria;Legionellales;Legionellaceae;Legionella;
OTU_2245	0.000505499	0.321429	0.189208	0.107937	0.310382	0.512022	0.384601	0.637898	Upper	T0.CC.model.nosource	Bacteria;Proteobacteria;Gammaproteobacteria;Alteromonadales;Alteromonadaceae;Glaciecola;
OTU_1473	0.000505517	0.321429	0.189215	0.107942	0.310389	0.512034	0.384614	0.63791	Upper	T0.CC.model.nosource	Bacteria;Proteobacteria;Gammaproteobacteria;Thiotrichales;Thiotrichales_incertae_sedis;Caedibacter;
OTU_2348	0.000505538	0.339286	0.189223	0.107948	0.310398	0.512049	0.384627	0.637924	Upper	T0.CC.model.nosource	Bacteria;Proteobacteria;Alphaproteobacteria;Rhizobiales;Rhizobiaceae;Rhizobium;
OTU_903	0.00051726	0.321429	0.193518	0.111184	0.315201	0.520102	0.392225	0.645398	Upper	T0.CC.model.nosource	Bacteria;Bacteroidetes;Flavobacteria;Flavobacteriales;Cryomorphaceae;Fluviicola;
OTU_2463	0.000518103	0.321429	0.193827	0.111417	0.315546	0.520676	0.392768	0.64593	Upper	T0.CC.model.nosource	Bacteria;Proteobacteria;Alphaproteobacteria;Rhodobacterales;Rhodobacteraceae;Roseivivax;
OTU_5173	0.000524933	0.321429	0.196326	0.113308	0.318332	0.525301	0.397146	0.650208	Upper	T0.CC.model.nosource	Bacteria;Proteobacteria;Gammaproteobacteria;Oceanospirillales;Oceanospirillales_incertae_sedis;Salicola;
OTU_3211	0.000526683	0.339286	0.196966	0.113794	0.319045	0.52648	0.398264	0.651296	Upper	T0.CC.model.nosource	Bacteria;Proteobacteria;Alphaproteobacteria;Rhodobacterales;Rhodobacteraceae;Pseudorhodobacter;
OTU_524	0.000531206	0.339286	0.198619	0.115049	0.320884	0.529511	0.40114	0.654092	Upper	T0.CC.model.nosource	Bacteria;Proteobacteria;Betaproteobacteria;Neisseriales;Neisseriaceae;Kingella;
OTU_4598	0.000531584	0.339286	0.198757	0.115154	0.321037	0.529763	0.40138	0.654325	Upper	T0.CC.model.nosource	Bacteria;Proteobacteria;Gammaproteobacteria;Oceanospirillales;Halomonadaceae;Modicisalibacter;
OTU_1771	0.000535561	0.339286	0.20021	0.116259	0.322651	0.532411	0.403897	0.656763	Upper	T0.CC.model.nosource	Bacteria;Bacteroidetes;Flavobacteria;Flavobacteriales;Flavobacteriaceae;Algibacter;
OTU_10528	0.000543813	0.339286	0.203221	0.118555	0.325991	0.537857	0.409084	0.661769	Upper	T0.CC.model.nosource	Bacteria;Proteobacteria;Deltaproteobacteria;Desulfuromonadales;Geobacteraceae;Geopsychrobacter;
OTU_1682	0.000546345	0.375	0.204145	0.119261	0.327013	0.539516	0.410667	0.663291	Upper	T0.CC.model.nosource	Bacteria;Bacteroidetes;Sphingobacteria;Sphingobacteriales;Saprospiraceae;Lewinella;
OTU_2721	0.00054638	0.357143	0.204157	0.11927	0.327027	0.539538	0.410689	0.663311	Upper	T0.CC.model.nosource	Bacteria;Proteobacteria;Alphaproteobacteria;Sphingomonadales;Sphingomonadaceae;Sphingomonas;
OTU_2058	0.000551494	0.357143	0.206021	0.120697	0.329088	0.542869	0.413871	0.666363	Upper	T0.CC.model.nosource	Bacteria;Proteobacteria;Gammaproteobacteria;Alteromonadales;Alteromonadaceae;Salinimonas;
OTU_9968	0.00055449	0.375	0.207112	0.121533	0.330294	0.54481	0.415728	0.668139	Upper	T0.CC.model.nosource	Bacteria;Proteobacteria;Alphaproteobacteria;Rhodobacterales;Rhodobacteraceae;Vadicella;
OTU_2021	0.000554502	0.339286	0.207116	0.121537	0.330298	0.544817	0.415735	0.668146	Upper	T0.CC.model.nosource	Bacteria;Proteobacteria;Alphaproteobacteria;Rhodobacterales;Rhodobacteraceae;Roseobacter;
OTU_1251	0.000566887	0.357143	0.211621	0.125001	0.335264	0.552752	0.423344	0.675386	Upper	T0.CC.model.nosource	Bacteria;Proteobacteria;Gammaproteobacteria;Oceanospirillales;Hahellaceae;Endozoicomonas;
OTU_3544	0.00057341	0.357143	0.213989	0.12683	0.337869	0.556874	0.42731	0.679137	Upper	T0.CC.model.nosource	Bacteria;Actinobacteria;Actinobacteria;Acidimicrobiales;Acidimicrobineae_incertae_sedis;Aciditerrimonas;
OTU_2309	0.000585098	0.357143	0.218227	0.130113	0.342518	0.564168	0.434346	0.685751	Upper	T0.CC.model.nosource	Bacteria;Proteobacteria;Deltaproteobacteria;Myxococcales;Polyangiaceae;Chondromyces;
OTU_1523	0.000586953	0.375	0.218899	0.130635	0.343253	0.565314	0.435454	0.686788	Upper	T0.CC.model.nosource	Bacteria;Proteobacteria;Deltaproteobacteria;Myxococcales;Phaselicystidaceae;Phaselicystis;
OTU_2308	0.000588956	0.357143	0.219624	0.131199	0.344047	0.566548	0.436648	0.687905	Upper	T0.CC.model.nosource	Bacteria;Proteobacteria;Gammaproteobacteria;Legionellales;Legionellaceae;Legionella;
OTU_2294	0.000592103	0.375	0.220763	0.132085	0.345292	0.568481	0.438519	0.68965	Upper	T0.CC.model.nosource	Bacteria;Acidobacteria;Holophagae;Acanthopleuribacterales;Acanthopleuribacteraceae;Acanthopleuribacter;
OTU_1951	0.000592351	0.357143	0.220853	0.132155	0.345391	0.568633	0.438666	0.689788	Upper	T0.CC.model.nosource	Bacteria;Proteobacteria;Betaproteobacteria;Burkholderiales;Oxalobacteraceae;Undibacterium;
OTU_2003	0.000598626	0.392857	0.223122	0.133923	0.347869	0.572459	0.442376	0.693239	Upper	T0.CC.model.nosource	Bacteria;Tenericutes;Mollicutes;Mycoplasmatales;Mycoplasmataceae;Mycoplasma;
OTU_2108	0.000599665	0.375	0.223498	0.134216	0.348279	0.573089	0.442988	0.693807	Upper	T0.CC.model.nosource	Bacteria;Proteobacteria;Gammaproteobacteria;Chromatiales;Halothiobacillaceae;Thiovirga;
OTU_1223	0.000607142	0.357143	0.226197	0.136326	0.351221	0.577597	0.447369	0.697863	Upper	T0.CC.model.nosource	Bacteria;Synergistetes;Synergistia;Synergistales;Synergistaceae;Pyramidobacter;
OTU_2110	0.000607536	0.357143	0.226339	0.136438	0.351376	0.577833	0.447599	0.698075	Upper	T0.CC.model.nosource	Bacteria;Proteobacteria;Deltaproteobacteria;Myxococcales;Kofleriaceae;Kofleria;
OTU_9856	0.00060841	0.357143	0.226655	0.136685	0.351719	0.578357	0.448108	0.698545	Upper	T0.CC.model.nosource	Bacteria;Bacteroidetes;Sphingobacteria;Sphingobacteriales;Saprospiraceae;Lewinella;
OTU_2389	0.000617528	0.357143	0.229942	0.139263	0.355293	0.58378	0.453395	0.70341	Upper	T0.CC.model.nosource	Bacteria;Proteobacteria;Gammaproteobacteria;Oceanospirillales;Alcanivoracaceae;Alcanivorax;
OTU_1174	0.000624165	0.375	0.232331	0.141142	0.357886	0.587684	0.457209	0.706902	Upper	T0.CC.model.nosource	Bacteria;Proteobacteria;Alphaproteobacteria;Rhodobacterales;Rhodobacteraceae;Donghicola;
OTU_1439	0.00064015	0.392857	0.238074	0.145676	0.364099	0.596937	0.46628	0.715149	Upper	T0.CC.model.nosource	Bacteria;Proteobacteria;Gammaproteobacteria;Xanthomonadales;Xanthomonadaceae;Luteibacter;
OTU_1846	0.000643383	0.375	0.239233	0.146595	0.365351	0.598784	0.468095	0.71679	Upper	T0.CC.model.nosource	Bacteria;Proteobacteria;Gammaproteobacteria;Legionellales;Legionellaceae;Legionella;
OTU_603	0.00064344	0.375	0.239253	0.146611	0.365373	0.598816	0.468127	0.716818	Upper	T0.CC.model.nosource	Bacteria;Bacteroidetes;Flavobacteria;Flavobacteriales;Flavobacteriaceae;Jejuia;
OTU_1129	0.000653274	0.392857	0.242776	0.149407	0.369169	0.604379	0.473606	0.721751	Upper	T0.CC.model.nosource	Bacteria;Proteobacteria;Alphaproteobacteria;Rhodobacterales;Rhodobacteraceae;Shimia;
OTU_473	0.000654741	0.410714	0.2433	0.149824	0.369733	0.605202	0.474418	0.722479	Upper	T0.CC.model.nosource	Bacteria;Proteobacteria;Alphaproteobacteria;Rhizobiales;Rhodobiaceae;Parvibaculum;
OTU_1042	0.000657843	0.375	0.24441	0.150708	0.370927	0.606938	0.476131	0.724014	Upper	T0.CC.model.nosource	Bacteria;Proteobacteria;Betaproteobacteria;Burkholderiales;Burkholderiales_incertae_sedis;Paucibacter;
OTU_755	0.000658101	0.375	0.244502	0.150781	0.371026	0.607082	0.476273	0.724142	Upper	T0.CC.model.nosource	Bacteria;Proteobacteria;Gammaproteobacteria;Oceanospirillales;Oceanospirillaceae;Oceanospirillum;
OTU_1879	0.000660168	0.375	0.245241	0.15137	0.37182	0.608233	0.477411	0.725159	Upper	T0.CC.model.nosource	Bacteria;Bacteroidetes;Sphingobacteria;Sphingobacteriales;Flammeovirgaceae;Fulvivirga;
OTU_2203	0.000668394	0.375	0.248178	0.153714	0.374973	0.612782	0.481912	0.729172	Upper	T0.CC.model.nosource	Bacteria;Proteobacteria;Alphaproteobacteria;Rhizobiales;Methylocystaceae;Methylosinus;
OTU_1916	0.000676596	0.392857	0.251102	0.156053	0.378107	0.617266	0.486359	0.733117	Upper	T0.CC.model.nosource	Bacteria;Bacteroidetes;Sphingobacteria;Sphingobacteriales;Flammeovirgaceae;Fabibacter;
OTU_1142	0.000703278	0.392857	0.260582	0.163679	0.388223	0.631495	0.50054	0.745569	Upper	T0.CC.model.nosource	Bacteria;Proteobacteria;Deltaproteobacteria;Myxococcales;Polyangiaceae;Chondromyces;
OTU_1742	0.000708128	0.392857	0.262299	0.165067	0.390049	0.634025	0.503072	0.747771	Upper	T0.CC.model.nosource	Bacteria;Proteobacteria;Alphaproteobacteria;Rhodobacterales;Rhodobacteraceae;Salipiger;
OTU_1761	0.000758347	0.410714	0.279981	0.179473	0.408737	0.659215	0.528471	0.769516	Upper	T0.CC.model.nosource	Bacteria;Proteobacteria;Gammaproteobacteria;Xanthomonadales;Xanthomonadaceae;Luteibacter;
OTU_251	0.000841001	0.464286	0.308655	0.203256	0.43862	0.696958	0.56719	0.801439	Upper	T0.CC.model.nosource	Bacteria;Proteobacteria;Gammaproteobacteria;Thiotrichales;Thiotrichaceae;Leucothrix;
OTU_1175	0.00085142	0.446429	0.312229	0.206256	0.44231	0.701409	0.571811	0.805148	Upper	T0.CC.model.nosource	Bacteria;Bacteroidetes;Flavobacteria;Flavobacteriales;Cryomorphaceae;Owenweeksia;
OTU_10113	0.000897096	0.464286	0.327792	0.219402	0.458291	0.720164	0.591415	0.820646	Upper	T0.CC.model.nosource	Bacteria;Bacteroidetes;Flavobacteria;Flavobacteriales;Flavobacteriaceae;Euzebyella;
OTU_128	0.00097479	0.5	0.353843	0.241713	0.484738	0.749401	0.622432	0.84435	Upper	T0.CC.model.nosource	Bacteria;Proteobacteria;Alphaproteobacteria;Rhodobacterales;Rhodobacteraceae;Albimonas;
OTU_93	0.00100664	0.535714	0.364364	0.250828	0.495314	0.760486	0.634347	0.853183	Upper	T0.CC.model.nosource	Bacteria;Proteobacteria;Deltaproteobacteria;Desulfovibrionales;Desulfovibrionaceae;Desulfocurvus;
OTU_433	0.00104178	0.535714	0.375862	0.260856	0.506805	0.772149	0.646979	0.862378	Upper	T0.CC.model.nosource	Bacteria;Proteobacteria;Gammaproteobacteria;Thiotrichales;Francisellaceae;Francisella;
OTU_95	0.00116864	0.553571	0.416372	0.296727	0.546754	0.809723	0.688421	0.891259	Upper	T0.CC.model.nosource	Bacteria;Bacteroidetes;Sphingobacteria;Sphingobacteriales;Cytophagaceae;Flexibacter;
OTU_2	0.00760539	1	0.99624	0.928955	0.999814	0.99998	0.935769	1	Upper	T0.CC.model.nosource	Bacteria;Proteobacteria;Gammaproteobacteria;Alteromonadales;Alteromonadaceae;Alteromonas;
OTU_1500	0.00014062	0.0178571	0.0529341	0.0180578	0.145208	0.180904	0.10173	0.301046	Under	T0.CC.model.nosource	Bacteria;Bacteroidetes;Flavobacteria;Flavobacteriales;Flavobacteriaceae;Winogradskyella;
OTU_1287	0.000141989	0.0178571	0.05345	0.0183232	0.145908	0.182494	0.102913	0.302838	Under	T0.CC.model.nosource	Bacteria;Actinobacteria;Actinobacteria;Acidimicrobiales;Acidimicrobiaceae;Ilumatobacter;
OTU_2318	0.000143914	0.0178571	0.0541759	0.0186982	0.146892	0.184724	0.104577	0.305349	Under	T0.CC.model.nosource	Bacteria;Proteobacteria;Alphaproteobacteria;Rhodospirillales;Rhodospirillaceae;Phaeovibrio;
OTU_978	0.000144591	0.0178571	0.0544312	0.0188306	0.147237	0.185508	0.105163	0.306229	Under	T0.CC.model.nosource	Bacteria;Actinobacteria;Actinobacteria;Acidimicrobiales;Acidimicrobiaceae;Ilumatobacter;
OTU_982	0.000145051	0.0178571	0.0546045	0.0189205	0.147472	0.186039	0.10556	0.306826	Under	T0.CC.model.nosource	Bacteria;Actinobacteria;Actinobacteria;Actinomycetales;Nocardiaceae;Gordonia;
OTU_995	0.000146779	0.0178571	0.0552559	0.0192597	0.148352	0.188032	0.107054	0.309063	Under	T0.CC.model.nosource	Bacteria;Proteobacteria;Gammaproteobacteria;Oceanospirillales;Oceanospirillaceae;Oceanospirillum;
OTU_696	0.000158432	0.0178571	0.059649	0.0215861	0.154248	0.20135	0.117127	0.323916	Under	T0.CC.model.nosource	Bacteria;Chloroflexi.ph;Anaerolineae;Anaerolineales;Anaerolineaceae;Longilinea;
OTU_645	0.000159721	0.0178571	0.060135	0.0218474	0.154896	0.20281	0.118241	0.325535	Under	T0.CC.model.nosource	Bacteria;Proteobacteria;Gammaproteobacteria;Alteromonadales;Alteromonadaceae;Aestuariibacter;
OTU_595	0.000160531	0.0178571	0.0604402	0.0220119	0.155303	0.203725	0.11894	0.326549	Under	T0.CC.model.nosource	Bacteria;Bacteroidetes;Flavobacteria;Flavobacteriales;Flavobacteriaceae;Muricauda;
OTU_489	0.000165282	0.0178571	0.0622314	0.0229837	0.157683	0.209077	0.123043	0.332463	Under	T0.CC.model.nosource	Bacteria;Proteobacteria;Gammaproteobacteria;Pseudomonadales;Moraxellaceae;Psychrobacter;
OTU_1410	0.000231221	0.0357143	0.0870698	0.0373846	0.18977	0.279738	0.179274	0.408481	Under	T0.CC.model.nosource	Bacteria;Proteobacteria;Betaproteobacteria;Burkholderiales;Comamonadaceae;Schlegelella;
OTU_1069	0.000239897	0.0357143	0.0903341	0.039388	0.193876	0.288553	0.18653	0.417724	Under	T0.CC.model.nosource	Archaea;Euryarchaeota;Halobacteria;Halobacteriales;Halobacteriaceae;Haloarcula;
OTU_810	0.000244603	0.0357143	0.092104	0.0404837	0.196093	0.293289	0.190448	0.422669	Under	T0.CC.model.nosource	Bacteria;Proteobacteria;Gammaproteobacteria;Aeromonadales;Aeromonadaceae;Oceanimonas;
OTU_191	0.000309574	0.0535714	0.116496	0.0561839	0.226045	0.355547	0.243186	0.486455	Under	T0.CC.model.nosource	Bacteria;Proteobacteria;Gammaproteobacteria;Aeromonadales;Succinivibrionaceae;Succinivibrio;
OTU_801	0.000437902	0.0714286	0.164302	0.0895261	0.282178	0.462872	0.3389	0.591611	Under	T0.CC.model.nosource	Bacteria;Proteobacteria;Gammaproteobacteria;Methylococcales;Methylococcaceae;Methylosphaera;
OTU_793	0.000545099	0.0892857	0.20369	0.118913	0.32651	0.5387	0.409889	0.662543	Under	T0.CC.model.nosource	Bacteria;Proteobacteria;Gammaproteobacteria;Oceanospirillales;Oceanospirillaceae;Amphritea;
OTU_131	0.000582839	0.125	0.217409	0.129478	0.341621	0.562767	0.432993	0.684483	Under	T0.CC.model.nosource	Bacteria;Firmicutes;Bacilli;Bacillales;Thermoactinomycetaceae_;Laceyella;
OTU_368	0.000622106	0.107143	0.23159	0.140559	0.357082	0.586478	0.456029	0.705823	Under	T0.CC.model.nosource	Bacteria;Proteobacteria;Alphaproteobacteria;Rhizobiales;Phyllobacteriaceae;Mesorhizobium;
OTU_209	0.000792604	0.178571	0.291932	0.189324	0.421253	0.675397	0.544972	0.783303	Under	T0.CC.model.nosource	Bacteria;Proteobacteria;Deltaproteobacteria;Desulfuromonadales;Geobacteraceae;Geopsychrobacter;
OTU_221	0.000799385	0.142857	0.294286	0.191275	0.423708	0.678507	0.548161	0.785936	Under	T0.CC.model.nosource	Bacteria;Proteobacteria;Gammaproteobacteria;Alteromonadales;Alteromonadaceae;Melitea;
OTU_94	0.000828472	0.196429	0.304344	0.199648	0.434159	0.691517	0.561558	0.796888	Under	T0.CC.model.nosource	Bacteria;Proteobacteria;Alphaproteobacteria;Rhodospirillales;Rhodospirillaceae;Rhodospirillum;
OTU_167	0.000844536	0.196429	0.309869	0.204274	0.439874	0.698475	0.568764	0.802705	Under	T0.CC.model.nosource	Bacteria;Proteobacteria;Gammaproteobacteria;Oceanospirillales;Oceanospirillaceae;Neptuniibacter;
OTU_398	0.000849453	0.160714	0.311555	0.20569	0.441615	0.700574	0.570943	0.804453	Under	T0.CC.model.nosource	Bacteria;Proteobacteria;Gammaproteobacteria;Legionellales;Legionellaceae;Legionella;
OTU_1900	0.000857786	0.196429	0.314409	0.208089	0.444557	0.704096	0.574607	0.807382	Under	T0.CC.model.nosource	Bacteria;Actinobacteria;Actinobacteria;Actinomycetales;Acidothermaceae;Acidothermus;
OTU_567	0.000920438	0.196429	0.335675	0.226114	0.466334	0.729289	0.601035	0.828105	Under	T0.CC.model.nosource	Bacteria;Bacteroidetes;Flavobacteria;Flavobacteriales;Flavobacteriaceae;Arenibacter;
OTU_40	0.000922953	0.178571	0.336522	0.226837	0.467195	0.730254	0.602055	0.828891	Under	T0.CC.model.nosource	Bacteria;Actinobacteria;Actinobacteria;Actinomycetales;Nocardioidaceae;Nocardioides;
OTU_71	0.000954626	0.196429	0.347134	0.235932	0.477963	0.74212	0.614654	0.838501	Under	T0.CC.model.nosource	Bacteria;Proteobacteria;Zetaproteobacteria;Mariprofundales;Mariprofundaceae;Mariprofundus;
OTU_106	0.000961816	0.214286	0.349531	0.237994	0.480385	0.74474	0.617449	0.84061	Under	T0.CC.model.nosource	Bacteria;Bacteroidetes;Sphingobacteria;Sphingobacteriales;Chitinophagaceae;Parasegetibacter;
OTU_550	0.000980159	0.232143	0.355623	0.243251	0.486531	0.751305	0.624472	0.845873	Under	T0.CC.model.nosource	Bacteria;Proteobacteria;Gammaproteobacteria;Oceanospirillales;Alcanivoracaceae;Alcanivorax;
OTU_21	0.00101582	0.25	0.367378	0.25345	0.498333	0.763588	0.637697	0.855639	Under	T0.CC.model.nosource	Bacteria;Proteobacteria;Alphaproteobacteria;Rhodospirillales;Rhodospirillaceae;Azospirillum;
OTU_38	0.0010432	0.25	0.376323	0.261259	0.507264	0.772607	0.647477	0.862737	Under	T0.CC.model.nosource	Bacteria;Proteobacteria;Gammaproteobacteria;Pseudomonadales;Moraxellaceae;Psychrobacter;
OTU_99	0.00106469	0.196429	0.383293	0.267374	0.514196	0.779444	0.654934	0.868076	Under	T0.CC.model.nosource	Bacteria;Proteobacteria;Alphaproteobacteria;Rhodobacterales;Rhodobacteraceae;Phaeobacter;
OTU_812	0.00107081	0.25	0.385269	0.269112	0.516156	0.781352	0.657022	0.86956	Under	T0.CC.model.nosource	Bacteria;Bacteroidetes;Flavobacteria;Flavobacteriales;Cryomorphaceae;Crocinitomix;
OTU_91	0.00113405	0.25	0.405482	0.287003	0.536096	0.800138	0.677735	0.884006	Under	T0.CC.model.nosource	Bacteria;Proteobacteria;Gammaproteobacteria;Vibrionales;Vibrionaceae;Aliivibrio;
OTU_14	0.0011391	0.267857	0.407081	0.288427	0.537665	0.801568	0.679325	0.885094	Under	T0.CC.model.nosource	Bacteria;Proteobacteria;Deltaproteobacteria;Desulfuromonadales;Geobacteraceae;Geobacter;
OTU_66	0.00114326	0.232143	0.408393	0.289596	0.53895	0.802735	0.680623	0.88598	Under	T0.CC.model.nosource	Bacteria;Proteobacteria;Gammaproteobacteria;Oceanospirillales;Oceanospirillaceae;Bermanella;
OTU_1490	0.00114497	0.285714	0.408934	0.290079	0.539481	0.803215	0.681157	0.886344	Under	T0.CC.model.nosource	Bacteria;Proteobacteria;Gammaproteobacteria;Vibrionales;Vibrionaceae;Vibrio;
OTU_190	0.00116205	0.267857	0.414305	0.294877	0.544736	0.807932	0.686418	0.88991	Under	T0.CC.model.nosource	Bacteria;Actinobacteria;Actinobacteria;Actinomycetales;Micrococcaceae;Arthrobacter;
OTU_107	0.00120033	0.267857	0.426242	0.305591	0.556363	0.8181	0.697831	0.897529	Under	T0.CC.model.nosource	Bacteria;Proteobacteria;Betaproteobacteria;Methylophilales;Methylophilaceae;Methylophilus;
OTU_12958	0.00120837	0.25	0.428728	0.307831	0.558776	0.820164	0.70016	0.899064	Under	T0.CC.model.nosource	Bacteria;Firmicutes;Bacilli;Lactobacillales;Streptococcaceae;Streptococcus;
OTU_64	0.00121275	0.303571	0.430082	0.309052	0.560088	0.821281	0.701421	0.899892	Under	T0.CC.model.nosource	Bacteria;Proteobacteria;Gammaproteobacteria;Oceanospirillales;Oceanospirillaceae;Neptuniibacter;
OTU_102	0.00122288	0.267857	0.433202	0.31187	0.56311	0.823834	0.704311	0.901782	Under	T0.CC.model.nosource	Bacteria;Proteobacteria;Alphaproteobacteria;Rhodobacterales;Rhodobacteraceae;Ruegeria;
OTU_68	0.00123091	0.178571	0.435668	0.3141	0.565495	0.825833	0.706576	0.903256	Under	T0.CC.model.nosource	Bacteria;Proteobacteria;Alphaproteobacteria;Rhizobiales;Hyphomicrobiaceae;Hyphomicrobium;
OTU_243	0.0012485	0.25	0.441048	0.318977	0.570688	0.830132	0.711465	0.906414	Under	T0.CC.model.nosource	Bacteria;Bacteroidetes;Sphingobacteria;Sphingobacteriales;Saprospiraceae;Lewinella;
OTU_48	0.00128109	0.214286	0.450928	0.327968	0.580188	0.837817	0.720252	0.912011	Under	T0.CC.model.nosource	Bacteria;Bacteroidetes;Sphingobacteria;Sphingobacteriales;Rhodothermaceae;Salisaeta;
OTU_37	0.00134887	0.285714	0.471124	0.346493	0.599463	0.852709	0.737465	0.922669	Under	T0.CC.model.nosource	Bacteria;Bacteroidetes;Sphingobacteria;Sphingobacteriales;Cytophagaceae;Ekhidna;
OTU_462	0.00135462	0.321429	0.472816	0.348054	0.601068	0.853908	0.738862	0.923516	Under	T0.CC.model.nosource	Bacteria;Actinobacteria;Actinobacteria;Actinomycetales;Corynebacteriaceae;Corynebacterium;
OTU_15	0.00145571	0.357143	0.501967	0.375159	0.628522	0.873455	0.761902	0.937061	Under	T0.CC.model.nosource	Bacteria;Proteobacteria;Alphaproteobacteria;Rhodospirillales;Rhodospirillaceae;Dongia;
OTU_201	0.00159837	0.357143	0.541236	0.41231	0.664867	0.896678	0.789999	0.952428	Under	T0.CC.model.nosource	Bacteria;Proteobacteria;Betaproteobacteria;Burkholderiales;Burkholderiaceae;Polynucleobacter;
OTU_690	0.00164	0.410714	0.552276	0.422887	0.674953	0.902613	0.797328	0.956208	Under	T0.CC.model.nosource	Bacteria;Proteobacteria;Alphaproteobacteria;Rhodospirillales;Rhodospirillaceae;Rhodospirillum;
OTU_410	0.00164643	0.410714	0.553966	0.424512	0.676492	0.9035	0.798428	0.956767	Under	T0.CC.model.nosource	Bacteria;Proteobacteria;Deltaproteobacteria;Desulfuromonadales;Geobacteraceae;Geobacter;
OTU_3835	0.00165696	0.410714	0.556722	0.427163	0.678998	0.904933	0.80021	0.957668	Under	T0.CC.model.nosource	Bacteria;Proteobacteria;Alphaproteobacteria;Rhodobacterales;Rhodobacteraceae;Marivita;
OTU_206	0.00168358	0.410714	0.563633	0.433829	0.685267	0.908462	0.804616	0.959868	Under	T0.CC.model.nosource	Bacteria;Proteobacteria;Deltaproteobacteria;Desulfovibrionales;Desulfovibrionaceae;Desulfovibrio;
OTU_233	0.00170387	0.410714	0.568853	0.438879	0.689986	0.911066	0.807882	0.961474	Under	T0.CC.model.nosource	Bacteria;Proteobacteria;Gammaproteobacteria;Thiotrichales;Thiotrichaceae;Thiothrix;
OTU_226	0.00171961	0.428571	0.572868	0.442773	0.693607	0.913033	0.810359	0.962678	Under	T0.CC.model.nosource	Bacteria;Proteobacteria;Gammaproteobacteria;Oceanospirillales;Oceanospirillaceae;Neptuniibacter;
OTU_1375	0.00173157	0.410714	0.575903	0.445721	0.69634	0.914499	0.812212	0.96357	Under	T0.CC.model.nosource	Bacteria;Proteobacteria;Deltaproteobacteria;Desulfuromonadales;Geobacteraceae;Geobacter;
OTU_152	0.00173871	0.392857	0.577707	0.447476	0.697961	0.915363	0.813305	0.964093	Under	T0.CC.model.nosource	Bacteria;Actinobacteria;Actinobacteria;Actinomycetales;Micromonosporaceae;Actinaurispora;
OTU_162	0.00176094	0.410714	0.583287	0.452913	0.702967	0.917995	0.816647	0.965678	Under	T0.CC.model.nosource	Bacteria;Proteobacteria;Alphaproteobacteria;Sphingomonadales;Sphingomonadaceae;Sphingopyxis;
OTU_296	0.00176644	0.428571	0.584659	0.454253	0.704196	0.918634	0.817461	0.96606	Under	T0.CC.model.nosource	Bacteria;Proteobacteria;Gammaproteobacteria;Legionellales;Legionellaceae;Legionella;
OTU_250	0.0017878	0.410714	0.589958	0.459434	0.708932	0.921067	0.820569	0.967506	Under	T0.CC.model.nosource	Bacteria;Proteobacteria;Deltaproteobacteria;Desulfuromonadales;Geobacteraceae;Geobacter;
OTU_241	0.00178938	0.428571	0.590348	0.459816	0.70928	0.921244	0.820795	0.967611	Under	T0.CC.model.nosource	Bacteria;Proteobacteria;Gammaproteobacteria;Alteromonadales;Alteromonadaceae;Marinobacterium;
OTU_127	0.00180805	0.339286	0.594934	0.464313	0.713368	0.923307	0.823441	0.968825	Under	T0.CC.model.nosource	Bacteria;Proteobacteria;Alphaproteobacteria;Caulobacterales;Hyphomonadaceae;Maricaulis;
OTU_10442	0.00185321	0.410714	0.605878	0.475085	0.723077	0.928076	0.829603	0.97159	Under	T0.CC.model.nosource	Bacteria;Proteobacteria;Deltaproteobacteria;Myxococcales;Polyangiaceae;Chondromyces;
OTU_385	0.00187527	0.428571	0.611141	0.480287	0.727725	0.930296	0.832491	0.972857	Under	T0.CC.model.nosource	Bacteria;Proteobacteria;Alphaproteobacteria;Sphingomonadales;Sphingomonadaceae;Sandaracinobacter;
OTU_185	0.00189908	0.410714	0.616764	0.485861	0.732676	0.932616	0.835524	0.974166	Under	T0.CC.model.nosource	Bacteria;Proteobacteria;Gammaproteobacteria;Alteromonadales;Alteromonadaceae;Aestuariibacter;
OTU_181	0.00189922	0.410714	0.616797	0.485894	0.732705	0.93263	0.835541	0.974173	Under	T0.CC.model.nosource	Bacteria;Bacteroidetes;Sphingobacteria;Sphingobacteriales;Sphingobacteriaceae;Olivibacter;
OTU_383	0.00192112	0.410714	0.621916	0.490982	0.737198	0.934695	0.838255	0.975326	Under	T0.CC.model.nosource	Bacteria;Bacteroidetes;Flavobacteria;Flavobacteriales;Flavobacteriaceae;Flavobacterium;
OTU_203	0.00193807	0.428571	0.625844	0.494895	0.740636	0.936251	0.840307	0.976185	Under	T0.CC.model.nosource	Bacteria;Proteobacteria;Gammaproteobacteria;Vibrionales;Vibrionaceae;Vibrio;
OTU_130	0.00195377	0.410714	0.629452	0.498497	0.743787	0.937657	0.842169	0.976956	Under	T0.CC.model.nosource	Bacteria;Actinobacteria;Actinobacteria;Actinomycetales;Micromonosporaceae;Luedemannella;
OTU_177	0.00197244	0.464286	0.63371	0.502756	0.747497	0.93929	0.844339	0.977843	Under	T0.CC.model.nosource	Bacteria;Proteobacteria;Gammaproteobacteria;Alteromonadales;Colwelliaceae;Colwellia;
OTU_173	0.00198907	0.5	0.637473	0.506528	0.750767	0.94071	0.846231	0.978606	Under	T0.CC.model.nosource	Bacteria;Proteobacteria;Gammaproteobacteria;Pasteurellales;Pasteurellaceae;Actinobacillus;
OTU_386	0.00203791	0.410714	0.64835	0.517474	0.760179	0.944687	0.851571	0.98071	Under	T0.CC.model.nosource	Bacteria;Proteobacteria;Deltaproteobacteria;Desulfovibrionales;Desulfovibrionaceae;Desulfovibrio;
OTU_11	0.00204535	0.517857	0.649985	0.519126	0.761589	0.945269	0.852357	0.981014	Under	T0.CC.model.nosource	Bacteria;Proteobacteria;Gammaproteobacteria;Legionellales;Coxiellaceae;Aquicella;
OTU_2392	0.00206884	0.517857	0.655108	0.524308	0.765995	0.947067	0.854793	0.981942	Under	T0.CC.model.nosource	Bacteria;Proteobacteria;Deltaproteobacteria;Bdellovibrionales;Bacteriovoracaceae;Bacteriovorax;
OTU_151	0.0020871	0.428571	0.659053	0.528308	0.769378	0.948424	0.85664	0.982636	Under	T0.CC.model.nosource	Bacteria;Proteobacteria;Gammaproteobacteria;Chromatiales;Chromatiaceae;Thiorhodococcus;
OTU_145	0.00210205	0.410714	0.662255	0.53156	0.772117	0.949508	0.85812	0.983185	Under	T0.CC.model.nosource	Bacteria;Bacteroidetes;Flavobacteria;Flavobacteriales;Flavobacteriaceae;Muricauda;
OTU_147	0.00211589	0.410714	0.6652	0.534557	0.774633	0.950493	0.859469	0.983679	Under	T0.CC.model.nosource	Bacteria;Proteobacteria;Gammaproteobacteria;Oceanospirillales;Hahellaceae;Zooshikella;
OTU_115	0.00214838	0.410714	0.672034	0.54153	0.78045	0.952728	0.862545	0.984786	Under	T0.CC.model.nosource	Bacteria;Actinobacteria;Actinobacteria;Actinomycetales;Mycobacteriaceae;Mycobacterium;
OTU_90	0.00215143	0.392857	0.672668	0.542179	0.780988	0.952932	0.862827	0.984886	Under	T0.CC.model.nosource	Bacteria;Proteobacteria;Betaproteobacteria;Burkholderiales;Burkholderiales_incertae_sedis;Methylibium;
OTU_210	0.00215899	0.392857	0.67424	0.543788	0.782322	0.953436	0.863523	0.985133	Under	T0.CC.model.nosource	Bacteria;Proteobacteria;Betaproteobacteria;Rhodocyclales;Rhodocyclaceae;Sulfuritalea;
OTU_104	0.0022195	0.410714	0.686613	0.556496	0.792771	0.957275	0.868869	0.986973	Under	T0.CC.model.nosource	Bacteria;Proteobacteria;Gammaproteobacteria;Legionellales;Legionellaceae;Legionella;
OTU_116	0.00230002	0.428571	0.702501	0.572946	0.806056	0.961898	0.875397	0.989097	Under	T0.CC.model.nosource	Bacteria;Proteobacteria;Deltaproteobacteria;Desulfovibrionales;Desulfonatronaceae;Desulfonatronum;
OTU_79	0.00232461	0.428571	0.707223	0.577865	0.809976	0.963208	0.877266	0.989679	Under	T0.CC.model.nosource	Bacteria;Proteobacteria;Betaproteobacteria;Burkholderiales;Comamonadaceae;Comamonas;
OTU_124	0.00233573	0.410714	0.709339	0.580073	0.811728	0.963785	0.878093	0.989932	Under	T0.CC.model.nosource	Bacteria;Proteobacteria;Betaproteobacteria;Burkholderiales;Burkholderiales_incertae_sedis;Rubrivivax;
OTU_358	0.00234951	0.535714	0.711944	0.582797	0.813881	0.964488	0.879103	0.990238	Under	T0.CC.model.nosource	Bacteria;Proteobacteria;Gammaproteobacteria;Chromatiales;Ectothiorhodospiraceae;Thioalkalivibrio;
OTU_7750	0.00239762	0.410714	0.720894	0.592184	0.821245	0.966837	0.882496	0.991241	Under	T0.CC.model.nosource	Bacteria;Bacteroidetes;Flavobacteria;Flavobacteriales;Flavobacteriaceae;Chryseobacterium;
OTU_67	0.00251771	0.428571	0.742263	0.614806	0.838616	0.972044	0.890141	0.993343	Under	T0.CC.model.nosource	Bacteria;Proteobacteria;Alphaproteobacteria;Rhodobacterales;Rhodobacteraceae;Ruegeria;
OTU_4	0.00253393	0.410714	0.745045	0.617774	0.840855	0.972682	0.89109	0.993588	Under	T0.CC.model.nosource	Bacteria;Proteobacteria;Betaproteobacteria;Burkholderiales;Burkholderiaceae;Polynucleobacter;
OTU_89	0.00258181	0.482143	0.753113	0.626412	0.847318	0.974481	0.893781	0.994262	Under	T0.CC.model.nosource	Bacteria;Firmicutes;Bacilli;Bacillales;Listeriaceae;Brochothrix;
OTU_83	0.00262229	0.589286	0.759772	0.633576	0.852616	0.975909	0.895936	0.994781	Under	T0.CC.model.nosource	Bacteria;Proteobacteria;Alphaproteobacteria;Rhodobacterales;Rhodobacteraceae;Stappia;
OTU_88	0.00262798	0.410714	0.760697	0.634573	0.853349	0.976103	0.896231	0.99485	Under	T0.CC.model.nosource	Bacteria;Proteobacteria;Alphaproteobacteria;Rhodospirillales;Acetobacteraceae;Stella;
OTU_41	0.00264462	0.410714	0.763381	0.637473	0.855475	0.976662	0.897079	0.995048	Under	T0.CC.model.nosource	Bacteria;Proteobacteria;Alphaproteobacteria;Rhodobacterales;Rhodobacteraceae;Paracoccus;
OTU_35	0.00272689	0.625	0.776295	0.651495	0.865622	0.97924	0.901027	0.995925	Under	T0.CC.model.nosource	Bacteria;Proteobacteria;Alphaproteobacteria;Rickettsiales;Rickettsiaceae;Orientia;
OTU_2061	0.00272946	0.607143	0.776688	0.651924	0.865929	0.979316	0.901144	0.99595	Under	T0.CC.model.nosource	Bacteria;Bacteroidetes;Sphingobacteria;Sphingobacteriales;Sphingobacteriaceae;Pedobacter;
OTU_125	0.00287942	0.625	0.79869	0.676128	0.882904	0.983291	0.907353	0.99718	Under	T0.CC.model.nosource	Bacteria;Firmicutes;Clostridia;Clostridiales;Eubacteriaceae;Pseudoramibacter;
OTU_157	0.00293872	0.642857	0.806873	0.685236	0.889112	0.984643	0.909502	0.997561	Under	T0.CC.model.nosource	Bacteria;Proteobacteria;Gammaproteobacteria;Oceanospirillales;Oceanospirillaceae;Neptuniibacter;
OTU_30	0.00300409	0.410714	0.815567	0.694979	0.89564	0.986007	0.911692	0.997925	Under	T0.CC.model.nosource	Bacteria;Bacteroidetes;Sphingobacteria;Sphingobacteriales;Cytophagaceae;Emticicia;
OTU_5	0.00306108	0.607143	0.822874	0.703223	0.901072	0.987097	0.913458	0.9982	Under	T0.CC.model.nosource	Bacteria;Proteobacteria;Gammaproteobacteria;Xanthomonadales;Xanthomonadaceae;Aquimonas;
OTU_25	0.00329237	0.696429	0.850047	0.734369	0.920783	0.990717	0.919433	0.998999	Under	T0.CC.model.nosource	Bacteria;Proteobacteria;Alphaproteobacteria;Rhodospirillales;Rhodospirillaceae;Phaeospirillum;
OTU_6	0.00338611	0.428571	0.85999	0.745977	0.927784	0.991877	0.921388	0.999215	Under	T0.CC.model.nosource	Bacteria;Proteobacteria;Alphaproteobacteria;Rhizobiales;Methylocystaceae;Methylocystis;
OTU_7	0.00342347	0.446429	0.86379	0.750447	0.930427	0.992298	0.922103	0.999287	Under	T0.CC.model.nosource	Bacteria;Actinobacteria;Actinobacteria;Actinomycetales;Streptomycetaceae;Streptomyces;
OTU_8	0.0038868	0.625	0.903943	0.798978	0.957046	0.996019	0.928562	0.999792	Under	T0.CC.model.nosource	Bacteria;Proteobacteria;Gammaproteobacteria;Oceanospirillales;Oceanospirillaceae;Neptuniibacter;
OTU_42	0.0039298	0.767857	0.907074	0.802879	0.959005	0.996255	0.928982	0.999815	Under	T0.CC.model.nosource	Bacteria;Proteobacteria;Epsilonproteobacteria;Campylobacterales;Campylobacteraceae;Arcobacter;
OTU_18	0.00399738	0.732143	0.911811	0.808819	0.961931	0.996599	0.929594	0.999846	Under	T0.CC.model.nosource	Bacteria;Proteobacteria;Betaproteobacteria;Methylophilales;Methylophilaceae;Methylobacillus;
OTU_16	0.00485173	0.839286	0.955577	0.866496	0.986167	0.998994	0.933937	0.999986	Under	T0.CC.model.nosource	Bacteria;Proteobacteria;Gammaproteobacteria;Alteromonadales;Pseudoalteromonadaceae;Pseudoalteromonas;
	p	freq	freq.pred	pred.lwr	pred.upr	bino.pred	bino.lwr	bino.upr	fit_class	Model.name	TaxaPath
OTU_10567	8.33922e-05	0.125	0.0326236	0.00853308	0.11672	0.115006	0.0551957	0.224245	Upper	T0.Ctrl.model.nosource	Bacteria;Synergistetes;Synergistia;Synergistales;Synergistaceae;Thermanaerovibrio;
OTU_3213	9.27319e-05	0.125	0.0362865	0.0100991	0.122009	0.127034	0.0632715	0.238681	Upper	T0.Ctrl.model.nosource	Bacteria;Firmicutes;Clostridia;Clostridiales;Eubacteriaceae;Eubacterium;
OTU_4505	9.47509e-05	0.125	0.0370785	0.0104477	0.123143	0.129612	0.0650304	0.241748	Upper	T0.Ctrl.model.nosource	Bacteria;Proteobacteria;Gammaproteobacteria;Oceanospirillales;Alcanivoracaceae;Alcanivorax;
OTU_4295	0.000107772	0.142857	0.0421875	0.0127747	0.130378	0.14606	0.0764613	0.261101	Upper	T0.Ctrl.model.nosource	Bacteria;Proteobacteria;Gammaproteobacteria;Pseudomonadales;Pseudomonadaceae;Pseudomonas;
OTU_7277	0.000107898	0.142857	0.042237	0.0127978	0.130447	0.146218	0.0765728	0.261285	Upper	T0.Ctrl.model.nosource	Bacteria;Proteobacteria;Gammaproteobacteria;Oceanospirillales;Oceanospirillaceae;Amphritea;
OTU_12068	0.000112988	0.142857	0.0442343	0.0137425	0.133241	0.152561	0.0810729	0.268656	Upper	T0.Ctrl.model.nosource	Bacteria;Proteobacteria;Gammaproteobacteria;Oceanospirillales;Hahellaceae;Endozoicomonas;
OTU_10992	0.000118713	0.142857	0.0464815	0.014827	0.136362	0.15964	0.0861509	0.276827	Upper	T0.Ctrl.model.nosource	Bacteria;Firmicutes;Bacilli;Lactobacillales;Carnobacteriaceae;Marinilactibacillus;
OTU_10806	0.000120039	0.142857	0.0470021	0.0150813	0.137082	0.161271	0.087329	0.278701	Upper	T0.Ctrl.model.nosource	Bacteria;Bacteroidetes;Sphingobacteria;Sphingobacteriales;Flammeovirgaceae;Marinoscillum;
OTU_6048	0.000120588	0.142857	0.0472176	0.0151869	0.13738	0.161945	0.0878169	0.279476	Upper	T0.Ctrl.model.nosource	Bacteria;Proteobacteria;Alphaproteobacteria;Rhodobacterales;Rhodobacteraceae;Vadicella;
OTU_5384	0.000121152	0.142857	0.0474392	0.0152958	0.137686	0.162638	0.0883189	0.280271	Upper	T0.Ctrl.model.nosource	Bacteria;Actinobacteria;Actinobacteria;Actinomycetales;Nakamurellaceae;Saxeibacter;
OTU_3395	0.000121519	0.160714	0.047583	0.0153665	0.137884	0.163087	0.0886444	0.280786	Upper	T0.Ctrl.model.nosource	Bacteria;Proteobacteria;Deltaproteobacteria;Desulfuromonadales;Desulfuromonadaceae;Desulfuromonas;
OTU_1715	0.000122788	0.142857	0.0480811	0.0156121	0.138571	0.164642	0.089773	0.282567	Upper	T0.Ctrl.model.nosource	Bacteria;Proteobacteria;Gammaproteobacteria;Chromatiales;Halothiobacillaceae;Thiovirga;
OTU_4408	0.000124266	0.142857	0.0486616	0.0158997	0.13937	0.16645	0.0910886	0.284635	Upper	T0.Ctrl.model.nosource	Bacteria;Bacteroidetes;Flavobacteria;Flavobacteriales;Flavobacteriaceae;Flavobacterium;
OTU_6472	0.000124862	0.142857	0.0488954	0.0160159	0.139691	0.167177	0.0916187	0.285465	Upper	T0.Ctrl.model.nosource	Bacteria;Proteobacteria;Betaproteobacteria;Burkholderiales;Burkholderiales_incertae_sedis;Rivibacter;
OTU_8368	0.000126432	0.142857	0.0495117	0.0163234	0.140537	0.16909	0.0930166	0.287649	Upper	T0.Ctrl.model.nosource	Bacteria;Proteobacteria;Gammaproteobacteria;Pseudomonadales;Pseudomonadaceae;Pseudomonas;
OTU_4532	0.000128079	0.142857	0.0501583	0.0166476	0.141423	0.171093	0.0944837	0.28993	Upper	T0.Ctrl.model.nosource	Bacteria;Proteobacteria;Gammaproteobacteria;Oceanospirillales;Oceanospirillaceae;Bermanella;
OTU_10591	0.000128639	0.142857	0.0503783	0.0167582	0.141724	0.171773	0.094983	0.290704	Upper	T0.Ctrl.model.nosource	Bacteria;Proteobacteria;Gammaproteobacteria;Pseudomonadales;Pseudomonadaceae;Pseudomonas;
OTU_10190	0.000128813	0.142857	0.0504467	0.0167927	0.141818	0.171984	0.0951382	0.290944	Upper	T0.Ctrl.model.nosource	Bacteria;Proteobacteria;Deltaproteobacteria;Desulfuromonadales;Desulfuromonadaceae;Pelobacter;
OTU_6257	0.000129718	0.142857	0.050802	0.016972	0.142304	0.173082	0.0959449	0.292191	Upper	T0.Ctrl.model.nosource	Bacteria;Proteobacteria;Betaproteobacteria;Burkholderiales;Burkholderiales_incertae_sedis;Paucibacter;
OTU_7684	0.000139429	0.160714	0.0546148	0.0189259	0.147486	0.184764	0.104607	0.305393	Upper	T0.Ctrl.model.nosource	Bacteria;Proteobacteria;Betaproteobacteria;Burkholderiales;Alcaligenaceae;Achromobacter;
OTU_9932	0.000140738	0.160714	0.0551288	0.0191934	0.14818	0.186326	0.105775	0.307149	Upper	T0.Ctrl.model.nosource	Bacteria;Proteobacteria;Alphaproteobacteria;Rickettsiales;Rickettsiaceae;Rickettsia;
OTU_10821	0.000147775	0.160714	0.0578923	0.0206479	0.151898	0.194673	0.112057	0.31649	Upper	T0.Ctrl.model.nosource	Bacteria;Proteobacteria;Alphaproteobacteria;Rhodospirillales;Rhodospirillaceae;Pelagibius;
OTU_7353	0.000147889	0.160714	0.057937	0.0206716	0.151958	0.194807	0.112158	0.316639	Upper	T0.Ctrl.model.nosource	Bacteria;Synergistetes;Synergistia;Synergistales;Synergistaceae;Thermanaerovibrio;
OTU_4550	0.000148696	0.160714	0.0582537	0.0208401	0.152382	0.195758	0.112878	0.3177	Upper	T0.Ctrl.model.nosource	Bacteria;Proteobacteria;Gammaproteobacteria;Oceanospirillales;Hahellaceae;Endozoicomonas;
OTU_4076	0.000150734	0.160714	0.0590543	0.0212673	0.153453	0.198157	0.114697	0.32037	Upper	T0.Ctrl.model.nosource	Bacteria;Bacteroidetes;Flavobacteria;Flavobacteriales;Flavobacteriaceae;Cellulophaga;
OTU_3519	0.000151338	0.160714	0.0592914	0.0213943	0.15377	0.198866	0.115236	0.321158	Upper	T0.Ctrl.model.nosource	Bacteria;Proteobacteria;Betaproteobacteria;Burkholderiales;Oxalobacteraceae;Oxalobacter;
OTU_3058	0.000155076	0.160714	0.0607592	0.0221842	0.155727	0.203242	0.11857	0.326013	Upper	T0.Ctrl.model.nosource	Bacteria;Proteobacteria;Betaproteobacteria;Burkholderiales;Oxalobacteraceae;Collimonas;
OTU_2228	0.000155247	0.160714	0.0608263	0.0222206	0.155817	0.203441	0.118723	0.326234	Upper	T0.Ctrl.model.nosource	Bacteria;Proteobacteria;Epsilonproteobacteria;Campylobacterales;Campylobacteraceae;Campylobacter;
OTU_2737	0.000156483	0.178571	0.0613118	0.0224835	0.156462	0.204883	0.119825	0.32783	Upper	T0.Ctrl.model.nosource	Bacteria;Proteobacteria;Alphaproteobacteria;Caulobacterales;Hyphomonadaceae;Oceanicaulis;
OTU_4344	0.000160149	0.160714	0.0627513	0.0232676	0.158372	0.209142	0.123093	0.332534	Upper	T0.Ctrl.model.nosource	Bacteria;Proteobacteria;Gammaproteobacteria;Oceanospirillales;Oceanospirillaceae;Neptuniibacter;
OTU_4398	0.000160381	0.178571	0.0628424	0.0233174	0.158493	0.209411	0.123299	0.33283	Upper	T0.Ctrl.model.nosource	Bacteria;Proteobacteria;Alphaproteobacteria;Rhizobiales;Bradyrhizobiaceae;Nitrobacter;
OTU_5221	0.000160886	0.178571	0.0630408	0.0234261	0.158756	0.209996	0.12375	0.333475	Upper	T0.Ctrl.model.nosource	Bacteria;Synergistetes;Synergistia;Synergistales;Synergistaceae;Jonquetella;
OTU_2899	0.000161029	0.160714	0.0630969	0.0234568	0.15883	0.210161	0.123877	0.333657	Upper	T0.Ctrl.model.nosource	Bacteria;Proteobacteria;Gammaproteobacteria;Xanthomonadales;Sinobacteraceae;Hydrocarboniphaga;
OTU_10189	0.000161688	0.178571	0.0633557	0.0235988	0.159172	0.210923	0.124464	0.334497	Upper	T0.Ctrl.model.nosource	Bacteria;Proteobacteria;Betaproteobacteria;Rhodocyclales;Rhodocyclaceae;Azospira;
OTU_6036	0.00016229	0.178571	0.0635921	0.0237286	0.159485	0.211619	0.125	0.335263	Upper	T0.Ctrl.model.nosource	Bacteria;Proteobacteria;Deltaproteobacteria;Desulfovibrionales;Desulfomicrobiaceae;Desulfomicrobium;
OTU_3531	0.000162306	0.178571	0.0635986	0.0237322	0.159494	0.211638	0.125015	0.335284	Upper	T0.Ctrl.model.nosource	Bacteria;Firmicutes;Clostridia;Clostridiales;Clostridiales_Incertae_Sedis_III;Caldicellulosiruptor;
OTU_8257	0.000162408	0.160714	0.0636385	0.0237541	0.159546	0.211755	0.125105	0.335413	Upper	T0.Ctrl.model.nosource	Bacteria;Proteobacteria;Betaproteobacteria;Burkholderiales;Burkholderiales_incertae_sedis;Paucibacter;
OTU_5081	0.000163995	0.160714	0.0642617	0.0240973	0.16037	0.213586	0.126518	0.337426	Upper	T0.Ctrl.model.nosource	Bacteria;Proteobacteria;Gammaproteobacteria;Chromatiales;Chromatiaceae;Marichromatium;
OTU_4214	0.000164245	0.160714	0.0643601	0.0241516	0.160499	0.213875	0.126741	0.337743	Upper	T0.Ctrl.model.nosource	Bacteria;Proteobacteria;Gammaproteobacteria;Alteromonadales;Pseudoalteromonadaceae;Pseudoalteromonas;
OTU_5607	0.000165778	0.178571	0.0649618	0.0244842	0.161293	0.215638	0.128105	0.339679	Upper	T0.Ctrl.model.nosource	Bacteria;Proteobacteria;Gammaproteobacteria;Methylococcales;Methylococcaceae;Methylobacter;
OTU_129	0.000168144	0.178571	0.0658909	0.025	0.162516	0.218352	0.13021	0.342655	Upper	T0.Ctrl.model.nosource	Bacteria;Proteobacteria;Alphaproteobacteria;Rhizobiales;Hyphomicrobiaceae;Prosthecomicrobium;
OTU_5575	0.000169806	0.178571	0.0665438	0.025364	0.163374	0.220254	0.131688	0.344736	Upper	T0.Ctrl.model.nosource	Bacteria;Proteobacteria;Betaproteobacteria;Neisseriales;Neisseriaceae;Aquaspirillum;
OTU_3273	0.00017004	0.178571	0.0666354	0.0254152	0.163494	0.220521	0.131896	0.345027	Upper	T0.Ctrl.model.nosource	Bacteria;Proteobacteria;Deltaproteobacteria;Desulfovibrionales;Desulfovibrionaceae;Desulfovibrio;
OTU_2710	0.000171725	0.178571	0.0672971	0.0257855	0.164363	0.222443	0.133393	0.347128	Upper	T0.Ctrl.model.nosource	Bacteria;Proteobacteria;Gammaproteobacteria;Pseudomonadales;Pseudomonadaceae;Pseudomonas;
OTU_1807	0.000173429	0.178571	0.0679665	0.0261614	0.165239	0.224383	0.134907	0.349244	Upper	T0.Ctrl.model.nosource	Bacteria;Bacteroidetes;Flavobacteria;Flavobacteriales;Flavobacteriaceae;Flavobacterium;
OTU_5337	0.000175084	0.178571	0.0686162	0.0265276	0.166089	0.226261	0.136376	0.35129	Upper	T0.Ctrl.model.nosource	Bacteria;Proteobacteria;Gammaproteobacteria;Chromatiales;Ectothiorhodospiraceae;Thioalkalivibrio;
OTU_2112	0.000178311	0.196429	0.0698833	0.0272451	0.167743	0.229911	0.139238	0.355259	Upper	T0.Ctrl.model.nosource	Bacteria;Proteobacteria;Gammaproteobacteria;Legionellales;Legionellaceae;Legionella;
OTU_3613	0.000180443	0.178571	0.0707207	0.0277217	0.168834	0.232313	0.141128	0.357866	Upper	T0.Ctrl.model.nosource	Bacteria;Proteobacteria;Alphaproteobacteria;Sphingomonadales;Sphingomonadaceae;Sandarakinorhabdus;
OTU_9692	0.000180817	0.178571	0.0708675	0.0278054	0.169025	0.232734	0.141459	0.358322	Upper	T0.Ctrl.model.nosource	Bacteria;Bacteroidetes;Flavobacteria;Flavobacteriales;Flavobacteriaceae;Tenacibaculum;
OTU_1872	0.000182845	0.178571	0.0716636	0.0282606	0.17006	0.23501	0.143254	0.360787	Upper	T0.Ctrl.model.nosource	Bacteria;Proteobacteria;Gammaproteobacteria;Alteromonadales;Shewanellaceae;Shewanella;
OTU_5494	0.000182925	0.196429	0.0716953	0.0282788	0.170101	0.2351	0.143325	0.360885	Upper	T0.Ctrl.model.nosource	Bacteria;Proteobacteria;Alphaproteobacteria;Rhizobiales;Brucellaceae;Ochrobactrum;
OTU_2963	0.000183865	0.196429	0.0720644	0.0284904	0.17058	0.236153	0.144157	0.362024	Upper	T0.Ctrl.model.nosource	Bacteria;Firmicutes;Bacilli;Bacillales;Paenibacillaceae_;Brevibacillus;
OTU_5051	0.000186446	0.232143	0.0730776	0.0290734	0.171894	0.239036	0.146438	0.365138	Upper	T0.Ctrl.model.nosource	Bacteria;Firmicutes;Bacilli;Lactobacillales;Lactobacillaceae;Lactobacillus;
OTU_2574	0.000187989	0.178571	0.0736833	0.0294231	0.172677	0.240754	0.147801	0.366991	Upper	T0.Ctrl.model.nosource	Bacteria;Proteobacteria;Alphaproteobacteria;Caulobacterales;Hyphomonadaceae;Hyphomonas;
OTU_4607	0.000189461	0.196429	0.0742615	0.0297579	0.173425	0.24239	0.149101	0.368754	Upper	T0.Ctrl.model.nosource	Bacteria;Bacteroidetes;Flavobacteria;Flavobacteriales;Flavobacteriaceae;Algibacter;
OTU_6057	0.000192548	0.178571	0.0754734	0.0304624	0.174988	0.245809	0.151823	0.372431	Upper	T0.Ctrl.model.nosource	Bacteria;Proteobacteria;Gammaproteobacteria;Pseudomonadales;Moraxellaceae;Acinetobacter;
OTU_5536	0.000194295	0.178571	0.0761592	0.0308628	0.175872	0.247737	0.153362	0.374501	Upper	T0.Ctrl.model.nosource	Bacteria;Proteobacteria;Alphaproteobacteria;Sphingomonadales;Sphingomonadaceae;Sphingomonas;
OTU_3098	0.000194749	0.178571	0.0763372	0.0309669	0.176101	0.248237	0.153761	0.375037	Upper	T0.Ctrl.model.nosource	Bacteria;Proteobacteria;Gammaproteobacteria;Legionellales;Coxiellaceae;Aquicella;
OTU_8525	0.000195533	0.178571	0.0766453	0.0311472	0.176497	0.249101	0.154451	0.375963	Upper	T0.Ctrl.model.nosource	Bacteria;Proteobacteria;Alphaproteobacteria;Rhodobacterales;Rhodobacteraceae;Roseibium;
OTU_9488	0.000196144	0.178571	0.0768852	0.0312879	0.176805	0.249773	0.154989	0.376683	Upper	T0.Ctrl.model.nosource	Bacteria;Firmicutes;Clostridia;Thermoanaerobacterales;Thermoanaerobacteraceae;Thermacetogenium;
OTU_10757	0.000198883	0.214286	0.0779603	0.0319198	0.178186	0.252778	0.157397	0.3799	Upper	T0.Ctrl.model.nosource	Bacteria;Proteobacteria;Gammaproteobacteria;Methylococcales;Methylococcaceae;Methylomonas;
OTU_12420	0.000199473	0.178571	0.078192	0.0320564	0.178483	0.253424	0.157915	0.38059	Upper	T0.Ctrl.model.nosource	Bacteria;Fusobacteria.ph;Fusobacteria.cl;Fusobacteriales;Fusobacteriaceae;Cetobacterium;
OTU_3985	0.000202528	0.196429	0.0793909	0.0327651	0.180018	0.256758	0.160595	0.384149	Upper	T0.Ctrl.model.nosource	Bacteria;Synergistetes;Synergistia;Synergistales;Synergistaceae;Thermanaerovibrio;
OTU_9323	0.000203507	0.196429	0.0797751	0.032993	0.180509	0.257823	0.161453	0.385285	Upper	T0.Ctrl.model.nosource	Bacteria;Bacteroidetes;Sphingobacteria;Sphingobacteriales;Cytophagaceae;Hymenobacter;
OTU_4714	0.000205199	0.196429	0.0804393	0.0333878	0.181357	0.259661	0.162935	0.387243	Upper	T0.Ctrl.model.nosource	Bacteria;Proteobacteria;Alphaproteobacteria;Caulobacterales;Caulobacteraceae;Brevundimonas;
OTU_600	0.000205752	0.196429	0.0806565	0.0335171	0.181634	0.260261	0.16342	0.387882	Upper	T0.Ctrl.model.nosource	Bacteria;Proteobacteria;Gammaproteobacteria;Pseudomonadales;Pseudomonadaceae;Pseudomonas;
OTU_1981	0.000209016	0.196429	0.0819374	0.034282	0.183267	0.26379	0.166274	0.391633	Upper	T0.Ctrl.model.nosource	Bacteria;Bacteroidetes;Sphingobacteria;Sphingobacteriales;Cytophagaceae;Emticicia;
OTU_3524	0.000209771	0.196429	0.0822337	0.0344594	0.183644	0.264604	0.166933	0.392497	Upper	T0.Ctrl.model.nosource	Bacteria;Proteobacteria;Gammaproteobacteria;Chromatiales;Chromatiaceae;Rhabdochromatium;
OTU_4674	0.000214352	0.196429	0.0840316	0.0355408	0.185928	0.269525	0.170929	0.39771	Upper	T0.Ctrl.model.nosource	Bacteria;Proteobacteria;Alphaproteobacteria;Sneathiellales;Sneathiellaceae;Sneathiella;
OTU_3317	0.000214904	0.196429	0.084248	0.0356715	0.186202	0.270115	0.171409	0.398335	Upper	T0.Ctrl.model.nosource	Bacteria;Proteobacteria;Alphaproteobacteria;Rhizobiales;Brucellaceae;Ochrobactrum;
OTU_5100	0.0002151	0.196429	0.084325	0.0357179	0.1863	0.270324	0.17158	0.398556	Upper	T0.Ctrl.model.nosource	Bacteria;Proteobacteria;Deltaproteobacteria;Desulfuromonadales;Geobacteraceae;Geobacter;
OTU_2336	0.000218626	0.196429	0.0857085	0.0365559	0.188051	0.274085	0.174646	0.402528	Upper	T0.Ctrl.model.nosource	Bacteria;Proteobacteria;Gammaproteobacteria;Xanthomonadales;Xanthomonadaceae;Luteibacter;
OTU_4545	0.000218827	0.196429	0.0857873	0.0366038	0.188151	0.274298	0.174821	0.402753	Upper	T0.Ctrl.model.nosource	Bacteria;Proteobacteria;Betaproteobacteria;Burkholderiales;Burkholderiales_incertae_sedis;Piscinibacter;
OTU_2176	0.000219125	0.196429	0.0859045	0.036675	0.188299	0.274616	0.17508	0.403088	Upper	T0.Ctrl.model.nosource	Bacteria;Proteobacteria;Deltaproteobacteria;Myxococcales;Cystobacteraceae;Anaeromyxobacter;
OTU_9375	0.000219279	0.196429	0.0859647	0.0367115	0.188375	0.274779	0.175213	0.40326	Upper	T0.Ctrl.model.nosource	Bacteria;Proteobacteria;Gammaproteobacteria;Oceanospirillales;Halomonadaceae;Halomonas;
OTU_3649	0.00022026	0.214286	0.0863497	0.0369458	0.188861	0.275821	0.176065	0.404358	Upper	T0.Ctrl.model.nosource	Bacteria;Proteobacteria;Alphaproteobacteria;Rhodospirillales;Rhodospirillaceae;Pelagibius;
OTU_5775	0.000220617	0.196429	0.0864899	0.0370311	0.189038	0.2762	0.176375	0.404758	Upper	T0.Ctrl.model.nosource	Bacteria;Proteobacteria;Alphaproteobacteria;Rhizobiales;Methylocystaceae;Methylocystis;
OTU_5530	0.000220631	0.214286	0.0864953	0.0370344	0.189045	0.276214	0.176387	0.404773	Upper	T0.Ctrl.model.nosource	Bacteria;Bacteroidetes;Sphingobacteria;Sphingobacteriales;Flammeovirgaceae;Reichenbachiella;
OTU_2517	0.000221608	0.196429	0.0868785	0.0372679	0.189529	0.27725	0.177234	0.405863	Upper	T0.Ctrl.model.nosource	Bacteria;Proteobacteria;Deltaproteobacteria;Myxococcales;Polyangiaceae;Chondromyces;
OTU_8016	0.000222044	0.196429	0.0870497	0.0373723	0.189745	0.277712	0.177613	0.40635	Upper	T0.Ctrl.model.nosource	Bacteria;Bacteroidetes;Flavobacteria;Flavobacteriales;Flavobacteriaceae;Flavobacterium;
OTU_3687	0.000224947	0.196429	0.0881884	0.0380686	0.19118	0.280777	0.180127	0.409573	Upper	T0.Ctrl.model.nosource	Bacteria;Proteobacteria;Alphaproteobacteria;Rickettsiales;Rickettsiaceae;Orientia;
OTU_4184	0.000225834	0.214286	0.0885365	0.038282	0.191618	0.281712	0.180894	0.410555	Upper	T0.Ctrl.model.nosource	Bacteria;Actinobacteria;Actinobacteria;Actinomycetales;Nocardioidaceae;Nocardioides;
OTU_1620	0.000229257	0.196429	0.089879	0.0391074	0.193305	0.285305	0.183851	0.414324	Upper	T0.Ctrl.model.nosource	Bacteria;Proteobacteria;Deltaproteobacteria;Myxococcales;Haliangiaceae;Haliangium;
OTU_3049	0.000229491	0.232143	0.0899708	0.039164	0.19342	0.28555	0.184053	0.414581	Upper	T0.Ctrl.model.nosource	Bacteria;Proteobacteria;Deltaproteobacteria;Desulfuromonadales;Geobacteraceae;Geobacter;
OTU_6082	0.00023047	0.214286	0.0903548	0.0394008	0.193902	0.286574	0.184897	0.415653	Upper	T0.Ctrl.model.nosource	Bacteria;Proteobacteria;Deltaproteobacteria;Desulfuromonadales;Geobacteraceae;Geobacter;
OTU_4514	0.000233282	0.214286	0.0914577	0.0400829	0.195284	0.289508	0.187319	0.418722	Upper	T0.Ctrl.model.nosource	Bacteria;Proteobacteria;Gammaproteobacteria;Alteromonadales;Alteromonadaceae;Aestuariibacter;
OTU_3047	0.000234731	0.232143	0.0920259	0.0404352	0.195995	0.291015	0.188565	0.420296	Upper	T0.Ctrl.model.nosource	Bacteria;Proteobacteria;Alphaproteobacteria;Rhizobiales;Hyphomicrobiaceae;Pedomicrobium;
OTU_6023	0.000234838	0.232143	0.0920678	0.0404613	0.196048	0.291126	0.188657	0.420412	Upper	T0.Ctrl.model.nosource	Bacteria;Firmicutes;Bacilli;Bacillales;Bacillaceae_;Bacillus;
OTU_4180	0.000234895	0.196429	0.0920901	0.0404751	0.196076	0.291185	0.188706	0.420474	Upper	T0.Ctrl.model.nosource	Bacteria;Proteobacteria;Gammaproteobacteria;Pseudomonadales;Pseudomonadales_incertae_sedis;Dasania;
OTU_1449	0.000236245	0.214286	0.0926198	0.0408042	0.196738	0.292587	0.189867	0.421937	Upper	T0.Ctrl.model.nosource	Bacteria;Proteobacteria;Gammaproteobacteria;Xanthomonadales;Sinobacteraceae;Steroidobacter;
OTU_4687	0.000236374	0.214286	0.0926702	0.0408356	0.196801	0.29272	0.189977	0.422076	Upper	T0.Ctrl.model.nosource	Bacteria;Proteobacteria;Alphaproteobacteria;Parvularculales;Parvularculaceae;Parvularcula;
OTU_6025	0.000237874	0.214286	0.0932583	0.0412017	0.197536	0.294273	0.191264	0.423694	Upper	T0.Ctrl.model.nosource	Bacteria;Proteobacteria;Alphaproteobacteria;Rhodospirillales;Rhodospirillaceae;Fodinicurvata;
OTU_8340	0.000238866	0.232143	0.0936473	0.0414443	0.198021	0.295298	0.192115	0.424763	Upper	T0.Ctrl.model.nosource	Bacteria;Proteobacteria;Deltaproteobacteria;Desulfuromonadales;Geobacteraceae;Geobacter;
OTU_3095	0.000243866	0.214286	0.0956076	0.0426714	0.200463	0.300443	0.196393	0.430113	Upper	T0.Ctrl.model.nosource	Bacteria;Proteobacteria;Alphaproteobacteria;Rhodobacterales;Rhodobacteraceae;Rhodovulum;
OTU_3832	0.000247547	0.214286	0.0970503	0.0435793	0.202255	0.304205	0.199533	0.434016	Upper	T0.Ctrl.model.nosource	Bacteria;Proteobacteria;Alphaproteobacteria;Rhizobiales;Rhizobiaceae;Rhizobium;
OTU_2295	0.000248327	0.214286	0.0973563	0.0437723	0.202635	0.305001	0.200198	0.43484	Upper	T0.Ctrl.model.nosource	Bacteria;Bacteroidetes;Sphingobacteria;Sphingobacteriales;Saprospiraceae;Lewinella;
OTU_4339	0.000249099	0.232143	0.0976589	0.0439635	0.20301	0.305787	0.200855	0.435653	Upper	T0.Ctrl.model.nosource	Bacteria;Proteobacteria;Betaproteobacteria;Burkholderiales;Oxalobacteraceae;Oxalicibacterium;
OTU_2463	0.000249345	0.232143	0.0977553	0.0440244	0.20313	0.306037	0.201064	0.435912	Upper	T0.Ctrl.model.nosource	Bacteria;Bacteroidetes;Flavobacteria;Flavobacteriales;Flavobacteriaceae;Olleya;
OTU_7052	0.000251891	0.232143	0.0987528	0.0446558	0.204365	0.308621	0.203227	0.438584	Upper	T0.Ctrl.model.nosource	Bacteria;Firmicutes;Bacilli;Bacillales;Bacillaceae_;Bacillus;
OTU_2107	0.000253949	0.214286	0.0995594	0.0451678	0.205363	0.310703	0.204974	0.440735	Upper	T0.Ctrl.model.nosource	Bacteria;Proteobacteria;Gammaproteobacteria;Vibrionales;Vibrionaceae;Photobacterium;
OTU_7310	0.000255905	0.214286	0.100326	0.0456553	0.206309	0.312675	0.206631	0.44277	Upper	T0.Ctrl.model.nosource	Bacteria;Proteobacteria;Alphaproteobacteria;Rhodobacterales;Rhodobacteraceae;Oceanicola;
OTU_565	0.000257456	0.232143	0.100934	0.0460428	0.20706	0.314236	0.207943	0.444379	Upper	T0.Ctrl.model.nosource	Bacteria;Proteobacteria;Alphaproteobacteria;Rhodobacterales;Rhodobacteraceae;Thalassobius;
OTU_2416	0.000260855	0.232143	0.102265	0.0468939	0.2087	0.317643	0.210813	0.447885	Upper	T0.Ctrl.model.nosource	Bacteria;Proteobacteria;Deltaproteobacteria;Myxococcales;Polyangiaceae;Chondromyces;
OTU_4508	0.000261579	0.214286	0.102548	0.0470755	0.209049	0.318366	0.211423	0.448629	Upper	T0.Ctrl.model.nosource	Bacteria;Actinobacteria;Actinobacteria;Acidimicrobiales;Acidimicrobiaceae;Ilumatobacter;
OTU_2455	0.000262079	0.232143	0.102744	0.0472011	0.20929	0.318866	0.211845	0.449142	Upper	T0.Ctrl.model.nosource	Bacteria;Proteobacteria;Gammaproteobacteria;Xanthomonadales;Xanthomonadaceae;Luteibacter;
OTU_150	0.000263243	0.232143	0.1032	0.0474939	0.209851	0.320027	0.212825	0.450335	Upper	T0.Ctrl.model.nosource	Bacteria;Bacteroidetes;Flavobacteria;Flavobacteriales;Flavobacteriaceae;Tenacibaculum;
OTU_659	0.000263789	0.214286	0.103414	0.0476312	0.210114	0.320571	0.213285	0.450893	Upper	T0.Ctrl.model.nosource	Archaea;Euryarchaeota;Halobacteria;Halobacteriales;Halobacteriaceae;Halorhabdus;
OTU_10501	0.000265482	0.214286	0.104077	0.0480576	0.210929	0.322254	0.214708	0.452621	Upper	T0.Ctrl.model.nosource	Bacteria;Proteobacteria;Deltaproteobacteria;Myxococcales;Polyangiaceae;Chondromyces;
OTU_3983	0.000267645	0.214286	0.104924	0.0486034	0.211968	0.324399	0.216524	0.454818	Upper	T0.Ctrl.model.nosource	Bacteria;Proteobacteria;Betaproteobacteria;Neisseriales;Neisseriaceae;Aquaspirillum;
OTU_3805	0.000268811	0.25	0.105381	0.0488982	0.212528	0.325552	0.217501	0.456	Upper	T0.Ctrl.model.nosource	Bacteria;Tenericutes;Mollicutes;Entomoplasmatales;Spiroplasmataceae;Spiroplasma;
OTU_2846	0.000270415	0.232143	0.106009	0.0493043	0.213297	0.327135	0.218845	0.45762	Upper	T0.Ctrl.model.nosource	Bacteria;Proteobacteria;Deltaproteobacteria;Desulfuromonadales;Geobacteraceae;Geobacter;
OTU_2224	0.000270822	0.214286	0.106168	0.0494075	0.213492	0.327537	0.219186	0.45803	Upper	T0.Ctrl.model.nosource	Bacteria;Firmicutes;Bacilli;Lactobacillales;Streptococcaceae;Streptococcus;
OTU_4424	0.00027445	0.232143	0.107589	0.0503289	0.215229	0.331103	0.222217	0.461673	Upper	T0.Ctrl.model.nosource	Bacteria;Proteobacteria;Deltaproteobacteria;Bdellovibrionales;Bdellovibrionaceae;Bdellovibrio;
OTU_1668	0.000278581	0.232143	0.109205	0.0513817	0.217202	0.335139	0.225657	0.465788	Upper	T0.Ctrl.model.nosource	Bacteria;Proteobacteria;Gammaproteobacteria;Alteromonadales;Alteromonadaceae;Alishewanella;
OTU_5877	0.000284173	0.232143	0.111393	0.0528137	0.219865	0.340565	0.230295	0.471305	Upper	T0.Ctrl.model.nosource	Bacteria;Proteobacteria;Gammaproteobacteria;Oceanospirillales;Hahellaceae;Kistimonas;
OTU_3055	0.000286107	0.232143	0.11215	0.0533108	0.220784	0.342432	0.231894	0.473199	Upper	T0.Ctrl.model.nosource	Bacteria;Proteobacteria;Gammaproteobacteria;Pseudomonadales;Moraxellaceae;Enhydrobacter;
OTU_26	0.000286428	0.232143	0.112275	0.0533934	0.220937	0.342741	0.232159	0.473513	Upper	T0.Ctrl.model.nosource	Bacteria;Proteobacteria;Deltaproteobacteria;Bdellovibrionales;Bdellovibrionaceae;Bdellovibrio;
OTU_2141	0.000286598	0.267857	0.112342	0.0534372	0.221017	0.342905	0.2323	0.473679	Upper	T0.Ctrl.model.nosource	Bacteria;Proteobacteria;Gammaproteobacteria;Alteromonadales;Alteromonadaceae;Marinobacter;
OTU_337	0.000286875	0.232143	0.11245	0.0535084	0.221149	0.343171	0.232529	0.473949	Upper	T0.Ctrl.model.nosource	Bacteria;Bacteroidetes;Flavobacteria;Flavobacteriales;Flavobacteriaceae;Flavobacterium;
OTU_2633	0.000287031	0.232143	0.112511	0.0535487	0.221223	0.343322	0.232658	0.474102	Upper	T0.Ctrl.model.nosource	Bacteria;Proteobacteria;Alphaproteobacteria;Caulobacterales;Hyphomonadaceae;Hyphomonas;
OTU_3224	0.000290412	0.232143	0.113833	0.0544202	0.222826	0.346567	0.235444	0.477388	Upper	T0.Ctrl.model.nosource	Bacteria;Proteobacteria;Gammaproteobacteria;Xanthomonadales;Sinobacteraceae;Hydrocarboniphaga;
OTU_2146	0.000293514	0.232143	0.115047	0.0552225	0.224294	0.349531	0.237995	0.480386	Upper	T0.Ctrl.model.nosource	Bacteria;Chrysiogenetes;Chrysiogenetes;Chrysiogenales;Chrysiogenaceae;Desulfurispirillum;
OTU_2887	0.000297543	0.25	0.116622	0.0562675	0.226197	0.35336	0.241296	0.48425	Upper	T0.Ctrl.model.nosource	Bacteria;Bacteroidetes;Sphingobacteria;Sphingobacteriales;Chitinophagaceae;Ferruginibacter;
OTU_2142	0.000302318	0.232143	0.118488	0.0575108	0.228447	0.357869	0.245194	0.488792	Upper	T0.Ctrl.model.nosource	Bacteria;Proteobacteria;Alphaproteobacteria;Rhodospirillales;Rhodospirillaceae;Pelagibius;
OTU_688	0.000302375	0.232143	0.11851	0.0575256	0.228473	0.357923	0.245241	0.488846	Upper	T0.Ctrl.model.nosource	Bacteria;Proteobacteria;Alphaproteobacteria;Rhodospirillales;Rhodospirillaceae;Phaeovibrio;
OTU_1944	0.000303242	0.232143	0.118849	0.057752	0.228881	0.358738	0.245947	0.489666	Upper	T0.Ctrl.model.nosource	Bacteria;Bacteroidetes;Sphingobacteria;Sphingobacteriales;Flammeovirgaceae;Roseivirga;
OTU_3242	0.000304238	0.232143	0.119238	0.0580121	0.229349	0.359673	0.246757	0.490606	Upper	T0.Ctrl.model.nosource	Bacteria;Bacteroidetes;Sphingobacteria;Sphingobacteriales;Saprospiraceae;Saprospira;
OTU_2711	0.00030662	0.232143	0.120169	0.0586351	0.230468	0.361904	0.248692	0.492846	Upper	T0.Ctrl.model.nosource	Bacteria;Proteobacteria;Gammaproteobacteria;Alteromonadales;Alteromonadaceae;Microbulbifer;
OTU_1845	0.000306944	0.232143	0.120295	0.0587201	0.23062	0.362208	0.248955	0.493151	Upper	T0.Ctrl.model.nosource	Bacteria;Proteobacteria;Gammaproteobacteria;Oceanospirillales;Hahellaceae;Endozoicomonas;
OTU_1768	0.000307233	0.25	0.120408	0.0587958	0.230756	0.362478	0.24919	0.493422	Upper	T0.Ctrl.model.nosource	Bacteria;Proteobacteria;Deltaproteobacteria;Desulfovibrionales;Desulfovibrionaceae;Desulfovibrio;
OTU_2626	0.000308915	0.232143	0.121065	0.0592367	0.231545	0.364047	0.250553	0.494996	Upper	T0.Ctrl.model.nosource	Bacteria;Proteobacteria;Gammaproteobacteria;Legionellales;Coxiellaceae;Aquicella;
OTU_7032	0.00030916	0.303571	0.121161	0.0593007	0.231659	0.364275	0.250751	0.495224	Upper	T0.Ctrl.model.nosource	Bacteria;Proteobacteria;Alphaproteobacteria;Rhodospirillales;Rhodospirillaceae;Azospirillum;
OTU_3034	0.000311764	0.25	0.122178	0.0599848	0.232879	0.366697	0.252857	0.497651	Upper	T0.Ctrl.model.nosource	Bacteria;Actinobacteria;Actinobacteria;Actinomycetales;Streptomycetaceae;Streptomyces;
OTU_729	0.00031235	0.267857	0.122407	0.060139	0.233153	0.36724	0.25333	0.498195	Upper	T0.Ctrl.model.nosource	Bacteria;Bacteroidetes;Sphingobacteria;Sphingobacteriales;Rhodothermaceae;Salisaeta;
OTU_2820	0.000312853	0.25	0.122603	0.0602713	0.233388	0.367707	0.253736	0.498662	Upper	T0.Ctrl.model.nosource	Bacteria;Proteobacteria;Alphaproteobacteria;Rhizobiales;Hyphomicrobiaceae;Filomicrobium;
OTU_2977	0.000314719	0.25	0.123332	0.0607626	0.23426	0.369433	0.255241	0.500389	Upper	T0.Ctrl.model.nosource	Bacteria;Bacteroidetes;Flavobacteria;Flavobacteriales;Flavobacteriaceae;Flavobacterium;
OTU_3872	0.000315108	0.25	0.123483	0.060865	0.234442	0.369792	0.255554	0.500747	Upper	T0.Ctrl.model.nosource	Bacteria;Proteobacteria;Betaproteobacteria;Neisseriales;Neisseriaceae;Gulbenkiania;
OTU_3495	0.000316598	0.25	0.124065	0.061258	0.235138	0.371167	0.256753	0.502121	Upper	T0.Ctrl.model.nosource	Bacteria;Proteobacteria;Alphaproteobacteria;Caulobacterales;Caulobacteraceae;Asticcacaulis;
OTU_2892	0.000317158	0.267857	0.124284	0.061406	0.235399	0.371683	0.257204	0.502637	Upper	T0.Ctrl.model.nosource	Bacteria;Proteobacteria;Gammaproteobacteria;Alteromonadales;Alteromonadaceae;Marinobacterium;
OTU_2515	0.000317353	0.25	0.12436	0.0614573	0.23549	0.371862	0.25736	0.502816	Upper	T0.Ctrl.model.nosource	Bacteria;Acidobacteria;Holophagae;Acanthopleuribacterales;Acanthopleuribacteraceae;Acanthopleuribacter;
OTU_2230	0.000322694	0.25	0.126444	0.0628707	0.237978	0.37676	0.261642	0.5077	Upper	T0.Ctrl.model.nosource	Bacteria;Proteobacteria;Betaproteobacteria;Burkholderiales;Burkholderiales_incertae_sedis;Methylibium;
OTU_4542	0.000323491	0.267857	0.126755	0.0630819	0.238349	0.377487	0.262279	0.508424	Upper	T0.Ctrl.model.nosource	Bacteria;Bacteroidetes;Flavobacteria;Flavobacteriales;Cryomorphaceae;Lishizhenia;
OTU_10845	0.000325468	0.25	0.127527	0.063607	0.239268	0.379288	0.263858	0.510217	Upper	T0.Ctrl.model.nosource	Bacteria;Proteobacteria;Gammaproteobacteria;Oceanospirillales;Halomonadaceae;Halomonas;
OTU_1700	0.00032787	0.25	0.128463	0.0642455	0.240382	0.381469	0.265771	0.512384	Upper	T0.Ctrl.model.nosource	Bacteria;Proteobacteria;Alphaproteobacteria;Rickettsiales;Rickettsiaceae;Orientia;
OTU_3639	0.000328388	0.267857	0.128666	0.0643836	0.240623	0.381939	0.266184	0.512851	Upper	T0.Ctrl.model.nosource	Bacteria;Proteobacteria;Gammaproteobacteria;Pasteurellales;Pasteurellaceae;Gallibacterium;
OTU_369	0.000329642	0.25	0.129155	0.0647174	0.241204	0.383073	0.267181	0.513977	Upper	T0.Ctrl.model.nosource	Bacteria;Proteobacteria;Gammaproteobacteria;Enterobacteriales;Enterobacteriaceae;Arsenophonus;
OTU_2384	0.000331871	0.285714	0.130024	0.0653121	0.242236	0.385086	0.26895	0.515974	Upper	T0.Ctrl.model.nosource	Bacteria;Actinobacteria;Actinobacteria;Actinomycetales;Micrococcaceae;Citricoccus;
OTU_3363	0.000332308	0.267857	0.130194	0.0654286	0.242438	0.385479	0.269297	0.516364	Upper	T0.Ctrl.model.nosource	Bacteria;Proteobacteria;Alphaproteobacteria;Rickettsiales;Anaplasmataceae;Neorickettsia;
OTU_1977	0.000332969	0.285714	0.130452	0.0656052	0.242744	0.386074	0.26982	0.516954	Upper	T0.Ctrl.model.nosource	Bacteria;Proteobacteria;Deltaproteobacteria;Syntrophobacterales;Syntrophaceae;Syntrophus;
OTU_1439	0.000333826	0.25	0.130786	0.0658341	0.24314	0.386844	0.270499	0.517718	Upper	T0.Ctrl.model.nosource	Bacteria;Proteobacteria;Betaproteobacteria;Rhodocyclales;Rhodocyclaceae;Sulfuritalea;
OTU_2461	0.000335184	0.25	0.131315	0.0661972	0.243768	0.388063	0.271573	0.518925	Upper	T0.Ctrl.model.nosource	Bacteria;Bacteroidetes;Flavobacteria;Flavobacteriales;Flavobacteriaceae;Muricauda;
OTU_2468	0.000335212	0.267857	0.131326	0.0662047	0.243781	0.388088	0.271595	0.51895	Upper	T0.Ctrl.model.nosource	Bacteria;Proteobacteria;Betaproteobacteria;Burkholderiales;Oxalobacteraceae;Undibacterium;
OTU_3075	0.000335782	0.267857	0.131549	0.0663574	0.244045	0.3886	0.272046	0.519456	Upper	T0.Ctrl.model.nosource	Bacteria;Proteobacteria;Alphaproteobacteria;Kiloniellales;Kiloniellaceae;Kiloniella;
OTU_703	0.000336688	0.25	0.131902	0.0665999	0.244463	0.389411	0.272761	0.520259	Upper	T0.Ctrl.model.nosource	Bacteria;Proteobacteria;Gammaproteobacteria;Xanthomonadales;Sinobacteraceae;Steroidobacter;
OTU_11083	0.000337375	0.267857	0.132169	0.0667839	0.24478	0.390025	0.273303	0.520866	Upper	T0.Ctrl.model.nosource	Bacteria;Proteobacteria;Deltaproteobacteria;Syntrophobacterales;Syntrophaceae;Smithella;
OTU_2525	0.0003384	0.25	0.132569	0.0670586	0.245253	0.390941	0.274111	0.521772	Upper	T0.Ctrl.model.nosource	Bacteria;Firmicutes;Bacilli;Bacillales;Staphylococcaceae;Staphylococcus;
OTU_10029	0.000340822	0.267857	0.133513	0.0677086	0.246369	0.393099	0.276018	0.523905	Upper	T0.Ctrl.model.nosource	Bacteria;Proteobacteria;Alphaproteobacteria;Rhodobacterales;Rhodobacteraceae;Oceanicola;
OTU_2389	0.000343281	0.267857	0.13447	0.0683696	0.247501	0.395282	0.277949	0.526059	Upper	T0.Ctrl.model.nosource	Bacteria;Firmicutes;Bacilli;Lactobacillales;Lactobacillaceae;Lactobacillus;
OTU_2692	0.000344171	0.267857	0.134817	0.0686092	0.24791	0.39607	0.278647	0.526837	Upper	T0.Ctrl.model.nosource	Bacteria;Proteobacteria;Alphaproteobacteria;Rhizobiales;Methylocystaceae;Pleomorphomonas;
OTU_331	0.000345186	0.25	0.135213	0.0688826	0.248377	0.396968	0.279442	0.527722	Upper	T0.Ctrl.model.nosource	Bacteria;Proteobacteria;Alphaproteobacteria;Rhizobiales;Brucellaceae;Crabtreella;
OTU_2504	0.000346227	0.25	0.135618	0.069163	0.248855	0.397887	0.280256	0.528628	Upper	T0.Ctrl.model.nosource	Bacteria;Proteobacteria;Deltaproteobacteria;Myxococcales;Polyangiaceae;Chondromyces;
OTU_3198	0.000346588	0.285714	0.135759	0.0692603	0.249021	0.398205	0.280539	0.528941	Upper	T0.Ctrl.model.nosource	Bacteria;Proteobacteria;Alphaproteobacteria;Rhodospirillales;Rhodospirillaceae;Azospirillum;
OTU_2930	0.000354013	0.267857	0.138649	0.0712673	0.252425	0.404719	0.286324	0.535347	Upper	T0.Ctrl.model.nosource	Bacteria;Actinobacteria;Actinobacteria;Acidimicrobiales;Acidimicrobiaceae;Ilumatobacter;
OTU_2238	0.000359694	0.285714	0.14086	0.0728092	0.25502	0.409654	0.290722	0.540186	Upper	T0.Ctrl.model.nosource	Bacteria;Fusobacteria.ph;Fusobacteria.cl;Fusobacteriales;Fusobacteriaceae;Cetobacterium;
OTU_3211	0.000365181	0.267857	0.142993	0.0743033	0.257518	0.414382	0.294946	0.544811	Upper	T0.Ctrl.model.nosource	Bacteria;Proteobacteria;Betaproteobacteria;Burkholderiales;Burkholderiales_incertae_sedis;Inhella;
OTU_1919	0.000366871	0.267857	0.14365	0.0747647	0.258287	0.415831	0.296242	0.546226	Upper	T0.Ctrl.model.nosource	Bacteria;Actinobacteria;Actinobacteria;Actinomycetales;Microbacteriaceae;Labedella;
OTU_903	0.000369214	0.267857	0.144561	0.075405	0.259351	0.417833	0.298036	0.548179	Upper	T0.Ctrl.model.nosource	Bacteria;Proteobacteria;Alphaproteobacteria;Rhizobiales;Aurantimonadaceae;Aurantimonas;
OTU_2888	0.000372338	0.267857	0.145775	0.0762601	0.260768	0.420493	0.300422	0.550772	Upper	T0.Ctrl.model.nosource	Bacteria;Bacteroidetes;Bacteroidia;Bacteroidales;Prevotellaceae;Prevotella;
OTU_2514	0.000373518	0.285714	0.146233	0.0765834	0.261302	0.421494	0.301321	0.551746	Upper	T0.Ctrl.model.nosource	Bacteria;Firmicutes;Bacilli;Bacillales;Staphylococcaceae;Staphylococcus;
OTU_1979	0.00037372	0.303571	0.146312	0.0766387	0.261394	0.421665	0.301474	0.551913	Upper	T0.Ctrl.model.nosource	Bacteria;Proteobacteria;Alphaproteobacteria;Rhizobiales;Hyphomicrobiaceae;Pedomicrobium;
OTU_2026	0.000374052	0.267857	0.146441	0.0767297	0.261544	0.421946	0.301727	0.552186	Upper	T0.Ctrl.model.nosource	Bacteria;Proteobacteria;Gammaproteobacteria;Alteromonadales;Alteromonadaceae;Haliea;
OTU_2006	0.000378258	0.267857	0.148074	0.0778845	0.263447	0.425498	0.304921	0.555641	Upper	T0.Ctrl.model.nosource	Bacteria;Proteobacteria;Gammaproteobacteria;Xanthomonadales;Xanthomonadaceae;Lysobacter;
OTU_1949	0.000378454	0.285714	0.14815	0.0779385	0.263535	0.425664	0.30507	0.555801	Upper	T0.Ctrl.model.nosource	Bacteria;Bacteroidetes;Sphingobacteria;Sphingobacteriales;Flammeovirgaceae;Fulvivirga;
OTU_4517	0.000379999	0.267857	0.14875	0.0783635	0.264233	0.426963	0.30624	0.557063	Upper	T0.Ctrl.model.nosource	Bacteria;Proteobacteria;Gammaproteobacteria;Methylococcales;Methylococcaceae;Methylobacter;
OTU_2265	0.000382527	0.267857	0.149731	0.0790595	0.265374	0.429082	0.30815	0.559119	Upper	T0.Ctrl.model.nosource	Bacteria;Proteobacteria;Betaproteobacteria;Burkholderiales;Burkholderiaceae;Polynucleobacter;
OTU_444	0.000384604	0.267857	0.150537	0.079632	0.266309	0.430817	0.309715	0.560801	Upper	T0.Ctrl.model.nosource	Bacteria;Bacteroidetes;Sphingobacteria;Sphingobacteriales;Flammeovirgaceae;Roseivirga;
OTU_1881	0.000386148	0.267857	0.151137	0.0800582	0.267005	0.432104	0.310877	0.562047	Upper	T0.Ctrl.model.nosource	Bacteria;Proteobacteria;Gammaproteobacteria;Alteromonadales;Pseudoalteromonadaceae;Pseudoalteromonas;
OTU_473	0.000390806	0.285714	0.152943	0.0813457	0.269098	0.435967	0.314371	0.565784	Upper	T0.Ctrl.model.nosource	Bacteria;Proteobacteria;Deltaproteobacteria;Desulfuromonadales;Geobacteraceae;Geobacter;
OTU_3544	0.000398754	0.285714	0.156024	0.0835501	0.27266	0.442499	0.320294	0.572087	Upper	T0.Ctrl.model.nosource	Bacteria;Proteobacteria;Alphaproteobacteria;Sneathiellales;Sneathiellaceae;Sneathiella;
OTU_1351	0.000400486	0.303571	0.156695	0.0840317	0.273435	0.443913	0.321579	0.573448	Upper	T0.Ctrl.model.nosource	Bacteria;Proteobacteria;Deltaproteobacteria;Myxococcales;Nannocystaceae;Plesiocystis;
OTU_2877	0.000400511	0.303571	0.156705	0.0840386	0.273446	0.443933	0.321597	0.573467	Upper	T0.Ctrl.model.nosource	Bacteria;Actinobacteria;Actinobacteria;Actinomycetales;Nocardiaceae;Rhodococcus;
OTU_1257	0.00040531	0.321429	0.158563	0.0853749	0.275588	0.44783	0.325143	0.577215	Upper	T0.Ctrl.model.nosource	Bacteria;Acidobacteria;Holophagae;Acanthopleuribacterales;Acanthopleuribacteraceae;Acanthopleuribacter;
OTU_1787	0.000408802	0.303571	0.159915	0.0863494	0.277143	0.450649	0.327713	0.579921	Upper	T0.Ctrl.model.nosource	Bacteria;Firmicutes;Bacilli;Bacillales;Bacillaceae_;Virgibacillus;
OTU_3068	0.000408887	0.285714	0.159948	0.0863731	0.277181	0.450717	0.327775	0.579986	Upper	T0.Ctrl.model.nosource	Bacteria;Proteobacteria;Alphaproteobacteria;Rhodobacterales;Rhodobacteraceae;Thalassobius;
OTU_2073	0.000416262	0.285714	0.162801	0.0884366	0.280457	0.456622	0.333171	0.585643	Upper	T0.Ctrl.model.nosource	Bacteria;Proteobacteria;Gammaproteobacteria;Alteromonadales;Pseudoalteromonadaceae;Pseudoalteromonas;
OTU_1129	0.000418228	0.285714	0.163561	0.0889879	0.281329	0.458186	0.334603	0.587137	Upper	T0.Ctrl.model.nosource	Bacteria;Firmicutes;Clostridia;Clostridiales;Lachnospiraceae;Cellulosilyticum;
OTU_2245	0.000421079	0.303571	0.164663	0.0897883	0.282591	0.460445	0.336673	0.589295	Upper	T0.Ctrl.model.nosource	Bacteria;Proteobacteria;Betaproteobacteria;Rhodocyclales;Rhodocyclaceae;Methyloversatilis;
OTU_1552	0.000421635	0.285714	0.164878	0.0899446	0.282837	0.460885	0.337077	0.589715	Upper	T0.Ctrl.model.nosource	Bacteria;Proteobacteria;Betaproteobacteria;Neisseriales;Neisseriaceae;Aquaspirillum;
OTU_2309	0.000421714	0.303571	0.164908	0.0899666	0.282872	0.460947	0.337133	0.589774	Upper	T0.Ctrl.model.nosource	Bacteria;Proteobacteria;Epsilonproteobacteria;Campylobacterales;Helicobacteraceae;Helicobacter;
OTU_10528	0.000439395	0.339286	0.171734	0.0949544	0.290659	0.474737	0.349827	0.60289	Upper	T0.Ctrl.model.nosource	Bacteria;Proteobacteria;Gammaproteobacteria;Thiotrichales;Thiotrichales_incertae_sedis;Caedibacter;
OTU_1370	0.000441889	0.321429	0.172695	0.0956607	0.291752	0.476653	0.351598	0.604705	Upper	T0.Ctrl.model.nosource	Bacteria;Firmicutes;Bacilli;Lactobacillales;Lactobacillaceae;Lactobacillus;
OTU_2339	0.000443035	0.303571	0.173137	0.0959856	0.292254	0.477531	0.35241	0.605536	Upper	T0.Ctrl.model.nosource	Bacteria;Bacteroidetes;Sphingobacteria;Sphingobacteriales;Cytophagaceae;Hymenobacter;
OTU_2108	0.00044581	0.303571	0.174207	0.0967731	0.293468	0.479652	0.354374	0.607543	Upper	T0.Ctrl.model.nosource	Bacteria;Proteobacteria;Gammaproteobacteria;Alteromonadales;Alteromonadaceae;Aestuariibacter;
OTU_1277	0.000449869	0.303571	0.17577	0.0979263	0.295241	0.482738	0.357234	0.610458	Upper	T0.Ctrl.model.nosource	Bacteria;Bacteroidetes;Sphingobacteria;Sphingobacteriales;Saprospiraceae;Lewinella;
OTU_1766	0.000455225	0.303571	0.177832	0.099451	0.297576	0.486783	0.36099	0.614273	Upper	T0.Ctrl.model.nosource	Bacteria;Proteobacteria;Alphaproteobacteria;Sphingomonadales;Sphingomonadaceae;Sphingomonas;
OTU_774	0.000456609	0.339286	0.178365	0.0998454	0.298178	0.487823	0.361957	0.615252	Upper	T0.Ctrl.model.nosource	Bacteria;Actinobacteria;Actinobacteria;Actinomycetales;Promicromonosporaceae;Promicromonospora;
OTU_9856	0.000457102	0.321429	0.178555	0.0999861	0.298393	0.488193	0.362302	0.615601	Upper	T0.Ctrl.model.nosource	Bacteria;Bacteroidetes;Sphingobacteria;Sphingobacteriales;Chitinophagaceae;Segetibacter;
OTU_1701	0.000463653	0.303571	0.181074	0.101856	0.301238	0.493084	0.366857	0.620199	Upper	T0.Ctrl.model.nosource	Bacteria;Proteobacteria;Gammaproteobacteria;Alteromonadales;Alteromonadaceae;Haliea;
OTU_1405	0.000463849	0.303571	0.181149	0.101912	0.301323	0.493229	0.366992	0.620335	Upper	T0.Ctrl.model.nosource	Bacteria;Proteobacteria;Deltaproteobacteria;Bdellovibrionales;Bacteriovoracaceae;Peredibacter;
OTU_2021	0.000464143	0.303571	0.181262	0.101996	0.30145	0.493447	0.367195	0.62054	Upper	T0.Ctrl.model.nosource	Bacteria;Bacteroidetes;Sphingobacteria;Sphingobacteriales;Flammeovirgaceae;Marinoscillum;
OTU_3026	0.000467977	0.303571	0.182736	0.103094	0.303111	0.496286	0.369845	0.623204	Upper	T0.Ctrl.model.nosource	Bacteria;Proteobacteria;Gammaproteobacteria;Pseudomonadales;Pseudomonadales_incertae_sedis;Dasania;
OTU_5173	0.000469196	0.339286	0.183204	0.103443	0.303638	0.497186	0.370685	0.624047	Upper	T0.Ctrl.model.nosource	Bacteria;Proteobacteria;Gammaproteobacteria;Pseudomonadales;Pseudomonadaceae;Pseudomonas;
OTU_10386	0.000469415	0.321429	0.183288	0.103505	0.303733	0.497347	0.370836	0.624198	Upper	T0.Ctrl.model.nosource	Bacteria;Bacteroidetes;Flavobacteria;Flavobacteriales;Flavobacteriaceae;Tenacibaculum;
OTU_1710	0.000476327	0.321429	0.185942	0.105488	0.306717	0.502413	0.375577	0.628939	Upper	T0.Ctrl.model.nosource	Bacteria;Proteobacteria;Deltaproteobacteria;Desulfovibrionales;Desulfovibrionaceae;Desulfovibrio;
OTU_1846	0.000485114	0.321429	0.189312	0.108015	0.310497	0.508781	0.381553	0.634881	Upper	T0.Ctrl.model.nosource	Bacteria;Proteobacteria;Gammaproteobacteria;Pseudomonadales;Pseudomonadaceae;Pseudomonas;
OTU_1155	0.000490855	0.321429	0.191511	0.10967	0.312959	0.512897	0.385426	0.638712	Upper	T0.Ctrl.model.nosource	Bacteria;Proteobacteria;Alphaproteobacteria;Rhizobiales;Hyphomicrobiaceae;Pedomicrobium;
OTU_1438	0.000493449	0.321429	0.192504	0.110419	0.314069	0.514745	0.387168	0.64043	Upper	T0.Ctrl.model.nosource	Bacteria;Proteobacteria;Gammaproteobacteria;Alteromonadales;Alteromonadaceae;Glaciecola;
OTU_1534	0.000498545	0.321429	0.194454	0.111891	0.316246	0.518356	0.390575	0.64378	Upper	T0.Ctrl.model.nosource	Bacteria;Proteobacteria;Deltaproteobacteria;Desulfovibrionales;Desulfovibrionaceae;Desulfovibrio;
OTU_3355	0.000503016	0.339286	0.196164	0.113186	0.318152	0.521503	0.393549	0.646695	Upper	T0.Ctrl.model.nosource	Bacteria;Proteobacteria;Alphaproteobacteria;Rhizobiales;Rhizobiaceae;Rhizobium;
OTU_9363	0.0005095	0.321429	0.198642	0.115066	0.320909	0.526029	0.397836	0.65088	Upper	T0.Ctrl.model.nosource	Bacteria;Proteobacteria;Deltaproteobacteria;Desulfovibrionales;Desulfonatronaceae;Desulfonatronum;
OTU_1523	0.000516963	0.339286	0.20149	0.117234	0.324072	0.531185	0.402731	0.655635	Upper	T0.Ctrl.model.nosource	Bacteria;Proteobacteria;Betaproteobacteria;Rhodocyclales;Rhodocyclaceae;Methyloversatilis;
OTU_1130	0.000518376	0.339286	0.202029	0.117645	0.32467	0.532155	0.403654	0.656528	Upper	T0.Ctrl.model.nosource	Bacteria;Proteobacteria;Alphaproteobacteria;Rhodobacterales;Rhodobacteraceae;Pseudorhodobacter;
OTU_3222	0.000518799	0.339286	0.202191	0.117768	0.324848	0.532445	0.40393	0.656795	Upper	T0.Ctrl.model.nosource	Bacteria;Proteobacteria;Betaproteobacteria;Neisseriales;Neisseriaceae;Kingella;
OTU_1553	0.000523468	0.339286	0.20397	0.119127	0.32682	0.535633	0.406965	0.659727	Upper	T0.Ctrl.model.nosource	Bacteria;Bacteroidetes;Flavobacteria;Flavobacteriales;Flavobacteriaceae;Algibacter;
OTU_1510	0.000528518	0.357143	0.205894	0.1206	0.328948	0.539058	0.410231	0.662871	Upper	T0.Ctrl.model.nosource	Bacteria;Proteobacteria;Deltaproteobacteria;Desulfuromonadales;Geobacteraceae;Geopsychrobacter;
OTU_1624	0.000528907	0.339286	0.206042	0.120713	0.329112	0.539321	0.410481	0.663112	Upper	T0.Ctrl.model.nosource	Bacteria;Proteobacteria;Alphaproteobacteria;Rhodobacterales;Rhodobacteraceae;Vadicella;
OTU_2457	0.000530397	0.339286	0.20661	0.121148	0.329739	0.540326	0.411441	0.664034	Upper	T0.Ctrl.model.nosource	Bacteria;Proteobacteria;Gammaproteobacteria;Pseudomonadales;Moraxellaceae;Acinetobacter;
OTU_251	0.000530972	0.357143	0.206828	0.121316	0.329981	0.540713	0.411811	0.664389	Upper	T0.Ctrl.model.nosource	Bacteria;Proteobacteria;Gammaproteobacteria;Oceanospirillales;Hahellaceae;Endozoicomonas;
OTU_928	0.000543142	0.357143	0.211456	0.124875	0.335084	0.548834	0.419583	0.671815	Upper	T0.Ctrl.model.nosource	Bacteria;Actinobacteria;Actinobacteria;Acidimicrobiales;Acidimicrobineae_incertae_sedis;Aciditerrimonas;
OTU_1703	0.000547169	0.339286	0.212986	0.126054	0.336766	0.551489	0.422131	0.674236	Upper	T0.Ctrl.model.nosource	Bacteria;Proteobacteria;Deltaproteobacteria;Myxococcales;Phaselicystidaceae;Phaselicystis;
OTU_373	0.000558224	0.392857	0.217178	0.129299	0.341369	0.558698	0.429067	0.680793	Upper	T0.Ctrl.model.nosource	Bacteria;Proteobacteria;Gammaproteobacteria;Legionellales;Legionellaceae;Legionella;
OTU_4598	0.000574513	0.375	0.223343	0.134095	0.348109	0.56911	0.439129	0.690219	Upper	T0.Ctrl.model.nosource	Bacteria;Firmicutes;Clostridia;Clostridiales;Peptococcaceae_;Thermincola;
OTU_732	0.000575182	0.357143	0.223595	0.134292	0.348385	0.569533	0.439538	0.6906	Upper	T0.Ctrl.model.nosource	Bacteria;Proteobacteria;Alphaproteobacteria;Rhizobiales;Hyphomicrobiaceae;Filomicrobium;
OTU_671	0.000592689	0.357143	0.2302	0.139465	0.355573	0.580439	0.450136	0.700414	Upper	T0.Ctrl.model.nosource	Bacteria;Proteobacteria;Betaproteobacteria;Burkholderiales;Oxalobacteraceae;Undibacterium;
OTU_2477	0.000616392	0.410714	0.239108	0.146496	0.365216	0.594767	0.464148	0.713218	Upper	T0.Ctrl.model.nosource	Bacteria;Proteobacteria;Betaproteobacteria;Burkholderiales;Burkholderiales_incertae_sedis;Thiobacter;
OTU_1521	0.000626355	0.375	0.242841	0.149459	0.369239	0.600642	0.469924	0.718439	Upper	T0.Ctrl.model.nosource	Bacteria;Proteobacteria;Gammaproteobacteria;Oceanospirillales;Alcanivoracaceae;Alcanivorax;
OTU_12424	0.000634436	0.375	0.245863	0.151866	0.372489	0.605345	0.474559	0.722606	Upper	T0.Ctrl.model.nosource	Bacteria;Proteobacteria;Alphaproteobacteria;Rhizobiales;Rhodobiaceae;Parvibaculum;
OTU_288	0.000637381	0.375	0.246964	0.152744	0.37367	0.607045	0.476238	0.72411	Upper	T0.Ctrl.model.nosource	Bacteria;Actinobacteria;Actinobacteria;Solirubrobacterales;Solirubrobacteraceae;Solirubrobacter;
OTU_727	0.00067308	0.392857	0.260249	0.16341	0.387869	0.627081	0.496129	0.741717	Upper	T0.Ctrl.model.nosource	Bacteria;Proteobacteria;Betaproteobacteria;Burkholderiales;Burkholderiales_incertae_sedis;Paucibacter;
OTU_5905	0.000685444	0.410714	0.264828	0.167115	0.392735	0.633779	0.502826	0.747557	Upper	T0.Ctrl.model.nosource	Bacteria;Actinobacteria;Actinobacteria;Actinomycetales;Streptomycetaceae;Streptacidiphilus;
OTU_603	0.000736897	0.428571	0.283752	0.182572	0.412696	0.660388	0.529663	0.770521	Upper	T0.Ctrl.model.nosource	Bacteria;Actinobacteria;Actinobacteria;Actinomycetales;Sanguibacteraceae;Sanguibacter;
OTU_93	0.000861829	0.464286	0.328755	0.220221	0.459276	0.717231	0.588335	0.818237	Upper	T0.Ctrl.model.nosource	Bacteria;Bacteroidetes;Sphingobacteria;Sphingobacteriales;Cytophagaceae;Hymenobacter;
OTU_32	0.000875961	0.482143	0.333756	0.224477	0.464379	0.72303	0.594431	0.822994	Upper	T0.Ctrl.model.nosource	Bacteria;Proteobacteria;Alphaproteobacteria;Rhizobiales;Methylocystaceae;Methylosinus;
OTU_433	0.00099051	0.535714	0.373572	0.258854	0.504522	0.765855	0.640149	0.857429	Upper	T0.Ctrl.model.nosource	Bacteria;Bacteroidetes;Sphingobacteria;Sphingobacteriales;Flammeovirgaceae;Fabibacter;
OTU_186	0.00105009	0.535714	0.393752	0.276595	0.524549	0.785444	0.661508	0.872732	Upper	T0.Ctrl.model.nosource	Bacteria;Proteobacteria;Betaproteobacteria;Rhodocyclales;Rhodocyclaceae;Azoarcus;
OTU_44	0.00156472	0.696429	0.551517	0.422158	0.674262	0.899149	0.793043	0.95401	Upper	T0.Ctrl.model.nosource	Bacteria;Actinobacteria;Actinobacteria;Acidimicrobiales;Acidimicrobiaceae;Ilumatobacter;
OTU_1268	0.000142466	0.0178571	0.0558075	0.0195481	0.149096	0.188384	0.107318	0.309458	Under	T0.Ctrl.model.nosource	Bacteria;Proteobacteria;Alphaproteobacteria;Sphingomonadales;Sphingomonadaceae;Sphingomonas;
OTU_118	0.000147418	0.0178571	0.0577519	0.0205733	0.15171	0.194251	0.111738	0.316019	Under	T0.Ctrl.model.nosource	Bacteria;Bacteroidetes;Sphingobacteria;Sphingobacteriales;Sphingobacteriaceae;Sphingobacterium;
OTU_1015	0.000149232	0.0178571	0.0584642	0.0209522	0.152664	0.19639	0.113356	0.318403	Under	T0.Ctrl.model.nosource	Bacteria;Proteobacteria;Gammaproteobacteria;Xanthomonadales;Xanthomonadaceae;Pseudoxanthomonas;
OTU_324	0.000237587	0.0357143	0.0931457	0.0411316	0.197395	0.293976	0.191018	0.423385	Under	T0.Ctrl.model.nosource	Bacteria;Proteobacteria;Alphaproteobacteria;Rhodospirillales;Rhodospirillaceae;Skermanella;
OTU_328	0.000241761	0.0357143	0.0947822	0.0421538	0.199436	0.298281	0.194594	0.427867	Under	T0.Ctrl.model.nosource	Bacteria;Proteobacteria;Deltaproteobacteria;Myxococcales;Cystobacteraceae;Anaeromyxobacter;
OTU_143	0.000279875	0.0357143	0.109712	0.0517125	0.217819	0.336399	0.226732	0.46707	Under	T0.Ctrl.model.nosource	Bacteria;Acidobacteria;Holophagae;Holophagales;Holophagaceae;Holophaga;
OTU_178	0.000447627	0.0892857	0.174907	0.097289	0.294262	0.481036	0.355656	0.60885	Under	T0.Ctrl.model.nosource	Bacteria;Proteobacteria;Betaproteobacteria;Burkholderiales;Burkholderiaceae;Pandoraea;
OTU_368	0.000448862	0.0892857	0.175383	0.0976401	0.294802	0.481975	0.356526	0.609737	Under	T0.Ctrl.model.nosource	Bacteria;Proteobacteria;Alphaproteobacteria;Rhodobacterales;Rhodobacteraceae;Salipiger;
OTU_92	0.000522071	0.107143	0.203438	0.11872	0.326231	0.534682	0.406058	0.658853	Under	T0.Ctrl.model.nosource	Bacteria;Proteobacteria;Gammaproteobacteria;Thiotrichales;Thiotrichaceae;Leucothrix;
OTU_232	0.000542854	0.107143	0.211347	0.12479	0.334963	0.548643	0.4194	0.671641	Under	T0.Ctrl.model.nosource	Bacteria;Proteobacteria;Alphaproteobacteria;Caulobacterales;Hyphomonadaceae;Henriciella;
OTU_3401	0.000584065	0.125	0.226949	0.136915	0.352039	0.575102	0.444942	0.695619	Under	T0.Ctrl.model.nosource	Bacteria;Actinobacteria;Actinobacteria;Actinomycetales;Streptomycetaceae;Streptomyces;
OTU_326	0.000637796	0.142857	0.247119	0.152867	0.373837	0.607284	0.476474	0.724321	Under	T0.Ctrl.model.nosource	Bacteria;Firmicutes;Clostridia;Clostridiales;Eubacteriaceae;Eubacterium;
OTU_398	0.000712513	0.142857	0.274811	0.175239	0.403293	0.648028	0.51715	0.759902	Under	T0.Ctrl.model.nosource	Bacteria;Actinobacteria;Actinobacteria;Acidimicrobiales;Acidimicrobiaceae;Ilumatobacter;
OTU_99	0.000733345	0.160714	0.282453	0.181503	0.411333	0.658615	0.527863	0.769003	Under	T0.Ctrl.model.nosource	Bacteria;Proteobacteria;Alphaproteobacteria;Rhodospirillales;Rhodospirillaceae;Phaeovibrio;
OTU_165	0.000796773	0.160714	0.305494	0.20061	0.43535	0.68893	0.558886	0.794718	Under	T0.Ctrl.model.nosource	Bacteria;Actinobacteria;Actinobacteria;Acidimicrobiales;Acidimicrobiaceae;Ilumatobacter;
OTU_91	0.000808985	0.160714	0.30989	0.204292	0.439896	0.69445	0.564592	0.799344	Under	T0.Ctrl.model.nosource	Bacteria;Firmicutes;Clostridia;Clostridiales;Ruminococcaceae;Acetanaerobacterium;
OTU_146	0.000833394	0.178571	0.318636	0.211651	0.448906	0.705192	0.575748	0.808292	Under	T0.Ctrl.model.nosource	Bacteria;Actinobacteria;Actinobacteria;Actinomycetales;Nocardiaceae;Gordonia;
OTU_221	0.000838231	0.160714	0.320363	0.213109	0.45068	0.707276	0.57792	0.81002	Under	T0.Ctrl.model.nosource	Bacteria;Actinobacteria;Actinobacteria;Actinomycetales;Geodermatophilaceae;Modestobacter;
OTU_14	0.000859308	0.214286	0.327861	0.219461	0.458362	0.716184	0.587237	0.817375	Under	T0.Ctrl.model.nosource	Bacteria;Proteobacteria;Gammaproteobacteria;Oceanospirillales;Oceanospirillaceae;Oceanospirillum;
OTU_15	0.000934515	0.232143	0.354272	0.242084	0.48517	0.745818	0.6186	0.841476	Under	T0.Ctrl.model.nosource	Bacteria;Proteobacteria;Betaproteobacteria;Burkholderiales;Burkholderiaceae;Polynucleobacter;
OTU_38	0.00103016	0.232143	0.387045	0.270676	0.517916	0.779083	0.654539	0.867795	Under	T0.Ctrl.model.nosource	Bacteria;Proteobacteria;Gammaproteobacteria;Pseudomonadales;Moraxellaceae;Psychrobacter;
OTU_20	0.00103138	0.267857	0.387457	0.271039	0.518325	0.779478	0.654971	0.868103	Under	T0.Ctrl.model.nosource	Bacteria;Firmicutes;Negativicutes;Selenomonadales;Veillonellaceae;Veillonella;
OTU_180	0.00103202	0.232143	0.387671	0.271227	0.518536	0.779682	0.655194	0.868262	Under	T0.Ctrl.model.nosource	Bacteria;Firmicutes;Negativicutes;Selenomonadales;Veillonellaceae;Megasphaera;
OTU_350	0.00103552	0.267857	0.388854	0.27227	0.519707	0.780812	0.656431	0.869141	Under	T0.Ctrl.model.nosource	Archaea;Euryarchaeota;Halobacteria;Halobacteriales;Halobacteriaceae;Haloarcula;
OTU_71	0.00107253	0.214286	0.401255	0.283245	0.531944	0.79239	0.669156	0.878084	Under	T0.Ctrl.model.nosource	Bacteria;Actinobacteria;Actinobacteria;Actinomycetales;Dermacoccaceae;Branchiibius;
OTU_66	0.00108083	0.232143	0.404019	0.285701	0.534659	0.794903	0.671933	0.880011	Under	T0.Ctrl.model.nosource	Bacteria;Bacteroidetes;Flavobacteria;Flavobacteriales;Flavobacteriaceae;Flavobacterium;
OTU_494	0.00108317	0.285714	0.404795	0.286391	0.535421	0.795604	0.672709	0.880547	Under	T0.Ctrl.model.nosource	Bacteria;Proteobacteria;Gammaproteobacteria;Methylococcales;Methylococcaceae;Methylosphaera;
OTU_106	0.00109141	0.214286	0.40753	0.288827	0.538105	0.798062	0.675432	0.882425	Under	T0.Ctrl.model.nosource	Bacteria;Proteobacteria;Alphaproteobacteria;Rhodospirillales;Rhodospirillaceae;Rhodospirillum;
OTU_48	0.00111685	0.196429	0.415917	0.296319	0.546309	0.805455	0.683654	0.88804	Under	T0.Ctrl.model.nosource	Bacteria;Actinobacteria;Actinobacteria;Actinomycetales;Intrasporangiaceae;Tetrasphaera;
OTU_68	0.00112067	0.214286	0.417172	0.297444	0.547535	0.806544	0.684869	0.888863	Under	T0.Ctrl.model.nosource	Bacteria;Actinobacteria;Actinobacteria;Actinomycetales;Microbacteriaceae;Agromyces;
OTU_842	0.00112804	0.285714	0.419587	0.299609	0.549889	0.808625	0.687193	0.890433	Under	T0.Ctrl.model.nosource	Bacteria;Firmicutes;Clostridia;Natranaerobiales;Natranaerobiaceae;Natranaerobius;
OTU_248	0.00120602	0.285714	0.444757	0.322347	0.57426	0.829305	0.710523	0.905808	Under	T0.Ctrl.model.nosource	Bacteria;Actinobacteria;Actinobacteria;Actinomycetales;Microbacteriaceae;Schumannella;
OTU_567	0.0012095	0.303571	0.445865	0.323354	0.575326	0.830175	0.711514	0.906445	Under	T0.Ctrl.model.nosource	Bacteria;Bacteroidetes;Sphingobacteria;Sphingobacteriales;Chitinophagaceae;Parasegetibacter;
OTU_37	0.00121484	0.285714	0.447564	0.324901	0.576959	0.831501	0.713026	0.907416	Under	T0.Ctrl.model.nosource	Bacteria;Proteobacteria;Gammaproteobacteria;Pseudomonadales;Moraxellaceae;Psychrobacter;
OTU_462	0.00122165	0.285714	0.449722	0.326868	0.579032	0.833175	0.714937	0.908638	Under	T0.Ctrl.model.nosource	Bacteria;Bacteroidetes;Flavobacteria;Flavobacteriales;Cryomorphaceae;Crocinitomix;
OTU_491	0.00122273	0.303571	0.450063	0.327179	0.579359	0.833439	0.715238	0.90883	Under	T0.Ctrl.model.nosource	Bacteria;Proteobacteria;Deltaproteobacteria;Myxococcales;Haliangiaceae;Haliangium;
OTU_576	0.00123821	0.321429	0.45495	0.331642	0.584043	0.837178	0.719519	0.911548	Under	T0.Ctrl.model.nosource	Bacteria;Bacteroidetes;Sphingobacteria;Sphingobacteriales;Flammeovirgaceae;Roseivirga;
OTU_12958	0.00124117	0.267857	0.455883	0.332495	0.584935	0.837885	0.720329	0.91206	Under	T0.Ctrl.model.nosource	Bacteria;Proteobacteria;Betaproteobacteria;Rhodocyclales;Rhodocyclaceae;Azoarcus;
OTU_550	0.0012464	0.321429	0.457524	0.333997	0.586505	0.839122	0.72175	0.912955	Under	T0.Ctrl.model.nosource	Bacteria;Actinobacteria;Actinobacteria;Actinomycetales;Micrococcaceae;Arthrobacter;
OTU_353	0.00126072	0.321429	0.462007	0.338106	0.590786	0.842466	0.725598	0.915366	Under	T0.Ctrl.model.nosource	Bacteria;Firmicutes;Clostridia;Clostridiales;Lachnospiraceae;Lachnospiracea_incertae_sedis;
OTU_127	0.0012801	0.285714	0.468037	0.343649	0.596529	0.846883	0.7307	0.91853	Under	T0.Ctrl.model.nosource	Bacteria;Actinobacteria;Actinobacteria;Rubrobacterales;Rubrobacteraceae;Rubrobacter;
OTU_107	0.00129318	0.25	0.472081	0.347375	0.60037	0.849791	0.734072	0.920602	Under	T0.Ctrl.model.nosource	Bacteria;Proteobacteria;Gammaproteobacteria;Xanthomonadales;Xanthomonadaceae;Thermomonas;
OTU_707	0.00132455	0.339286	0.4817	0.356272	0.609478	0.856547	0.741943	0.925374	Under	T0.Ctrl.model.nosource	Bacteria;Proteobacteria;Alphaproteobacteria;Rhizobiales;Rhodobiaceae;Tepidamorphus;
OTU_167	0.00136099	0.303571	0.492733	0.366529	0.619869	0.864015	0.750712	0.930583	Under	T0.Ctrl.model.nosource	Bacteria;Proteobacteria;Gammaproteobacteria;Oceanospirillales;Oceanospirillaceae;Neptuniibacter;
OTU_678	0.00139142	0.339286	0.501824	0.375025	0.628388	0.869951	0.757734	0.934671	Under	T0.Ctrl.model.nosource	Bacteria;Actinobacteria;Actinobacteria;Actinomycetales;Nocardiaceae;Williamsia;
OTU_296	0.00141567	0.375	0.508993	0.381752	0.635079	0.874498	0.763145	0.937769	Under	T0.Ctrl.model.nosource	Bacteria;Proteobacteria;Alphaproteobacteria;Caulobacterales;Hyphomonadaceae;Ponticaulis;
OTU_241	0.00144817	0.375	0.518489	0.3907	0.643903	0.88034	0.770144	0.941706	Under	T0.Ctrl.model.nosource	Bacteria;Proteobacteria;Alphaproteobacteria;Rhodobacterales;Rhodobacteraceae;Ruegeria;
OTU_475	0.0014487	0.339286	0.518642	0.390845	0.644046	0.880433	0.770255	0.941768	Under	T0.Ctrl.model.nosource	Bacteria;Proteobacteria;Alphaproteobacteria;Rhizobiales;Hyphomicrobiaceae;Hyphomicrobium;
OTU_250	0.00146094	0.392857	0.522186	0.394196	0.647327	0.882561	0.772817	0.943189	Under	T0.Ctrl.model.nosource	Bacteria;Firmicutes;Bacilli;Bacillales;Bacillaceae_;Bacillus;
OTU_162	0.00147921	0.392857	0.527443	0.399177	0.652185	0.885668	0.77657	0.94525	Under	T0.Ctrl.model.nosource	Bacteria;Chloroflexi.ph;Caldilineae;Caldilineales;Caldilineaceae;Caldilinea;
OTU_385	0.00149963	0.375	0.53327	0.404714	0.657554	0.889042	0.780664	0.947472	Under	T0.Ctrl.model.nosource	Bacteria;Proteobacteria;Gammaproteobacteria;Xanthomonadales;Sinobacteraceae;Steroidobacter;
OTU_10442	0.00151111	0.375	0.536527	0.407816	0.660548	0.890896	0.782922	0.948685	Under	T0.Ctrl.model.nosource	Bacteria;Proteobacteria;Betaproteobacteria;Burkholderiales;Comamonadaceae;Limnohabitans;
OTU_306	0.00151622	0.339286	0.537968	0.40919	0.661871	0.89171	0.783914	0.949215	Under	T0.Ctrl.model.nosource	Bacteria;Proteobacteria;Gammaproteobacteria;Legionellales;Legionellaceae;Legionella;
OTU_422	0.00151811	0.392857	0.538502	0.4097	0.662361	0.89201	0.784281	0.94941	Under	T0.Ctrl.model.nosource	Bacteria;Proteobacteria;Alphaproteobacteria;Rhodospirillales;Rhodospirillaceae;Dongia;
OTU_1375	0.0015402	0.410714	0.544703	0.415625	0.668041	0.895455	0.788497	0.951641	Under	T0.Ctrl.model.nosource	Bacteria;Bacteroidetes;Bacteroidia;Bacteroidales;Prevotellaceae;Prevotella;
OTU_181	0.0015549	0.392857	0.548795	0.419546	0.67178	0.897685	0.791238	0.953074	Under	T0.Ctrl.model.nosource	Bacteria;Firmicutes;Bacilli;Bacillales;Planococcaceae;Planococcus;
OTU_256	0.00156616	0.392857	0.551913	0.422539	0.674623	0.899361	0.793304	0.954145	Under	T0.Ctrl.model.nosource	Bacteria;Proteobacteria;Deltaproteobacteria;Desulfovibrionales;Desulfovibrionaceae;Desulfovibrio;
OTU_185	0.00156866	0.392857	0.552603	0.423202	0.675251	0.89973	0.793759	0.95438	Under	T0.Ctrl.model.nosource	Bacteria;Proteobacteria;Gammaproteobacteria;Thiotrichales;Thiotrichaceae;Thiothrix;
OTU_130	0.00159278	0.375	0.559225	0.429575	0.681271	0.903216	0.798076	0.956589	Under	T0.Ctrl.model.nosource	Bacteria;Proteobacteria;Betaproteobacteria;Methylophilales;Methylophilaceae;Methylophilus;
OTU_383	0.00163029	0.410714	0.569384	0.439394	0.690466	0.9084	0.804537	0.959829	Under	T0.Ctrl.model.nosource	Bacteria;Actinobacteria;Actinobacteria;Actinomycetales;Dermacoccaceae;Dermacoccus;
OTU_295	0.00165242	0.357143	0.5753	0.445135	0.695797	0.911327	0.80821	0.961634	Under	T0.Ctrl.model.nosource	Bacteria;Proteobacteria;Gammaproteobacteria;Legionellales;Legionellaceae;Legionella;
OTU_220	0.00166947	0.410714	0.579817	0.449531	0.699857	0.913518	0.810971	0.962974	Under	T0.Ctrl.model.nosource	Bacteria;Actinobacteria;Actinobacteria;Rubrobacterales;Rubrobacteraceae;Rubrobacter;
OTU_64	0.00174173	0.428571	0.598577	0.467892	0.716606	0.922219	0.822044	0.968186	Under	T0.Ctrl.model.nosource	Bacteria;Proteobacteria;Gammaproteobacteria;Alteromonadales;Alteromonadaceae;Aestuariibacter;
OTU_145	0.00174747	0.392857	0.600041	0.469332	0.717906	0.922871	0.822882	0.968569	Under	T0.Ctrl.model.nosource	Bacteria;Bacteroidetes;Sphingobacteria;Sphingobacteriales;Sphingobacteriaceae;Olivibacter;
OTU_243	0.0017555	0.357143	0.602084	0.471343	0.719718	0.923776	0.824044	0.969099	Under	T0.Ctrl.model.nosource	Bacteria;Bacteroidetes;Sphingobacteria;Sphingobacteriales;Cytophagaceae;Hymenobacter;
OTU_151	0.00176081	0.410714	0.603428	0.472669	0.720909	0.924367	0.824806	0.969444	Under	T0.Ctrl.model.nosource	Bacteria;Proteobacteria;Betaproteobacteria;Rhodocyclales;Rhodocyclaceae;Propionivibrio;
OTU_147	0.00176246	0.392857	0.603844	0.473079	0.721278	0.924549	0.825041	0.969551	Under	T0.Ctrl.model.nosource	Bacteria;Proteobacteria;Betaproteobacteria;Burkholderiales;Burkholderiales_incertae_sedis;Sphaerotilus;
OTU_115	0.00180105	0.392857	0.613515	0.482638	0.729818	0.928704	0.830417	0.97195	Under	T0.Ctrl.model.nosource	Bacteria;Bacteroidetes;Flavobacteria;Flavobacteriales;Flavobacteriaceae;Flavobacterium;
OTU_223	0.00180193	0.428571	0.613733	0.482855	0.73001	0.928796	0.830537	0.972002	Under	T0.Ctrl.model.nosource	Bacteria;Proteobacteria;Gammaproteobacteria;Chromatiales;Ectothiorhodospiraceae;Thioalkalivibrio;
OTU_104	0.00180983	0.375	0.615691	0.484796	0.731733	0.929617	0.831605	0.972471	Under	T0.Ctrl.model.nosource	Bacteria;Proteobacteria;Deltaproteobacteria;Myxococcales;Cystobacteraceae;Anaeromyxobacter;
OTU_203	0.00187478	0.482143	0.631505	0.500549	0.745576	0.936017	0.839998	0.976056	Under	T0.Ctrl.model.nosource	Bacteria;Actinobacteria;Actinobacteria;Actinomycetales;Pseudonocardiaceae;Actinokineospora;
OTU_201	0.00195001	0.464286	0.649203	0.518336	0.760915	0.942706	0.848905	0.979669	Under	T0.Ctrl.model.nosource	Bacteria;Proteobacteria;Deltaproteobacteria;Desulfovibrionales;Desulfovibrionaceae;Desulfovibrio;
OTU_7750	0.00201711	0.392857	0.664435	0.533779	0.77398	0.94808	0.856171	0.982461	Under	T0.Ctrl.model.nosource	Bacteria;Proteobacteria;Gammaproteobacteria;Xanthomonadales;Sinobacteraceae;Hydrocarboniphaga;
OTU_124	0.002019	0.410714	0.664858	0.534209	0.774341	0.948224	0.856367	0.982534	Under	T0.Ctrl.model.nosource	Bacteria;Proteobacteria;Deltaproteobacteria;Desulfovibrionales;Desulfonatronaceae;Desulfonatronum;
OTU_79	0.00204868	0.410714	0.671426	0.540909	0.779933	0.950432	0.859385	0.983648	Under	T0.Ctrl.model.nosource	Bacteria;Actinobacteria;Actinobacteria;Actinomycetales;Streptomycetaceae;Streptomyces;
OTU_5	0.00208059	0.517857	0.678373	0.548023	0.785822	0.952699	0.862505	0.984772	Under	T0.Ctrl.model.nosource	Bacteria;Actinobacteria;Actinobacteria;Bifidobacteriales;Bifidobacteriaceae;Bifidobacterium;
OTU_67	0.00208264	0.392857	0.678816	0.548478	0.786197	0.952842	0.862702	0.984842	Under	T0.Ctrl.model.nosource	Bacteria;Proteobacteria;Gammaproteobacteria;Legionellales;Coxiellaceae;Aquicella;
OTU_111	0.00208275	0.517857	0.67884	0.548502	0.786217	0.952849	0.862712	0.984846	Under	T0.Ctrl.model.nosource	Bacteria;Proteobacteria;Gammaproteobacteria;Oceanospirillales;Hahellaceae;Zooshikella;
OTU_116	0.00210932	0.428571	0.684533	0.554353	0.791021	0.954653	0.865211	0.985723	Under	T0.Ctrl.model.nosource	Bacteria;Proteobacteria;Betaproteobacteria;Burkholderiales;Burkholderiales_incertae_sedis;Methylibium;
OTU_141	0.00214539	0.553571	0.692133	0.562194	0.797404	0.956992	0.868472	0.98684	Under	T0.Ctrl.model.nosource	Bacteria;Actinobacteria;Actinobacteria;Actinomycetales;Intrasporangiaceae;Phycicoccus;
OTU_152	0.00218606	0.446429	0.700531	0.570899	0.804418	0.959485	0.871976	0.988002	Under	T0.Ctrl.model.nosource	Bacteria;Bacteroidetes;Flavobacteria;Flavobacteriales;Flavobacteriaceae;Algibacter;
OTU_88	0.00223772	0.392857	0.710936	0.581743	0.813048	0.962445	0.876176	0.989341	Under	T0.Ctrl.model.nosource	Bacteria;Proteobacteria;Betaproteobacteria;Burkholderiales;Burkholderiales_incertae_sedis;Rubrivivax;
OTU_41	0.002253	0.392857	0.713956	0.584903	0.815541	0.963277	0.877366	0.989709	Under	T0.Ctrl.model.nosource	Bacteria;Bacteroidetes;Flavobacteria;Flavobacteriales;Flavobacteriaceae;Chryseobacterium;
OTU_4	0.00232266	0.410714	0.727416	0.599056	0.826579	0.966848	0.882513	0.991246	Under	T0.Ctrl.model.nosource	Bacteria;Proteobacteria;Gammaproteobacteria;Xanthomonadales;Sinobacteraceae;Steroidobacter;
OTU_83	0.0023503	0.589286	0.732612	0.604552	0.830808	0.968166	0.884432	0.991794	Under	T0.Ctrl.model.nosource	Bacteria;Proteobacteria;Betaproteobacteria;Burkholderiales;Comamonadaceae;Comamonas;
OTU_190	0.00240451	0.5	0.742574	0.615138	0.838867	0.970603	0.888007	0.992779	Under	T0.Ctrl.model.nosource	Bacteria;Firmicutes;Bacilli;Bacillales;Thermoactinomycetaceae_;Thermoflavimicrobium;
OTU_210	0.00245262	0.428571	0.75116	0.624317	0.845758	0.972608	0.890979	0.993559	Under	T0.Ctrl.model.nosource	Bacteria;Proteobacteria;Alphaproteobacteria;Rhodobacterales;Rhodobacteraceae;Ruegeria;
OTU_89	0.00246264	0.428571	0.752919	0.626204	0.847163	0.973008	0.891576	0.993712	Under	T0.Ctrl.model.nosource	Bacteria;Proteobacteria;Betaproteobacteria;Burkholderiales;Burkholderiaceae;Polynucleobacter;
OTU_386	0.00250419	0.5	0.760103	0.633933	0.852879	0.974606	0.893969	0.994309	Under	T0.Ctrl.model.nosource	Bacteria;Firmicutes;Bacilli;Bacillales;Listeriaceae;Brochothrix;
OTU_90	0.00253597	0.464286	0.765484	0.639747	0.857135	0.975764	0.895717	0.994729	Under	T0.Ctrl.model.nosource	Bacteria;Proteobacteria;Alphaproteobacteria;Rhodobacterales;Rhodobacteraceae;Stappia;
OTU_30	0.00265394	0.410714	0.784589	0.66057	0.87207	0.97962	0.901613	0.996049	Under	T0.Ctrl.model.nosource	Bacteria;Proteobacteria;Alphaproteobacteria;Rhodospirillales;Acetobacteraceae;Stella;
OTU_358	0.00278577	0.678571	0.804388	0.682464	0.887233	0.983208	0.907222	0.997156	Under	T0.Ctrl.model.nosource	Bacteria;Proteobacteria;Betaproteobacteria;Neisseriales;Neisseriaceae;Vogesella;
OTU_7	0.00290487	0.392857	0.820938	0.701034	0.899638	0.985903	0.911525	0.997898	Under	T0.Ctrl.model.nosource	Bacteria;Proteobacteria;Alphaproteobacteria;Rhizobiales;Rhizobiaceae;Rhizobium;
OTU_6	0.00299842	0.410714	0.833091	0.714841	0.908577	0.987714	0.914463	0.998349	Under	T0.Ctrl.model.nosource	Bacteria;Proteobacteria;Alphaproteobacteria;Rhodobacterales;Rhodobacteraceae;Paracoccus;
OTU_157	0.00301583	0.642857	0.835272	0.717335	0.910165	0.988024	0.91497	0.998422	Under	T0.Ctrl.model.nosource	Bacteria;Actinobacteria;Actinobacteria;Acidimicrobiales;Acidimicrobiaceae;Ilumatobacter;
OTU_177	0.0030448	0.571429	0.83885	0.721437	0.912758	0.988523	0.91579	0.998536	Under	T0.Ctrl.model.nosource	Bacteria;Proteobacteria;Alphaproteobacteria;Rhodobacterales;Rhodobacteraceae;Silicibacter;
OTU_125	0.00304808	0.696429	0.839251	0.721898	0.913048	0.988579	0.915881	0.998549	Under	T0.Ctrl.model.nosource	Bacteria;Proteobacteria;Alphaproteobacteria;Rickettsiales;Rickettsiaceae;Orientia;
OTU_25	0.00315665	0.660714	0.852041	0.736687	0.922197	0.990263	0.918673	0.998909	Under	T0.Ctrl.model.nosource	Bacteria;Firmicutes;Clostridia;Clostridiales;Eubacteriaceae;Pseudoramibacter;
OTU_8	0.00354144	0.607143	0.890536	0.782483	0.94845	0.994469	0.92584	0.999614	Under	T0.Ctrl.model.nosource	Bacteria;Proteobacteria;Deltaproteobacteria;Myxococcales;Phaselicystidaceae;Phaselicystis;
OTU_42	0.00364168	0.767857	0.898988	0.792844	0.953907	0.995227	0.927166	0.999707	Under	T0.Ctrl.model.nosource	Bacteria;Proteobacteria;Gammaproteobacteria;Oceanospirillales;Oceanospirillaceae;Neptuniibacter;
OTU_18	0.00371501	0.660714	0.9048	0.800044	0.957584	0.995715	0.928025	0.999761	Under	T0.Ctrl.model.nosource	Bacteria;Proteobacteria;Epsilonproteobacteria;Campylobacterales;Campylobacteraceae;Arcobacter;
OTU_164	0.00485267	0.875	0.963788	0.878098	0.989934	0.999196	0.934311	0.999991	Under	T0.Ctrl.model.nosource	Bacteria;Proteobacteria;Betaproteobacteria;Burkholderiales;Oxalobacteraceae;Oxalicibacterium;
	p	freq	freq.pred	pred.lwr	pred.upr	bino.pred	bino.lwr	bino.upr	fit_class	Model.name	TaxaPath
OTU_7694	7.20258e-05	0.125	0.0293869	0.0072171	0.111978	0.101829	0.0466146	0.208163	Upper	T0.CV.model.nosource	Bacteria;Proteobacteria;Gammaproteobacteria;Alteromonadales;Alteromonadaceae;Microbulbifer;
OTU_9588	7.35908e-05	0.125	0.0300285	0.00747257	0.112923	0.103922	0.0479577	0.210738	Upper	T0.CV.model.nosource	Bacteria;Synergistetes;Synergistia;Synergistales;Synergistaceae;Thermanaerovibrio;
OTU_6246	7.73531e-05	0.125	0.0315713	0.00809792	0.115185	0.108935	0.0512055	0.216873	Upper	T0.CV.model.nosource	Bacteria;Bacteroidetes;Flavobacteria;Flavobacteriales;Flavobacteriaceae;Tenacibaculum;
OTU_7894	7.89339e-05	0.125	0.0322197	0.00836523	0.116131	0.111033	0.0525774	0.219427	Upper	T0.CV.model.nosource	Bacteria;Bacteroidetes;Sphingobacteria;Sphingobacteriales;Saprospiraceae;Lewinella;
OTU_2030	8.06793e-05	0.125	0.0329357	0.00866346	0.117173	0.113344	0.0540969	0.222232	Upper	T0.CV.model.nosource	Bacteria;Proteobacteria;Gammaproteobacteria;Oceanospirillales;Oceanospirillaceae;Amphritea;
OTU_5689	8.14127e-05	0.125	0.0332366	0.00878971	0.11761	0.114313	0.0547369	0.223406	Upper	T0.CV.model.nosource	Bacteria;Proteobacteria;Gammaproteobacteria;Oceanospirillales;Hahellaceae;Endozoicomonas;
OTU_12838	8.40906e-05	0.125	0.0343356	0.00925535	0.119201	0.117842	0.05708	0.227669	Upper	T0.CV.model.nosource	Bacteria;Firmicutes;Bacilli;Lactobacillales;Carnobacteriaceae;Marinilactibacillus;
OTU_5991	8.68742e-05	0.125	0.0354782	0.00974694	0.120848	0.121496	0.0595262	0.232062	Upper	T0.CV.model.nosource	Bacteria;Bacteroidetes;Sphingobacteria;Sphingobacteriales;Flammeovirgaceae;Marinoscillum;
OTU_5142	8.69408e-05	0.125	0.0355056	0.0097588	0.120888	0.121584	0.0595849	0.232166	Upper	T0.CV.model.nosource	Bacteria;Proteobacteria;Alphaproteobacteria;Rhodobacterales;Rhodobacteraceae;Vadicella;
OTU_9160	8.7191e-05	0.125	0.0356083	0.00980336	0.121035	0.121911	0.0598052	0.232559	Upper	T0.CV.model.nosource	Bacteria;Proteobacteria;Gammaproteobacteria;Chromatiales;Halothiobacillaceae;Thiovirga;
OTU_7857	8.96431e-05	0.125	0.0366151	0.0102433	0.12248	0.125116	0.0619692	0.236393	Upper	T0.CV.model.nosource	Bacteria;Bacteroidetes;Flavobacteria;Flavobacteriales;Flavobacteriaceae;Flavobacterium;
OTU_11748	9.24767e-05	0.125	0.037779	0.0107588	0.124143	0.128805	0.0644785	0.240788	Upper	T0.CV.model.nosource	Bacteria;Proteobacteria;Alphaproteobacteria;Rhodobacterales;Rhodobacteraceae;Oceanicola;
OTU_8666	9.25163e-05	0.142857	0.0377952	0.0107661	0.124166	0.128856	0.0645136	0.240849	Upper	T0.CV.model.nosource	Bacteria;Proteobacteria;Betaproteobacteria;Burkholderiales;Burkholderiales_incertae_sedis;Rivibacter;
OTU_8075	9.36766e-05	0.125	0.0382718	0.0109793	0.124845	0.130362	0.0655436	0.242638	Upper	T0.CV.model.nosource	Bacteria;Proteobacteria;Gammaproteobacteria;Oceanospirillales;Hahellaceae;Endozoicomonas;
OTU_5837	9.37188e-05	0.125	0.0382892	0.0109871	0.124869	0.130417	0.0655811	0.242703	Upper	T0.CV.model.nosource	Bacteria;Firmicutes;Clostridia;Clostridiales;Ruminococcaceae;Anaerofilum;
OTU_4739	9.37765e-05	0.125	0.0383129	0.0109977	0.124903	0.130492	0.0656324	0.242791	Upper	T0.CV.model.nosource	Bacteria;Bacteroidetes;Flavobacteria;Flavobacteriales;Flavobacteriaceae;Muriicola;
OTU_11127	9.38305e-05	0.125	0.0383351	0.0110077	0.124935	0.130562	0.0656803	0.242874	Upper	T0.CV.model.nosource	Bacteria;Actinobacteria;Actinobacteria;Coriobacteriales;Coriobacteriaceae;Gordonibacter;
OTU_6556	9.55551e-05	0.142857	0.0390436	0.0113271	0.125941	0.132795	0.0672141	0.24552	Upper	T0.CV.model.nosource	Bacteria;Bacteroidetes;Sphingobacteria;Sphingobacteriales;Flammeovirgaceae;Marinoscillum;
OTU_4804	9.69551e-05	0.142857	0.0396189	0.0115883	0.126757	0.134603	0.0684612	0.247658	Upper	T0.CV.model.nosource	Bacteria;Proteobacteria;Betaproteobacteria;Burkholderiales;Alcaligenaceae;Achromobacter;
OTU_4211	0.000106507	0.142857	0.0435459	0.0134149	0.13228	0.146842	0.0770131	0.262012	Upper	T0.CV.model.nosource	Bacteria;Proteobacteria;Alphaproteobacteria;Rhodospirillales;Acetobacteraceae;Acidisphaera;
OTU_7757	0.00011183	0.142857	0.0457357	0.0144646	0.135329	0.153587	0.0818052	0.269843	Upper	T0.CV.model.nosource	Bacteria;Actinobacteria;Actinobacteria;Acidimicrobiales;Acidimicrobineae_incertae_sedis;Aciditerrimonas;
OTU_4329	0.000112384	0.160714	0.0459636	0.0145751	0.135645	0.154286	0.0823048	0.270652	Upper	T0.CV.model.nosource	Bacteria;Proteobacteria;Gammaproteobacteria;Chromatiales;Chromatiaceae;Thiodictyon;
OTU_6363	0.000117461	0.142857	0.0480534	0.0155984	0.138533	0.160664	0.0868905	0.278005	Upper	T0.CV.model.nosource	Bacteria;Synergistetes;Synergistia;Synergistales;Synergistaceae;Thermanaerovibrio;
OTU_11283	0.000118418	0.142857	0.0484476	0.0157935	0.139075	0.161862	0.0877566	0.27938	Upper	T0.CV.model.nosource	Bacteria;Bacteroidetes;Sphingobacteria;Sphingobacteriales;Chitinophagaceae;Ferruginibacter;
OTU_10012	0.000119392	0.142857	0.0488484	0.0159926	0.139627	0.163078	0.0886373	0.280775	Upper	T0.CV.model.nosource	Bacteria;Chloroflexi.ph;Thermomicrobia;Sphaerobacterales;Sphaerobacteraceae;Sphaerobacter;
OTU_5150	0.000121257	0.160714	0.0496164	0.0163758	0.140681	0.165402	0.0903259	0.283437	Upper	T0.CV.model.nosource	Bacteria;Bacteroidetes;Flavobacteria;Flavobacteriales;Flavobacteriaceae;Cellulophaga;
OTU_4472	0.000121259	0.160714	0.0496173	0.0163762	0.140682	0.165405	0.090328	0.28344	Upper	T0.CV.model.nosource	Bacteria;Proteobacteria;Gammaproteobacteria;Pseudomonadales;Pseudomonadaceae;Pseudomonas;
OTU_4581	0.000121532	0.142857	0.0497296	0.0164324	0.140836	0.165744	0.0905747	0.283828	Upper	T0.CV.model.nosource	Bacteria;Firmicutes;Clostridia;Clostridiales;Peptococcaceae_;Sporotomaculum;
OTU_8346	0.00012192	0.142857	0.0498894	0.0165125	0.141055	0.166227	0.0909263	0.28438	Upper	T0.CV.model.nosource	Bacteria;Proteobacteria;Gammaproteobacteria;Thiotrichales;Piscirickettsiaceae;Piscirickettsia;
OTU_5526	0.00012446	0.142857	0.0509355	0.0170394	0.142486	0.169379	0.0932277	0.287978	Upper	T0.CV.model.nosource	Bacteria;Bacteroidetes;Bacteroidia;Bacteroidales;Porphyromonadaceae;Paludibacter;
OTU_1964	0.000124894	0.142857	0.0511142	0.0171298	0.14273	0.169916	0.093621	0.28859	Upper	T0.CV.model.nosource	Bacteria;Proteobacteria;Alphaproteobacteria;Rhizobiales;Hyphomicrobiaceae;Hyphomicrobium;
OTU_7518	0.000125056	0.142857	0.0511811	0.0171637	0.142821	0.170117	0.0937683	0.288819	Upper	T0.CV.model.nosource	Bacteria;Proteobacteria;Alphaproteobacteria;Rhizobiales;Hyphomicrobiaceae;Pedomicrobium;
OTU_2934	0.000128561	0.178571	0.0526248	0.0178992	0.144788	0.174443	0.0969468	0.293736	Upper	T0.CV.model.nosource	Bacteria;Proteobacteria;Betaproteobacteria;Burkholderiales;Comamonadaceae;Schlegelella;
OTU_5487	0.000130103	0.160714	0.0532601	0.0182254	0.145651	0.176338	0.098346	0.295885	Upper	T0.CV.model.nosource	Bacteria;Proteobacteria;Epsilonproteobacteria;Campylobacterales;Campylobacteraceae;Campylobacter;
OTU_12386	0.000130712	0.160714	0.0535111	0.0183547	0.145991	0.177086	0.0988989	0.296732	Upper	T0.CV.model.nosource	Bacteria;Proteobacteria;Alphaproteobacteria;Rhizobiales;Bradyrhizobiaceae;Nitrobacter;
OTU_6397	0.000131534	0.160714	0.0538501	0.0185296	0.146451	0.178095	0.0996456	0.297873	Upper	T0.CV.model.nosource	Bacteria;Proteobacteria;Gammaproteobacteria;Alteromonadales;Alteromonadaceae;Marinobacter;
OTU_4735	0.000133974	0.160714	0.0548554	0.019051	0.147811	0.181079	0.10186	0.301244	Upper	T0.CV.model.nosource	Bacteria;Synergistetes;Synergistia;Synergistales;Synergistaceae;Jonquetella;
OTU_2528	0.000134176	0.178571	0.0549389	0.0190945	0.147924	0.181327	0.102044	0.301523	Upper	T0.CV.model.nosource	Bacteria;Proteobacteria;Betaproteobacteria;Rhodocyclales;Rhodocyclaceae;Azospira;
OTU_3616	0.000134422	0.160714	0.05504	0.0191472	0.14806	0.181626	0.102267	0.30186	Upper	T0.CV.model.nosource	Bacteria;Actinobacteria;Actinobacteria;Actinomycetales;Microbacteriaceae;Clavibacter;
OTU_4159	0.000135417	0.160714	0.0554502	0.0193612	0.148614	0.18284	0.103171	0.303228	Upper	T0.CV.model.nosource	Bacteria;Proteobacteria;Betaproteobacteria;Burkholderiales;Burkholderiales_incertae_sedis;Paucibacter;
OTU_6554	0.00013623	0.160714	0.0557854	0.0195366	0.149066	0.18383	0.103909	0.304343	Upper	T0.CV.model.nosource	Bacteria;Firmicutes;Bacilli;Bacillales;Bacillaceae_;Bacillus;
OTU_7181	0.000136905	0.178571	0.0560638	0.0196825	0.149441	0.184651	0.104523	0.305267	Upper	T0.CV.model.nosource	Bacteria;Proteobacteria;Gammaproteobacteria;Chromatiales;Chromatiaceae;Marichromatium;
OTU_8016	0.000137463	0.196429	0.0562938	0.0198033	0.149751	0.185329	0.10503	0.306029	Upper	T0.CV.model.nosource	Bacteria;Proteobacteria;Alphaproteobacteria;Rhizobiales;Beijerinckiaceae;Chelatococcus;
OTU_3766	0.000138354	0.160714	0.0566613	0.0199967	0.150245	0.186412	0.105839	0.307245	Upper	T0.CV.model.nosource	Bacteria;Proteobacteria;Gammaproteobacteria;Alteromonadales;Pseudoalteromonadaceae;Pseudoalteromonas;
OTU_2179	0.000138454	0.160714	0.0567023	0.0200183	0.1503	0.186532	0.10593	0.30738	Upper	T0.CV.model.nosource	Bacteria;Proteobacteria;Alphaproteobacteria;Rhizobiales;Hyphomicrobiaceae;Prosthecomicrobium;
OTU_8166	0.000138764	0.160714	0.05683	0.0200856	0.150472	0.186908	0.106211	0.307802	Upper	T0.CV.model.nosource	Bacteria;Proteobacteria;Gammaproteobacteria;Enterobacteriales;Enterobacteriaceae;Escherichia/Shigella;
OTU_8201	0.000139224	0.160714	0.0570197	0.0201858	0.150727	0.187466	0.106629	0.308428	Upper	T0.CV.model.nosource	Bacteria;Proteobacteria;Betaproteobacteria;Neisseriales;Neisseriaceae;Aquaspirillum;
OTU_4401	0.000139625	0.178571	0.0571853	0.0202732	0.150949	0.187952	0.106994	0.308973	Upper	T0.CV.model.nosource	Bacteria;Proteobacteria;Deltaproteobacteria;Syntrophobacterales;Syntrophaceae;Syntrophus;
OTU_5789	0.000139901	0.178571	0.0572991	0.0203334	0.151102	0.188286	0.107245	0.309348	Upper	T0.CV.model.nosource	Bacteria;Bacteroidetes;Flavobacteria;Flavobacteriales;Flavobacteriaceae;Flavobacterium;
OTU_10344	0.000141003	0.160714	0.0577535	0.0205742	0.151712	0.189619	0.108246	0.310842	Upper	T0.CV.model.nosource	Bacteria;Bacteroidetes;Flavobacteria;Flavobacteriales;Flavobacteriaceae;Tenacibaculum;
OTU_1719	0.000142092	0.160714	0.0582024	0.0208127	0.152313	0.190933	0.109235	0.312313	Upper	T0.CV.model.nosource	Bacteria;Proteobacteria;Alphaproteobacteria;Rhizobiales;Brucellaceae;Ochrobactrum;
OTU_11580	0.000142509	0.178571	0.0583743	0.0209043	0.152544	0.191436	0.109613	0.312875	Upper	T0.CV.model.nosource	Bacteria;Proteobacteria;Gammaproteobacteria;Alteromonadales;Alteromonadaceae;Saccharophagus;
OTU_4710	0.000145414	0.160714	0.0595727	0.0215451	0.154146	0.194932	0.112253	0.316779	Upper	T0.CV.model.nosource	Bacteria;Firmicutes;Bacilli;Bacillales;Paenibacillaceae_;Brevibacillus;
OTU_7381	0.000145619	0.178571	0.0596571	0.0215904	0.154258	0.195178	0.112439	0.317052	Upper	T0.CV.model.nosource	Bacteria;Proteobacteria;Alphaproteobacteria;Rhizobiales;Rhizobiaceae;Rhizobium;
OTU_6328	0.0001474	0.160714	0.0603916	0.0219857	0.155238	0.197312	0.114056	0.319429	Upper	T0.CV.model.nosource	Bacteria;Firmicutes;Bacilli;Bacillales;Bacillales_Incertae_Sedis_XII;Exiguobacterium;
OTU_6257	0.000147437	0.160714	0.0604069	0.021994	0.155258	0.197356	0.11409	0.319479	Upper	T0.CV.model.nosource	Bacteria;Proteobacteria;Alphaproteobacteria;Caulobacterales;Hyphomonadaceae;Hyphomonas;
OTU_3825	0.000147448	0.160714	0.0604114	0.0219964	0.155264	0.197369	0.114099	0.319493	Upper	T0.CV.model.nosource	Bacteria;Proteobacteria;Gammaproteobacteria;Pseudomonadales;Moraxellaceae;Acinetobacter;
OTU_1311	0.00014817	0.160714	0.0607093	0.0221573	0.155661	0.198233	0.114755	0.320454	Upper	T0.CV.model.nosource	Bacteria;Bacteroidetes;Sphingobacteria;Sphingobacteriales;Chitinophagaceae;Parasegetibacter;
OTU_4140	0.000148187	0.178571	0.0607166	0.0221612	0.155671	0.198254	0.114771	0.320478	Upper	T0.CV.model.nosource	Bacteria;Firmicutes;Clostridia;Thermoanaerobacterales;Thermoanaerobacteraceae;Thermacetogenium;
OTU_3227	0.000148211	0.160714	0.0607264	0.0221665	0.155684	0.198283	0.114793	0.32051	Upper	T0.CV.model.nosource	Bacteria;Fusobacteria.ph;Fusobacteria.cl;Fusobacteriales;Fusobacteriaceae;Cetobacterium;
OTU_5125	0.000148549	0.160714	0.0608658	0.0222419	0.155869	0.198687	0.1151	0.320959	Upper	T0.CV.model.nosource	Bacteria;Synergistetes;Synergistia;Synergistales;Synergistaceae;Thermanaerovibrio;
OTU_10727	0.000148679	0.160714	0.0609195	0.022271	0.155941	0.198842	0.115218	0.321131	Upper	T0.CV.model.nosource	Bacteria;Bacteroidetes;Sphingobacteria;Sphingobacteriales;Cytophagaceae;Hymenobacter;
OTU_5915	0.000149	0.160714	0.0610516	0.0223425	0.156116	0.199225	0.115509	0.321557	Upper	T0.CV.model.nosource	Bacteria;Proteobacteria;Alphaproteobacteria;Caulobacterales;Caulobacteraceae;Brevundimonas;
OTU_2679	0.000149334	0.160714	0.0611895	0.0224172	0.1563	0.199624	0.115812	0.322	Upper	T0.CV.model.nosource	Bacteria;Firmicutes;Clostridia;Clostridiales;Ruminococcaceae;Hydrogenoanaerobacterium;
OTU_2756	0.000150755	0.160714	0.0617759	0.0227356	0.157079	0.201318	0.117103	0.323881	Upper	T0.CV.model.nosource	Bacteria;Proteobacteria;Gammaproteobacteria;Pseudomonadales;Pseudomonadaceae;Pseudomonas;
OTU_4180	0.000151068	0.160714	0.0619052	0.0228059	0.15725	0.201691	0.117387	0.324295	Upper	T0.CV.model.nosource	Bacteria;Proteobacteria;Gammaproteobacteria;Methylococcales;Methylococcaceae;Methylomonas;
OTU_1620	0.000151429	0.160714	0.0620541	0.022887	0.157448	0.202121	0.117715	0.324771	Upper	T0.CV.model.nosource	Bacteria;Proteobacteria;Alphaproteobacteria;Sneathiellales;Sneathiellaceae;Sneathiella;
OTU_7511	0.000152188	0.160714	0.0623673	0.0230578	0.157864	0.203024	0.118404	0.325772	Upper	T0.CV.model.nosource	Bacteria;Proteobacteria;Alphaproteobacteria;Rhodospirillales;Rhodospirillaceae;Oceanibaculum;
OTU_5131	0.000153409	0.160714	0.0628711	0.0233331	0.158531	0.204473	0.119512	0.327376	Upper	T0.CV.model.nosource	Bacteria;Proteobacteria;Alphaproteobacteria;Rhizobiales;Brucellaceae;Ochrobactrum;
OTU_5908	0.000154882	0.178571	0.0634789	0.0236664	0.159335	0.206218	0.120848	0.329307	Upper	T0.CV.model.nosource	Bacteria;Proteobacteria;Betaproteobacteria;Burkholderiales;Burkholderiales_incertae_sedis;Piscinibacter;
OTU_4674	0.00015596	0.160714	0.0639237	0.023911	0.159923	0.207493	0.121826	0.330715	Upper	T0.CV.model.nosource	Bacteria;Proteobacteria;Betaproteobacteria;Burkholderiales;Burkholderiales_incertae_sedis;Tepidimonas;
OTU_4034	0.000155984	0.160714	0.0639337	0.0239165	0.159936	0.207522	0.121848	0.330746	Upper	T0.CV.model.nosource	Bacteria;Proteobacteria;Gammaproteobacteria;Thiotrichales;Thiotrichales_incertae_sedis;Caedibacter;
OTU_2306	0.000156444	0.178571	0.0641236	0.0240212	0.160187	0.208066	0.122266	0.331347	Upper	T0.CV.model.nosource	Bacteria;Proteobacteria;Gammaproteobacteria;Oceanospirillales;Halomonadaceae;Halomonas;
OTU_3664	0.000156687	0.160714	0.0642238	0.0240764	0.16032	0.208352	0.122486	0.331663	Upper	T0.CV.model.nosource	Bacteria;Proteobacteria;Alphaproteobacteria;Rhodospirillales;Rhodospirillaceae;Pelagibius;
OTU_2332	0.000156867	0.196429	0.0642981	0.0241174	0.160418	0.208565	0.122649	0.331897	Upper	T0.CV.model.nosource	Bacteria;Proteobacteria;Alphaproteobacteria;Rhizobiales;Methylocystaceae;Methylocystis;
OTU_2557	0.000158505	0.178571	0.0649743	0.0244911	0.161309	0.210496	0.124134	0.334026	Upper	T0.CV.model.nosource	Bacteria;Bacteroidetes;Sphingobacteria;Sphingobacteriales;Flammeovirgaceae;Reichenbachiella;
OTU_2602	0.000159037	0.178571	0.0651936	0.0246127	0.161598	0.211121	0.124616	0.334714	Upper	T0.CV.model.nosource	Bacteria;Proteobacteria;Deltaproteobacteria;Myxococcales;Polyangiaceae;Chondromyces;
OTU_2200	0.000161755	0.178571	0.0663159	0.0252368	0.163075	0.214313	0.12708	0.338225	Upper	T0.CV.model.nosource	Bacteria;Bacteroidetes;Flavobacteria;Flavobacteriales;Flavobacteriaceae;Flavobacterium;
OTU_11519	0.000161756	0.196429	0.0663161	0.0252369	0.163075	0.214313	0.12708	0.338225	Upper	T0.CV.model.nosource	Bacteria;Proteobacteria;Alphaproteobacteria;Rickettsiales;Rickettsiaceae;Orientia;
OTU_4157	0.000162046	0.178571	0.066436	0.0253038	0.163233	0.214654	0.127344	0.338599	Upper	T0.CV.model.nosource	Bacteria;Proteobacteria;Deltaproteobacteria;Myxococcales;Haliangiaceae;Haliangium;
OTU_5247	0.000163539	0.178571	0.0670521	0.0256483	0.164041	0.216399	0.128695	0.340515	Upper	T0.CV.model.nosource	Bacteria;Proteobacteria;Deltaproteobacteria;Bdellovibrionales;Bdellovibrionaceae;Bdellovibrio;
OTU_3512	0.000164174	0.178571	0.0673143	0.0257952	0.164385	0.217141	0.12927	0.341328	Upper	T0.CV.model.nosource	Bacteria;Proteobacteria;Deltaproteobacteria;Desulfuromonadales;Geobacteraceae;Geobacter;
OTU_10949	0.000164755	0.178571	0.0675543	0.0259298	0.1647	0.21782	0.129797	0.342071	Upper	T0.CV.model.nosource	Bacteria;Proteobacteria;Gammaproteobacteria;Alteromonadales;Alteromonadaceae;Aestuariibacter;
OTU_7085	0.000166692	0.196429	0.0683541	0.0263797	0.165747	0.220075	0.131549	0.34454	Upper	T0.CV.model.nosource	Bacteria;Proteobacteria;Gammaproteobacteria;Xanthomonadales;Sinobacteraceae;Steroidobacter;
OTU_4560	0.000167883	0.178571	0.068846	0.0266574	0.16639	0.22146	0.132627	0.346054	Upper	T0.CV.model.nosource	Bacteria;Proteobacteria;Deltaproteobacteria;Myxococcales;Haliangiaceae;Haliangium;
OTU_7785	0.000168433	0.178571	0.0690731	0.0267858	0.166686	0.222098	0.133124	0.346751	Upper	T0.CV.model.nosource	Bacteria;Synergistetes;Synergistia;Synergistales;Synergistaceae;Aminobacterium;
OTU_2714	0.000169437	0.178571	0.0694879	0.0270207	0.167228	0.223262	0.134032	0.348022	Upper	T0.CV.model.nosource	Bacteria;Bacteroidetes;Flavobacteria;Flavobacteriales;Flavobacteriaceae;Psychroserpens;
OTU_7794	0.000169916	0.178571	0.0696854	0.0271327	0.167485	0.223816	0.134465	0.348626	Upper	T0.CV.model.nosource	Bacteria;Bacteroidetes;Flavobacteria;Flavobacteriales;Flavobacteriaceae;Flavobacterium;
OTU_2961	0.000170796	0.196429	0.0700489	0.0273391	0.167959	0.224834	0.13526	0.349736	Upper	T0.CV.model.nosource	Bacteria;Proteobacteria;Alphaproteobacteria;Parvularculales;Parvularculaceae;Parvularcula;
OTU_402	0.000172847	0.178571	0.0708961	0.0278217	0.169062	0.227202	0.137113	0.352314	Upper	T0.CV.model.nosource	Bacteria;Proteobacteria;Betaproteobacteria;Rhodocyclales;Rhodocyclaceae;Dechloromonas;
OTU_5607	0.000174208	0.178571	0.0714582	0.028143	0.169793	0.228768	0.138341	0.354018	Upper	T0.CV.model.nosource	Bacteria;Proteobacteria;Alphaproteobacteria;Rhodospirillales;Rhodospirillaceae;Thalassospira;
OTU_6907	0.000174238	0.178571	0.0714706	0.0281501	0.169809	0.228803	0.138368	0.354055	Upper	T0.CV.model.nosource	Bacteria;Bacteroidetes;Sphingobacteria;Sphingobacteriales;Saprospiraceae;Haliscomenobacter;
OTU_2631	0.000174869	0.178571	0.0717315	0.0282995	0.170148	0.229529	0.138938	0.354844	Upper	T0.CV.model.nosource	Bacteria;Firmicutes;Clostridia;Clostridiales;Ruminococcaceae;Anaerofilum;
OTU_3688	0.000175046	0.178571	0.0718043	0.0283412	0.170243	0.229731	0.139097	0.355064	Upper	T0.CV.model.nosource	Bacteria;Proteobacteria;Deltaproteobacteria;Desulfovibrionales;Desulfovibrionaceae;Desulfovibrio;
OTU_1811	0.000176412	0.178571	0.0723687	0.0286652	0.170975	0.231299	0.14033	0.356766	Upper	T0.CV.model.nosource	Bacteria;Proteobacteria;Alphaproteobacteria;Rhodobacterales;Rhodobacteraceae;Rhodovulum;
OTU_7277	0.000176897	0.178571	0.0725692	0.0287805	0.171235	0.231855	0.140767	0.35737	Upper	T0.CV.model.nosource	Bacteria;Proteobacteria;Alphaproteobacteria;Rhizobiales;Rhizobiaceae;Rhizobium;
OTU_3266	0.000177798	0.178571	0.0729412	0.0289947	0.171717	0.232886	0.141579	0.358487	Upper	T0.CV.model.nosource	Bacteria;Proteobacteria;Gammaproteobacteria;Pseudomonadales;Pseudomonadaceae;Pseudomonas;
OTU_6481	0.000178314	0.178571	0.0731545	0.0291177	0.171993	0.233476	0.142044	0.359127	Upper	T0.CV.model.nosource	Bacteria;Proteobacteria;Betaproteobacteria;Burkholderiales;Oxalobacteraceae;Oxalicibacterium;
OTU_3878	0.000178626	0.178571	0.0732832	0.029192	0.17216	0.233833	0.142325	0.359513	Upper	T0.CV.model.nosource	Bacteria;Proteobacteria;Gammaproteobacteria;Chromatiales;Chromatiaceae;Thiohalocapsa;
OTU_3202	0.000179202	0.178571	0.0735215	0.0293296	0.172468	0.234491	0.142845	0.360226	Upper	T0.CV.model.nosource	Bacteria;Bacteroidetes;Flavobacteria;Flavobacteriales;Flavobacteriaceae;Olleya;
OTU_3369	0.000180299	0.196429	0.0739746	0.0295916	0.173054	0.235742	0.143832	0.361579	Upper	T0.CV.model.nosource	Bacteria;Firmicutes;Bacilli;Bacillales;Bacillaceae_;Bacillus;
OTU_7052	0.000180326	0.178571	0.0739856	0.029598	0.173068	0.235772	0.143856	0.361612	Upper	T0.CV.model.nosource	Bacteria;Proteobacteria;Gammaproteobacteria;Vibrionales;Vibrionaceae;Photobacterium;
OTU_5401	0.000180364	0.178571	0.0740017	0.0296073	0.173089	0.235817	0.143891	0.36166	Upper	T0.CV.model.nosource	Bacteria;Proteobacteria;Alphaproteobacteria;Rhodobacterales;Rhodobacteraceae;Oceanicola;
OTU_7631	0.000181062	0.178571	0.07429	0.0297744	0.173462	0.236612	0.144519	0.36252	Upper	T0.CV.model.nosource	Bacteria;Proteobacteria;Alphaproteobacteria;Rhodobacterales;Rhodobacteraceae;Thalassobius;
OTU_3256	0.000182044	0.178571	0.0746958	0.0300099	0.173986	0.237729	0.145403	0.363727	Upper	T0.CV.model.nosource	Bacteria;Proteobacteria;Alphaproteobacteria;Rhizobiales;Rhizobiaceae;Ensifer;
OTU_3489	0.000182053	0.196429	0.0746995	0.0300121	0.17399	0.237739	0.145411	0.363738	Upper	T0.CV.model.nosource	Bacteria;Bacteroidetes;Flavobacteria;Flavobacteriales;Flavobacteriaceae;Leeuwenhoekiella;
OTU_2523	0.000182123	0.178571	0.0747281	0.0300287	0.174027	0.237818	0.145474	0.363823	Upper	T0.CV.model.nosource	Bacteria;Verrucomicrobia;Verrucomicrobiae;Verrucomicrobiales;Verrucomicrobiaceae;Prosthecobacter;
OTU_2947	0.000182689	0.178571	0.0749623	0.0301649	0.17433	0.238462	0.145984	0.364518	Upper	T0.CV.model.nosource	Bacteria;Proteobacteria;Gammaproteobacteria;Salinisphaerales;Salinisphaeraceae;Salinisphaera;
OTU_3276	0.000183136	0.178571	0.075147	0.0302723	0.174568	0.238969	0.146386	0.365066	Upper	T0.CV.model.nosource	Bacteria;Proteobacteria;Betaproteobacteria;Burkholderiales;Comamonadaceae;Caldimonas;
OTU_3633	0.000183425	0.178571	0.0752664	0.0303418	0.174722	0.239297	0.146645	0.36542	Upper	T0.CV.model.nosource	Bacteria;Proteobacteria;Gammaproteobacteria;Pseudomonadales;Moraxellaceae;Moraxella;
OTU_800	0.000184029	0.196429	0.075516	0.0304873	0.175043	0.239982	0.147188	0.366159	Upper	T0.CV.model.nosource	Bacteria;Proteobacteria;Alphaproteobacteria;Rhizobiales;Xanthobacteraceae;Pseudoxanthobacter;
OTU_3881	0.000184965	0.178571	0.0759025	0.0307128	0.175541	0.241041	0.148029	0.367301	Upper	T0.CV.model.nosource	Bacteria;Proteobacteria;Deltaproteobacteria;Myxococcales;Polyangiaceae;Chondromyces;
OTU_11713	0.000185492	0.178571	0.0761204	0.0308401	0.175822	0.241638	0.148503	0.367944	Upper	T0.CV.model.nosource	Bacteria;Bacteroidetes;Flavobacteria;Flavobacteriales;Flavobacteriaceae;Flavobacterium;
OTU_8199	0.000185845	0.178571	0.0762663	0.0309254	0.17601	0.242037	0.14882	0.368373	Upper	T0.CV.model.nosource	Bacteria;Firmicutes;Bacilli;Bacillales;Paenibacillaceae_;Brevibacillus;
OTU_5811	0.00018586	0.178571	0.0762726	0.0309291	0.176018	0.242054	0.148834	0.368392	Upper	T0.CV.model.nosource	Bacteria;Actinobacteria;Actinobacteria;Acidimicrobiales;Acidimicrobiaceae;Ilumatobacter;
OTU_3358	0.000186522	0.196429	0.0765459	0.031089	0.176369	0.242801	0.149427	0.369196	Upper	T0.CV.model.nosource	Bacteria;Proteobacteria;Gammaproteobacteria;Xanthomonadales;Xanthomonadaceae;Luteibacter;
OTU_5494	0.00018668	0.196429	0.0766113	0.0311274	0.176453	0.24298	0.14957	0.369389	Upper	T0.CV.model.nosource	Bacteria;Bacteroidetes;Flavobacteria;Flavobacteriales;Flavobacteriaceae;Tenacibaculum;
OTU_9685	0.000187162	0.178571	0.0768103	0.031244	0.176709	0.243524	0.150002	0.369974	Upper	T0.CV.model.nosource	Bacteria;Proteobacteria;Deltaproteobacteria;Myxococcales;Phaselicystidaceae;Phaselicystis;
OTU_3527	0.000187855	0.178571	0.077097	0.0314122	0.177078	0.244306	0.150625	0.370815	Upper	T0.CV.model.nosource	Bacteria;Firmicutes;Clostridia;Clostridiales;Eubacteriaceae;Eubacterium;
OTU_9448	0.000188177	0.178571	0.07723	0.0314902	0.177248	0.244668	0.150913	0.371205	Upper	T0.CV.model.nosource	Bacteria;Proteobacteria;Gammaproteobacteria;Alteromonadales;Alteromonadaceae;Glaciecola;
OTU_8226	0.000188954	0.178571	0.077551	0.0316789	0.17766	0.245543	0.15161	0.372144	Upper	T0.CV.model.nosource	Bacteria;Proteobacteria;Betaproteobacteria;Neisseriales;Neisseriaceae;Aquaspirillum;
OTU_10061	0.000191045	0.196429	0.0784154	0.0321882	0.178769	0.247892	0.153485	0.374667	Upper	T0.CV.model.nosource	Bacteria;Proteobacteria;Gammaproteobacteria;Chromatiales;Ectothiorhodospiraceae;Thiohalospira;
OTU_5134	0.000191344	0.196429	0.0785391	0.0322612	0.178927	0.248228	0.153753	0.375027	Upper	T0.CV.model.nosource	Bacteria;Proteobacteria;Gammaproteobacteria;Aeromonadales;Aeromonadaceae;Aeromonas;
OTU_3224	0.000192163	0.196429	0.0788772	0.032461	0.17936	0.249144	0.154486	0.37601	Upper	T0.CV.model.nosource	Bacteria;Proteobacteria;Deltaproteobacteria;Desulfuromonadales;Geobacteraceae;Geobacter;
OTU_5516	0.000197576	0.214286	0.0811152	0.0337905	0.18222	0.255182	0.159328	0.382468	Upper	T0.CV.model.nosource	Bacteria;Proteobacteria;Gammaproteobacteria;Pseudomonadales;Moraxellaceae;Psychrobacter;
OTU_4524	0.000198932	0.214286	0.0816757	0.0341254	0.182934	0.256687	0.160538	0.384074	Upper	T0.CV.model.nosource	Bacteria;Proteobacteria;Gammaproteobacteria;Alteromonadales;Colwelliaceae;Colwellia;
OTU_6321	0.000200247	0.196429	0.0822191	0.0344507	0.183625	0.258142	0.161711	0.385626	Upper	T0.CV.model.nosource	Bacteria;Proteobacteria;Deltaproteobacteria;Myxococcales;Phaselicystidaceae;Phaselicystis;
OTU_1921	0.000200267	0.196429	0.0822274	0.0344557	0.183636	0.258165	0.161729	0.38565	Upper	T0.CV.model.nosource	Bacteria;Proteobacteria;Deltaproteobacteria;Bdellovibrionales;Bdellovibrionaceae;Bdellovibrio;
OTU_3983	0.000201437	0.196429	0.0827112	0.0347459	0.184251	0.259458	0.162772	0.387027	Upper	T0.CV.model.nosource	Bacteria;Proteobacteria;Gammaproteobacteria;Oceanospirillales;Hahellaceae;Kistimonas;
OTU_3579	0.000201836	0.196429	0.0828763	0.0348451	0.184461	0.259899	0.163127	0.387496	Upper	T0.CV.model.nosource	Bacteria;Proteobacteria;Gammaproteobacteria;Pseudomonadales;Moraxellaceae;Enhydrobacter;
OTU_4578	0.000201946	0.196429	0.0829215	0.0348722	0.184519	0.26002	0.163225	0.387625	Upper	T0.CV.model.nosource	Bacteria;Proteobacteria;Deltaproteobacteria;Bdellovibrionales;Bdellovibrionaceae;Bdellovibrio;
OTU_893	0.000201989	0.196429	0.0829392	0.0348829	0.184541	0.260067	0.163263	0.387675	Upper	T0.CV.model.nosource	Bacteria;Spirochaetes;Spirochaetes;Spirochaetales;Spirochaetales_incertae_sedis;Exilispira;
OTU_2336	0.000202102	0.196429	0.0829863	0.0349112	0.184601	0.260192	0.163364	0.387809	Upper	T0.CV.model.nosource	Bacteria;Bacteroidetes;Flavobacteria;Flavobacteriales;Flavobacteriaceae;Flavobacterium;
OTU_4344	0.000203369	0.196429	0.0835099	0.0352263	0.185266	0.261589	0.164492	0.389294	Upper	T0.CV.model.nosource	Bacteria;Bacteroidetes;Sphingobacteria;Sphingobacteriales;Sphingobacteriaceae;Sphingobacterium;
OTU_2611	0.00020357	0.196429	0.0835928	0.0352762	0.185371	0.261809	0.164671	0.389529	Upper	T0.CV.model.nosource	Bacteria;Proteobacteria;Gammaproteobacteria;Salinisphaerales;Salinisphaeraceae;Salinisphaera;
OTU_2381	0.000205697	0.196429	0.0844723	0.0358069	0.186486	0.264147	0.166563	0.392012	Upper	T0.CV.model.nosource	Bacteria;Proteobacteria;Alphaproteobacteria;Caulobacterales;Hyphomonadaceae;Hyphomonas;
OTU_5099	0.000207904	0.196429	0.0853851	0.0363597	0.187642	0.266566	0.168524	0.394578	Upper	T0.CV.model.nosource	Bacteria;Proteobacteria;Deltaproteobacteria;Desulfuromonadales;Desulfuromonadaceae;Desulfuromonas;
OTU_3875	0.000207927	0.196429	0.0853944	0.0363653	0.187654	0.26659	0.168544	0.394604	Upper	T0.CV.model.nosource	Bacteria;Proteobacteria;Deltaproteobacteria;Bdellovibrionales;Bdellovibrionaceae;Bdellovibrio;
OTU_6759	0.000208264	0.196429	0.085534	0.03645	0.18783	0.26696	0.168844	0.394995	Upper	T0.CV.model.nosource	Bacteria;Proteobacteria;Gammaproteobacteria;Xanthomonadales;Sinobacteraceae;Hydrocarboniphaga;
OTU_4758	0.000209046	0.196429	0.085857	0.0366461	0.188239	0.267813	0.169537	0.395899	Upper	T0.CV.model.nosource	Bacteria;Tenericutes;Mollicutes;Entomoplasmatales;Spiroplasmataceae;Spiroplasma;
OTU_2176	0.000209072	0.214286	0.0858681	0.0366529	0.188253	0.267842	0.169561	0.39593	Upper	T0.CV.model.nosource	Bacteria;Bacteroidetes;Flavobacteria;Flavobacteriales;Flavobacteriaceae;Winogradskyella;
OTU_4179	0.000209643	0.196429	0.0861042	0.0367964	0.188551	0.268465	0.170068	0.39659	Upper	T0.CV.model.nosource	Bacteria;Proteobacteria;Deltaproteobacteria;Myxococcales;Nannocystaceae;Plesiocystis;
OTU_3662	0.000211936	0.196429	0.0870522	0.0373739	0.189748	0.270962	0.1721	0.399231	Upper	T0.CV.model.nosource	Bacteria;Proteobacteria;Gammaproteobacteria;Xanthomonadales;Sinobacteraceae;Hydrocarboniphaga;
OTU_6023	0.000212364	0.196429	0.0872294	0.037482	0.189971	0.271428	0.172479	0.399723	Upper	T0.CV.model.nosource	Bacteria;Proteobacteria;Gammaproteobacteria;Enterobacteriales;Enterobacteriaceae;Hafnia;
OTU_4099	0.000212617	0.196429	0.087334	0.0375459	0.190103	0.271703	0.172703	0.400013	Upper	T0.CV.model.nosource	Bacteria;Proteobacteria;Alphaproteobacteria;Rhodospirillales;Rhodospirillaceae;Pelagibius;
OTU_2144	0.000214033	0.232143	0.0879194	0.0379038	0.190841	0.273239	0.173956	0.401635	Upper	T0.CV.model.nosource	Bacteria;Proteobacteria;Gammaproteobacteria;Xanthomonadales;Xanthomonadaceae;Pseudoxanthomonas;
OTU_1969	0.000214724	0.196429	0.088205	0.0380787	0.191201	0.273987	0.174566	0.402425	Upper	T0.CV.model.nosource	Bacteria;Proteobacteria;Alphaproteobacteria;Rhodospirillales;Rhodospirillaceae;Oceanibaculum;
OTU_3524	0.000215039	0.196429	0.0883356	0.0381588	0.191365	0.274329	0.174846	0.402785	Upper	T0.CV.model.nosource	Bacteria;Proteobacteria;Alphaproteobacteria;Sphingomonadales;Sphingomonadaceae;Sphingopyxis;
OTU_3485	0.000215865	0.232143	0.088677	0.0383682	0.191795	0.275222	0.175575	0.403727	Upper	T0.CV.model.nosource	Bacteria;Proteobacteria;Betaproteobacteria;Burkholderiales;Oxalobacteraceae;Naxibacter;
OTU_2166	0.000215872	0.196429	0.0886799	0.03837	0.191798	0.275229	0.175581	0.403735	Upper	T0.CV.model.nosource	Bacteria;Proteobacteria;Alphaproteobacteria;Rhizobiales;Hyphomicrobiaceae;Filomicrobium;
OTU_10757	0.000217554	0.232143	0.0893757	0.0387975	0.192673	0.277046	0.177067	0.405648	Upper	T0.CV.model.nosource	Bacteria;Bacteroidetes;Flavobacteria;Flavobacteriales;Flavobacteriaceae;Lutibacter;
OTU_6004	0.000217596	0.196429	0.089393	0.0388081	0.192695	0.277091	0.177104	0.405696	Upper	T0.CV.model.nosource	Bacteria;Proteobacteria;Gammaproteobacteria;Alteromonadales;Alteromonadaceae;Microbulbifer;
OTU_3636	0.00021774	0.196429	0.0894523	0.0388447	0.192769	0.277245	0.177231	0.405859	Upper	T0.CV.model.nosource	Bacteria;Proteobacteria;Gammaproteobacteria;Methylococcales;Methylococcaceae;Methylococcus;
OTU_6550	0.000219154	0.196429	0.0900371	0.0392049	0.193504	0.278768	0.178478	0.407461	Upper	T0.CV.model.nosource	Bacteria;Proteobacteria;Deltaproteobacteria;Desulfovibrionales;Desulfovibrionaceae;Desulfovibrio;
OTU_10501	0.000219459	0.196429	0.0901631	0.0392826	0.193662	0.279096	0.178747	0.407806	Upper	T0.CV.model.nosource	Bacteria;Proteobacteria;Alphaproteobacteria;Kordiimonadales;Kordiimonadaceae;Kordiimonas;
OTU_767	0.000219949	0.214286	0.090366	0.0394078	0.193916	0.279623	0.179179	0.40836	Upper	T0.CV.model.nosource	Bacteria;Bacteroidetes;Sphingobacteria;Sphingobacteriales;Rhodothermaceae;Salisaeta;
OTU_5864	0.000220027	0.196429	0.0903983	0.0394277	0.193957	0.279707	0.179248	0.408448	Upper	T0.CV.model.nosource	Bacteria;Firmicutes;Bacilli;Lactobacillales;Streptococcaceae;Streptococcus;
OTU_3687	0.00022045	0.196429	0.0905733	0.0395358	0.194176	0.280161	0.179621	0.408926	Upper	T0.CV.model.nosource	Bacteria;Proteobacteria;Alphaproteobacteria;Caulobacterales;Caulobacteraceae;Asticcacaulis;
OTU_9375	0.000220529	0.214286	0.0906059	0.0395559	0.194217	0.280245	0.17969	0.409015	Upper	T0.CV.model.nosource	Bacteria;Proteobacteria;Gammaproteobacteria;Alteromonadales;Alteromonadaceae;Marinobacterium;
OTU_3622	0.0002209	0.196429	0.0907594	0.0396507	0.19441	0.280644	0.180017	0.409433	Upper	T0.CV.model.nosource	Bacteria;Acidobacteria;Holophagae;Acanthopleuribacterales;Acanthopleuribacteraceae;Acanthopleuribacter;
OTU_4714	0.000221028	0.196429	0.0908122	0.0396834	0.194476	0.280781	0.18013	0.409577	Upper	T0.CV.model.nosource	Bacteria;Proteobacteria;Alphaproteobacteria;Caulobacterales;Hyphomonadaceae;Hirschia;
OTU_8351	0.000223548	0.214286	0.0918543	0.0403288	0.195781	0.283478	0.182347	0.412409	Upper	T0.CV.model.nosource	Bacteria;Proteobacteria;Gammaproteobacteria;Thiotrichales;Thiotrichaceae;Beggiatoa;
OTU_4205	0.000223568	0.214286	0.0918628	0.040334	0.195791	0.2835	0.182365	0.412432	Upper	T0.CV.model.nosource	Bacteria;Bacteroidetes;Flavobacteria;Flavobacteriales;Cryomorphaceae;Lishizhenia;
OTU_174	0.000223992	0.196429	0.092038	0.0404427	0.196011	0.283953	0.182737	0.412906	Upper	T0.CV.model.nosource	Bacteria;Proteobacteria;Gammaproteobacteria;Oceanospirillales;Halomonadaceae;Halomonas;
OTU_2705	0.000224483	0.232143	0.0922411	0.0405688	0.196265	0.284477	0.183169	0.413456	Upper	T0.CV.model.nosource	Bacteria;Proteobacteria;Alphaproteobacteria;Rickettsiales;Rickettsiaceae;Orientia;
OTU_3285	0.00022547	0.232143	0.0926495	0.0408227	0.196775	0.28553	0.184036	0.414559	Upper	T0.CV.model.nosource	Bacteria;Proteobacteria;Gammaproteobacteria;Methylococcales;Methylococcaceae;Methylococcus;
OTU_3680	0.000227844	0.214286	0.0936313	0.0414343	0.198001	0.288055	0.186118	0.417202	Upper	T0.CV.model.nosource	Bacteria;Proteobacteria;Alphaproteobacteria;Rhodospirillales;Acetobacteraceae;Neokomagataea;
OTU_6025	0.000228635	0.232143	0.0939586	0.0416387	0.198409	0.288894	0.186812	0.41808	Upper	T0.CV.model.nosource	Bacteria;Acidobacteria;Holophagae;Acanthopleuribacterales;Acanthopleuribacteraceae;Acanthopleuribacter;
OTU_7032	0.000231371	0.25	0.0950901	0.0423467	0.199819	0.29179	0.189206	0.421105	Upper	T0.CV.model.nosource	Bacteria;Proteobacteria;Alphaproteobacteria;Rhodospirillales;Rhodospirillaceae;Rhodospirillum;
OTU_2622	0.000231405	0.214286	0.095104	0.0423554	0.199836	0.291825	0.189236	0.421142	Upper	T0.CV.model.nosource	Bacteria;Proteobacteria;Gammaproteobacteria;Oceanospirillales;Alcanivoracaceae;Kangiella;
OTU_4781	0.000233538	0.214286	0.0959862	0.0429093	0.200934	0.294075	0.1911	0.423488	Upper	T0.CV.model.nosource	Bacteria;Proteobacteria;Gammaproteobacteria;Legionellales;Legionellaceae;Legionella;
OTU_2847	0.000235145	0.214286	0.0966511	0.0433277	0.20176	0.295765	0.192502	0.425249	Upper	T0.CV.model.nosource	Bacteria;Proteobacteria;Gammaproteobacteria;Legionellales;Legionellaceae;Legionella;
OTU_3510	0.000238172	0.232143	0.0979031	0.0441178	0.203313	0.298937	0.195139	0.428548	Upper	T0.CV.model.nosource	Bacteria;Acidobacteria;Holophagae;Holophagales;Holophagaceae;Geothrix;
OTU_6737	0.000238473	0.232143	0.0980277	0.0441966	0.203467	0.299252	0.195401	0.428875	Upper	T0.CV.model.nosource	Bacteria;Proteobacteria;Gammaproteobacteria;Legionellales;Legionellaceae;Legionella;
OTU_1637	0.000239566	0.214286	0.0984794	0.0444826	0.204027	0.300392	0.196351	0.43006	Upper	T0.CV.model.nosource	Bacteria;Proteobacteria;Deltaproteobacteria;Syntrophobacterales;Syntrophaceae;Syntrophus;
OTU_1205	0.000239688	0.232143	0.09853	0.0445146	0.204089	0.300519	0.196457	0.430192	Upper	T0.CV.model.nosource	Bacteria;Firmicutes;Clostridia;Clostridiales;Clostridiales_Incertae_Sedis_XVII;Sulfobacillus;
OTU_2547	0.000240679	0.214286	0.0989398	0.0447744	0.204597	0.301552	0.197318	0.431265	Upper	T0.CV.model.nosource	Bacteria;Proteobacteria;Gammaproteobacteria;Legionellales;Legionellaceae;Legionella;
OTU_3159	0.000241623	0.214286	0.0993304	0.0450223	0.20508	0.302535	0.198138	0.432284	Upper	T0.CV.model.nosource	Bacteria;Proteobacteria;Alphaproteobacteria;Rhizobiales;Hyphomicrobiaceae;Hyphomicrobium;
OTU_4424	0.000242232	0.214286	0.0995823	0.0451823	0.205391	0.303169	0.198667	0.432941	Upper	T0.CV.model.nosource	Bacteria;Proteobacteria;Deltaproteobacteria;Desulfuromonadales;Geobacteraceae;Geopsychrobacter;
OTU_3098	0.000244037	0.214286	0.100329	0.0456574	0.206314	0.305042	0.200232	0.434882	Upper	T0.CV.model.nosource	Bacteria;Firmicutes;Erysipelotrichia;Erysipelotrichales;Erysipelotrichaceae;Turicibacter;
OTU_5361	0.000244641	0.214286	0.100579	0.0458166	0.206622	0.305668	0.200755	0.43553	Upper	T0.CV.model.nosource	Bacteria;Proteobacteria;Gammaproteobacteria;Alteromonadales;Alteromonadaceae;Alishewanella;
OTU_6532	0.000245465	0.232143	0.10092	0.0460338	0.207042	0.30652	0.201468	0.436413	Upper	T0.CV.model.nosource	Bacteria;Bacteroidetes;Flavobacteria;Flavobacteriales;Flavobacteriaceae;Muricauda;
OTU_2071	0.000246837	0.232143	0.101487	0.0463962	0.207742	0.307938	0.202655	0.437879	Upper	T0.CV.model.nosource	Bacteria;Proteobacteria;Deltaproteobacteria;Syntrophobacterales;Syntrophobacteraceae;Desulfacinum;
OTU_1198	0.000247013	0.214286	0.10156	0.0464426	0.207832	0.308119	0.202807	0.438066	Upper	T0.CV.model.nosource	Bacteria;Proteobacteria;Gammaproteobacteria;Chromatiales;Chromatiaceae;Halochromatium;
OTU_9488	0.0002472	0.232143	0.101637	0.0464921	0.207927	0.308312	0.202969	0.438266	Upper	T0.CV.model.nosource	Bacteria;Proteobacteria;Gammaproteobacteria;Chromatiales;Ectothiorhodospiraceae;Natronocella;
OTU_5015	0.00024726	0.232143	0.101662	0.046508	0.207958	0.308374	0.203021	0.43833	Upper	T0.CV.model.nosource	Bacteria;Proteobacteria;Alphaproteobacteria;Rhodospirillales;Rhodospirillaceae;Fodinicurvata;
OTU_3106	0.000249534	0.214286	0.102602	0.0471102	0.209116	0.310716	0.204985	0.440749	Upper	T0.CV.model.nosource	Bacteria;Bacteroidetes;Bacteroidia;Bacteroidales;Prevotellaceae;Prevotella;
OTU_2739	0.000250091	0.214286	0.102833	0.047258	0.209399	0.311288	0.205465	0.44134	Upper	T0.CV.model.nosource	Bacteria;Actinobacteria;Actinobacteria;Actinomycetales;Geodermatophilaceae;Blastococcus;
OTU_2422	0.000250517	0.214286	0.103009	0.0473709	0.209616	0.311725	0.205832	0.44179	Upper	T0.CV.model.nosource	Bacteria;Deferribacteres;Deferribacteres;Deferribacterales;Deferribacterales_incertae_sedis;Caldithrix;
OTU_5536	0.000251775	0.232143	0.103529	0.0477051	0.210255	0.313015	0.206916	0.443121	Upper	T0.CV.model.nosource	Bacteria;Proteobacteria;Gammaproteobacteria;Pseudomonadales;Moraxellaceae;Moraxella;
OTU_3313	0.000252963	0.214286	0.104021	0.0480214	0.210859	0.314232	0.20794	0.444375	Upper	T0.CV.model.nosource	Bacteria;Proteobacteria;Alphaproteobacteria;Rhizobiales;Bradyrhizobiaceae;Bradyrhizobium;
OTU_2506	0.000253236	0.214286	0.104134	0.0480939	0.210998	0.314511	0.208174	0.444662	Upper	T0.CV.model.nosource	Bacteria;Proteobacteria;Alphaproteobacteria;Rhodobacterales;Rhodobacteraceae;Oceanicola;
OTU_2240	0.000255039	0.214286	0.104879	0.0485744	0.211913	0.316351	0.209724	0.446557	Upper	T0.CV.model.nosource	Bacteria;Firmicutes;Bacilli;Lactobacillales;Lactobacillaceae;Lactobacillus;
OTU_2795	0.000255624	0.214286	0.105121	0.0487307	0.21221	0.316948	0.210227	0.44717	Upper	T0.CV.model.nosource	Bacteria;Proteobacteria;Alphaproteobacteria;Rhizobiales;Methylocystaceae;Pleomorphomonas;
OTU_4144	0.000255799	0.214286	0.105194	0.0487774	0.212298	0.317126	0.210377	0.447354	Upper	T0.CV.model.nosource	Bacteria;Proteobacteria;Alphaproteobacteria;Rhizobiales;Brucellaceae;Crabtreella;
OTU_10903	0.0002568	0.214286	0.105608	0.0490448	0.212805	0.318144	0.211236	0.448401	Upper	T0.CV.model.nosource	Bacteria;Proteobacteria;Deltaproteobacteria;Myxococcales;Polyangiaceae;Chondromyces;
OTU_2513	0.000256892	0.232143	0.105646	0.0490695	0.212852	0.318238	0.211315	0.448497	Upper	T0.CV.model.nosource	Bacteria;Bacteroidetes;Flavobacteria;Flavobacteriales;Flavobacteriaceae;Salinimicrobium;
OTU_3381	0.00025798	0.232143	0.106096	0.0493606	0.213403	0.319344	0.212248	0.449633	Upper	T0.CV.model.nosource	Bacteria;Proteobacteria;Alphaproteobacteria;Rhizobiales;Hyphomicrobiaceae;Pedomicrobium;
OTU_9489	0.000258434	0.214286	0.106284	0.0494822	0.213633	0.319805	0.212638	0.450107	Upper	T0.CV.model.nosource	Bacteria;Proteobacteria;Alphaproteobacteria;Rhizobiales;Brucellaceae;Crabtreella;
OTU_2484	0.000261408	0.232143	0.107513	0.05028	0.215137	0.322815	0.215183	0.453195	Upper	T0.CV.model.nosource	Bacteria;Fusobacteria.ph;Fusobacteria.cl;Fusobacteriales;Fusobacteriaceae;Cetobacterium;
OTU_3537	0.000263567	0.232143	0.108406	0.0508608	0.216227	0.324991	0.217026	0.455426	Upper	T0.CV.model.nosource	Bacteria;Firmicutes;Clostridia;Clostridiales;Peptostreptococcaceae;Peptostreptococcaceae_incertae_sedis;
OTU_2887	0.000268641	0.25	0.110505	0.0522313	0.218785	0.330081	0.221347	0.46063	Upper	T0.CV.model.nosource	Bacteria;Proteobacteria;Alphaproteobacteria;Rhizobiales;Aurantimonadaceae;Aurantimonas;
OTU_3105	0.000273801	0.267857	0.112638	0.0536322	0.221377	0.335216	0.225722	0.465866	Upper	T0.CV.model.nosource	Bacteria;Bacteroidetes;Bacteroidia;Bacteroidales;Prevotellaceae;Prevotella;
OTU_3781	0.000273816	0.25	0.112644	0.0536363	0.221384	0.335231	0.225735	0.465881	Upper	T0.CV.model.nosource	Bacteria;Proteobacteria;Alphaproteobacteria;Rhizobiales;Hyphomicrobiaceae;Pedomicrobium;
OTU_3062	0.000274287	0.232143	0.112839	0.0537646	0.221621	0.335698	0.226134	0.466357	Upper	T0.CV.model.nosource	Bacteria;Proteobacteria;Deltaproteobacteria;Desulfuromonadales;Geobacteraceae;Geobacter;
OTU_3999	0.000277062	0.232143	0.113987	0.0545213	0.223011	0.338441	0.228477	0.469147	Upper	T0.CV.model.nosource	Bacteria;Proteobacteria;Betaproteobacteria;Burkholderiales;Burkholderiaceae;Polynucleobacter;
OTU_8772	0.000278014	0.232143	0.11438	0.0547815	0.223488	0.33938	0.229281	0.470102	Upper	T0.CV.model.nosource	Bacteria;Bacteroidetes;Sphingobacteria;Sphingobacteriales;Cyclobacteriaceae;Cyclobacterium;
OTU_4533	0.000278266	0.232143	0.114484	0.0548504	0.223614	0.339629	0.229493	0.470354	Upper	T0.CV.model.nosource	Bacteria;Proteobacteria;Gammaproteobacteria;Chromatiales;Ectothiorhodospiraceae;Thioalkalivibrio;
OTU_139	0.000282843	0.25	0.116377	0.0561047	0.225901	0.344121	0.233343	0.474912	Upper	T0.CV.model.nosource	Bacteria;Proteobacteria;Gammaproteobacteria;Alteromonadales;Pseudoalteromonadaceae;Pseudoalteromonas;
OTU_2228	0.000284518	0.232143	0.117069	0.0565651	0.226737	0.345757	0.234749	0.476569	Upper	T0.CV.model.nosource	Bacteria;Proteobacteria;Alphaproteobacteria;Sneathiellales;Sneathiellaceae;Sneathiella;
OTU_524	0.000284559	0.232143	0.117086	0.0565762	0.226757	0.345797	0.234783	0.476609	Upper	T0.CV.model.nosource	Bacteria;Bacteroidetes;Flavobacteria;Flavobacteriales;Flavobacteriaceae;Actibacter;
OTU_9989	0.000284718	0.232143	0.117152	0.0566199	0.226836	0.345952	0.234916	0.476766	Upper	T0.CV.model.nosource	Bacteria;Bacteroidetes;Flavobacteria;Flavobacteriales;Flavobacteriaceae;Chryseobacterium;
OTU_3107	0.000287444	0.232143	0.118278	0.0573709	0.228194	0.348606	0.237198	0.479451	Upper	T0.CV.model.nosource	Bacteria;Proteobacteria;Gammaproteobacteria;Chromatiales;Ectothiorhodospiraceae;Thioalkalivibrio;
OTU_287	0.000288407	0.25	0.118677	0.0576369	0.228674	0.349541	0.238004	0.480396	Upper	T0.CV.model.nosource	Bacteria;Proteobacteria;Gammaproteobacteria;Chromatiales;Ectothiorhodospiraceae;Ectothiorhodosinus;
OTU_6105	0.000292014	0.232143	0.120167	0.0586343	0.230466	0.353031	0.241012	0.483919	Upper	T0.CV.model.nosource	Bacteria;Proteobacteria;Gammaproteobacteria;Chromatiales;Ectothiorhodospiraceae;Thioalkalivibrio;
OTU_3274	0.000292149	0.232143	0.120223	0.0586716	0.230533	0.353161	0.241124	0.48405	Upper	T0.CV.model.nosource	Bacteria;Bacteroidetes;Sphingobacteria;Sphingobacteriales;Cyclobacteriaceae;Cyclobacterium;
OTU_3807	0.000293183	0.25	0.12065	0.0589582	0.231047	0.354158	0.241985	0.485055	Upper	T0.CV.model.nosource	Bacteria;Acidobacteria;Holophagae;Acanthopleuribacterales;Acanthopleuribacteraceae;Acanthopleuribacter;
OTU_3646	0.000293353	0.285714	0.12072	0.0590052	0.231131	0.354321	0.242126	0.485219	Upper	T0.CV.model.nosource	Bacteria;Actinobacteria;Actinobacteria;Acidimicrobiales;Acidimicrobiaceae;Ferrithrix;
OTU_2127	0.000294486	0.285714	0.121189	0.0593198	0.231693	0.355412	0.243069	0.486319	Upper	T0.CV.model.nosource	Bacteria;Proteobacteria;Gammaproteobacteria;Alteromonadales;Pseudoalteromonadaceae;Pseudoalteromonas;
OTU_2904	0.000296201	0.25	0.121898	0.0597961	0.232543	0.357058	0.244492	0.487976	Upper	T0.CV.model.nosource	Bacteria;Proteobacteria;Betaproteobacteria;Rhodocyclales;Rhodocyclaceae;Thauera;
OTU_659	0.000296234	0.25	0.121911	0.0598053	0.232559	0.35709	0.24452	0.488008	Upper	T0.CV.model.nosource	Bacteria;Proteobacteria;Deltaproteobacteria;Desulfobacterales;Desulfobulbaceae;Desulfobulbus;
OTU_2977	0.000297405	0.25	0.122395	0.0601312	0.233139	0.358212	0.245491	0.489137	Upper	T0.CV.model.nosource	Bacteria;Proteobacteria;Betaproteobacteria;Neisseriales;Neisseriaceae;Aquaspirillum;
OTU_2560	0.00029813	0.25	0.122695	0.060333	0.233498	0.358905	0.246092	0.489834	Upper	T0.CV.model.nosource	Bacteria;Proteobacteria;Deltaproteobacteria;Myxococcales;Cystobacteraceae;Hyalangium;
OTU_1092	0.00029868	0.267857	0.122922	0.0604861	0.23377	0.359431	0.246547	0.490362	Upper	T0.CV.model.nosource	Bacteria;Bacteroidetes;Flavobacteria;Flavobacteriales;Flavobacteriaceae;Flavobacterium;
OTU_2002	0.000300429	0.25	0.123645	0.060974	0.234635	0.3611	0.247994	0.492039	Upper	T0.CV.model.nosource	Bacteria;Proteobacteria;Gammaproteobacteria;Chromatiales;Ectothiorhodospiraceae;Natronocella;
OTU_1908	0.000305042	0.25	0.12555	0.0622637	0.236912	0.36548	0.251799	0.496432	Upper	T0.CV.model.nosource	Bacteria;Proteobacteria;Betaproteobacteria;Burkholderiales;Comamonadaceae;Curvibacter;
OTU_8300	0.000307259	0.25	0.126466	0.0628857	0.238004	0.367575	0.253622	0.49853	Upper	T0.CV.model.nosource	Bacteria;Fibrobacteres;Fibrobacteria;Fibrobacterales;Fibrobacteraceae;Fibrobacter;
OTU_497	0.000307349	0.25	0.126503	0.0629108	0.238049	0.36766	0.253696	0.498615	Upper	T0.CV.model.nosource	Bacteria;Proteobacteria;Alphaproteobacteria;Rhodospirillales;Rhodospirillaceae;Dongia;
OTU_2337	0.000307636	0.267857	0.126622	0.0629915	0.23819	0.367931	0.253932	0.498886	Upper	T0.CV.model.nosource	Bacteria;Firmicutes;Negativicutes;Selenomonadales;Veillonellaceae;Psychrosinus;
OTU_3075	0.000308376	0.25	0.126928	0.0631992	0.238554	0.368628	0.254539	0.499583	Upper	T0.CV.model.nosource	Bacteria;Proteobacteria;Alphaproteobacteria;Rhizobiales;Beijerinckiaceae;Beijerinckia;
OTU_808	0.000310288	0.25	0.127717	0.0637367	0.239494	0.370425	0.256106	0.50138	Upper	T0.CV.model.nosource	Bacteria;Proteobacteria;Gammaproteobacteria;Methylococcales;Methylococcaceae;Methylobacter;
OTU_2680	0.00031132	0.285714	0.128144	0.0640273	0.240002	0.371394	0.256951	0.502348	Upper	T0.CV.model.nosource	Bacteria;Firmicutes;Clostridia;Clostridiales;Ruminococcaceae;Ruminococcus;
OTU_5100	0.000312385	0.25	0.128584	0.0643275	0.240525	0.372392	0.257822	0.503344	Upper	T0.CV.model.nosource	Bacteria;Bacteroidetes;Bacteroidia;Bacteroidales;Rikenellaceae;Alistipes;
OTU_2026	0.000312466	0.267857	0.128617	0.0643503	0.240565	0.372468	0.257889	0.50342	Upper	T0.CV.model.nosource	Bacteria;Proteobacteria;Deltaproteobacteria;Desulfovibrionales;Desulfomicrobiaceae;Desulfomicrobium;
OTU_3067	0.000312787	0.25	0.128749	0.0644407	0.240722	0.372768	0.258151	0.50372	Upper	T0.CV.model.nosource	Bacteria;Proteobacteria;Gammaproteobacteria;Alteromonadales;Alteromonadaceae;Haliea;
OTU_369	0.000313431	0.267857	0.129015	0.0646223	0.241038	0.37337	0.258677	0.50432	Upper	T0.CV.model.nosource	Bacteria;Proteobacteria;Gammaproteobacteria;Alteromonadales;Alteromonadaceae;Marinobacterium;
OTU_3541	0.000314138	0.267857	0.129307	0.0648218	0.241385	0.37403	0.259254	0.504979	Upper	T0.CV.model.nosource	Bacteria;Proteobacteria;Gammaproteobacteria;Vibrionales;Vibrionaceae;Photobacterium;
OTU_729	0.00031594	0.25	0.130052	0.065331	0.242269	0.375711	0.260724	0.506655	Upper	T0.CV.model.nosource	Bacteria;Proteobacteria;Gammaproteobacteria;Pseudomonadales;Pseudomonadales_incertae_sedis;Dasania;
OTU_1624	0.000316841	0.285714	0.130423	0.0655856	0.24271	0.376548	0.261457	0.507489	Upper	T0.CV.model.nosource	Bacteria;Proteobacteria;Gammaproteobacteria;Chromatiales;Ectothiorhodospiraceae;Thioalkalivibrio;
OTU_2627	0.000317849	0.267857	0.13084	0.0658709	0.243204	0.377485	0.262277	0.508422	Upper	T0.CV.model.nosource	Bacteria;Proteobacteria;Gammaproteobacteria;Pseudomonadales;Pseudomonadaceae;Pseudomonas;
OTU_1952	0.000319441	0.25	0.131497	0.066322	0.243984	0.378962	0.263572	0.509892	Upper	T0.CV.model.nosource	Bacteria;Bacteroidetes;Flavobacteria;Flavobacteriales;Flavobacteriaceae;Gramella;
OTU_2724	0.0003211	0.25	0.132182	0.0667925	0.244795	0.380496	0.264918	0.511418	Upper	T0.CV.model.nosource	Bacteria;Bacteroidetes;Flavobacteria;Flavobacteriales;Cryomorphaceae;Owenweeksia;
OTU_2142	0.000321312	0.25	0.13227	0.0668528	0.244898	0.380692	0.26509	0.511613	Upper	T0.CV.model.nosource	Bacteria;Proteobacteria;Gammaproteobacteria;Chromatiales;Ectothiorhodospiraceae;Thioalkalivibrio;
OTU_2043	0.000326266	0.25	0.134314	0.0682617	0.247316	0.385251	0.269096	0.516139	Upper	T0.CV.model.nosource	Bacteria;Proteobacteria;Gammaproteobacteria;Pseudomonadales;Pseudomonadaceae;Pseudomonas;
OTU_2892	0.000327026	0.25	0.134628	0.0684784	0.247687	0.385948	0.269709	0.516829	Upper	T0.CV.model.nosource	Bacteria;Proteobacteria;Gammaproteobacteria;Chromatiales;Ectothiorhodospiraceae;Thioalkalivibrio;
OTU_2245	0.000330007	0.267857	0.135858	0.0693293	0.249139	0.388672	0.27211	0.519528	Upper	T0.CV.model.nosource	Bacteria;Proteobacteria;Deltaproteobacteria;Bdellovibrionales;Bacteriovoracaceae;Bacteriovorax;
OTU_1194	0.000330586	0.25	0.136097	0.0694947	0.24942	0.389199	0.272575	0.52005	Upper	T0.CV.model.nosource	Bacteria;Bacteroidetes;Sphingobacteria;Sphingobacteriales;Chitinophagaceae;Balneola;
OTU_4655	0.000330643	0.25	0.136121	0.0695112	0.249448	0.389252	0.272621	0.520102	Upper	T0.CV.model.nosource	Bacteria;Proteobacteria;Alphaproteobacteria;Rhizobiales;Phyllobacteriaceae;Mesorhizobium;
OTU_9908	0.000330838	0.267857	0.136201	0.0695668	0.249543	0.389429	0.272777	0.520277	Upper	T0.CV.model.nosource	Bacteria;Proteobacteria;Gammaproteobacteria;Legionellales;Legionellaceae;Legionella;
OTU_8340	0.000331485	0.285714	0.136468	0.0697519	0.249857	0.390018	0.273297	0.52086	Upper	T0.CV.model.nosource	Bacteria;Proteobacteria;Gammaproteobacteria;Thiotrichales;Thiotrichales_incertae_sedis;Caedibacter;
OTU_3048	0.000331618	0.267857	0.136523	0.0697898	0.249922	0.390139	0.273403	0.520979	Upper	T0.CV.model.nosource	Bacteria;Firmicutes;Negativicutes;Selenomonadales;Veillonellaceae;Sporolituus;
OTU_2515	0.00033252	0.267857	0.136895	0.070048	0.25036	0.390959	0.274127	0.52179	Upper	T0.CV.model.nosource	Bacteria;Bacteroidetes;Sphingobacteria;Sphingobacteriales;Chitinophagaceae;Parasegetibacter;
OTU_2626	0.000333203	0.267857	0.137177	0.0702437	0.250692	0.391579	0.274675	0.522404	Upper	T0.CV.model.nosource	Bacteria;Bacteroidetes;Flavobacteria;Flavobacteriales;Cryomorphaceae;Fluviicola;
OTU_10800	0.000333236	0.267857	0.137191	0.0702532	0.250708	0.391609	0.274702	0.522433	Upper	T0.CV.model.nosource	Bacteria;Proteobacteria;Deltaproteobacteria;Desulfovibrionales;Desulfonatronaceae;Desulfonatronum;
OTU_3495	0.000341539	0.267857	0.140616	0.0726385	0.254733	0.399097	0.28133	0.52982	Upper	T0.CV.model.nosource	Bacteria;Proteobacteria;Alphaproteobacteria;Rhodobacterales;Rhodobacteraceae;Roseivivax;
OTU_2395	0.000346538	0.285714	0.142677	0.0740813	0.257148	0.403561	0.285294	0.53421	Upper	T0.CV.model.nosource	Bacteria;Proteobacteria;Betaproteobacteria;Rhodocyclales;Rhodocyclaceae;Methyloversatilis;
OTU_2644	0.000347279	0.267857	0.142982	0.0742957	0.257506	0.40422	0.28588	0.534857	Upper	T0.CV.model.nosource	Bacteria;Proteobacteria;Alphaproteobacteria;Rhizobiales;Hyphomicrobiaceae;Devosia;
OTU_2348	0.000349462	0.267857	0.143882	0.0749276	0.258558	0.406156	0.287604	0.536758	Upper	T0.CV.model.nosource	Bacteria;Proteobacteria;Betaproteobacteria;Neisseriales;Neisseriaceae;Kingella;
OTU_2877	0.000350238	0.267857	0.144202	0.0751523	0.258931	0.406843	0.288215	0.537431	Upper	T0.CV.model.nosource	Bacteria;Actinobacteria;Actinobacteria;Solirubrobacterales;Solirubrobacteraceae;Solirubrobacter;
OTU_1915	0.000351322	0.267857	0.144649	0.0754667	0.259454	0.407802	0.289069	0.538371	Upper	T0.CV.model.nosource	Bacteria;Bacteroidetes;Flavobacteria;Flavobacteriales;Flavobacteriaceae;Tenacibaculum;
OTU_1700	0.000352518	0.285714	0.145142	0.0758138	0.260029	0.408857	0.29001	0.539405	Upper	T0.CV.model.nosource	Bacteria;Bacteroidetes;Flavobacteria;Flavobacteriales;Flavobacteriaceae;Algibacter;
OTU_2504	0.00035353	0.285714	0.145558	0.0761074	0.260515	0.409748	0.290805	0.540278	Upper	T0.CV.model.nosource	Bacteria;Bacteroidetes;Sphingobacteria;Sphingobacteriales;Saprospiraceae;Lewinella;
OTU_10029	0.000355266	0.285714	0.146274	0.076612	0.26135	0.411275	0.292168	0.541773	Upper	T0.CV.model.nosource	Bacteria;Proteobacteria;Deltaproteobacteria;Desulfuromonadales;Geobacteraceae;Geobacter;
OTU_3211	0.00035719	0.285714	0.147067	0.077172	0.262274	0.412962	0.293676	0.543423	Upper	T0.CV.model.nosource	Bacteria;Proteobacteria;Alphaproteobacteria;Rhodobacterales;Rhodobacteraceae;Vadicella;
OTU_2702	0.000361065	0.285714	0.148663	0.0783016	0.264132	0.416345	0.296703	0.546727	Upper	T0.CV.model.nosource	Bacteria;Proteobacteria;Gammaproteobacteria;Oceanospirillales;Hahellaceae;Endozoicomonas;
OTU_2248	0.000361213	0.267857	0.148724	0.0783447	0.264202	0.416474	0.296818	0.546853	Upper	T0.CV.model.nosource	Bacteria;Actinobacteria;Actinobacteria;Acidimicrobiales;Acidimicrobineae_incertae_sedis;Aciditerrimonas;
OTU_862	0.000363118	0.267857	0.149508	0.0789011	0.265114	0.418129	0.298302	0.548468	Upper	T0.CV.model.nosource	Bacteria;Proteobacteria;Gammaproteobacteria;Alteromonadales;Idiomarinaceae;Idiomarina;
OTU_5119	0.00036476	0.303571	0.150184	0.0793811	0.2659	0.419552	0.299578	0.549855	Upper	T0.CV.model.nosource	Bacteria;Chloroflexi.ph;Anaerolineae;Anaerolineales;Anaerolineaceae;Longilinea;
OTU_5530	0.000366015	0.267857	0.150701	0.0797487	0.2665	0.420639	0.300553	0.550914	Upper	T0.CV.model.nosource	Bacteria;Fusobacteria.ph;Fusobacteria.cl;Fusobacteriales;Fusobacteriaceae;Cetobacterium;
OTU_2107	0.00036733	0.303571	0.151243	0.0801337	0.267128	0.421773	0.301572	0.552018	Upper	T0.CV.model.nosource	Bacteria;Proteobacteria;Alphaproteobacteria;Sphingomonadales;Sphingomonadaceae;Sphingomonas;
OTU_2517	0.00036792	0.303571	0.151486	0.0803067	0.26741	0.422282	0.302029	0.552514	Upper	T0.CV.model.nosource	Bacteria;Proteobacteria;Gammaproteobacteria;Legionellales;Legionellaceae;Legionella;
OTU_2514	0.000368044	0.285714	0.151537	0.0803431	0.267469	0.422389	0.302125	0.552618	Upper	T0.CV.model.nosource	Bacteria;Firmicutes;Clostridia;Clostridiales;Peptococcaceae_;Thermincola;
OTU_2463	0.000371769	0.285714	0.15307	0.0814362	0.269245	0.425589	0.305003	0.555729	Upper	T0.CV.model.nosource	Bacteria;Acidobacteria;Holophagae;Acanthopleuribacterales;Acanthopleuribacteraceae;Acanthopleuribacter;
OTU_2266	0.000375474	0.285714	0.154594	0.0825258	0.271009	0.428754	0.307855	0.558801	Upper	T0.CV.model.nosource	Bacteria;Proteobacteria;Betaproteobacteria;Burkholderiales;Oxalobacteraceae;Undibacterium;
OTU_2265	0.000375656	0.285714	0.154669	0.0825795	0.271096	0.42891	0.307995	0.558952	Upper	T0.CV.model.nosource	Bacteria;Tenericutes;Mollicutes;Mycoplasmatales;Mycoplasmataceae;Mycoplasma;
OTU_6793	0.000376262	0.285714	0.154919	0.0827579	0.271384	0.429426	0.30846	0.559452	Upper	T0.CV.model.nosource	Bacteria;Synergistetes;Synergistia;Synergistales;Synergistaceae;Pyramidobacter;
OTU_153	0.000376701	0.285714	0.155099	0.0828873	0.271592	0.429799	0.308797	0.559815	Upper	T0.CV.model.nosource	Bacteria;Bacteroidetes;Sphingobacteria;Sphingobacteriales;Saprospiraceae;Lewinella;
OTU_1658	0.000378344	0.285714	0.155775	0.0833716	0.272373	0.431195	0.310056	0.561167	Upper	T0.CV.model.nosource	Bacteria;Bacteroidetes;Flavobacteria;Flavobacteriales;Cryomorphaceae;Owenweeksia;
OTU_2888	0.000378496	0.285714	0.155838	0.0834164	0.272445	0.431324	0.310173	0.561292	Upper	T0.CV.model.nosource	Bacteria;Proteobacteria;Gammaproteobacteria;Oceanospirillales;Alcanivoracaceae;Alcanivorax;
OTU_1480	0.000379037	0.303571	0.156061	0.0835763	0.272702	0.431783	0.310588	0.561737	Upper	T0.CV.model.nosource	Bacteria;Proteobacteria;Betaproteobacteria;Burkholderiales;Comamonadaceae;Hydrogenophaga;
OTU_2006	0.000379051	0.303571	0.156066	0.0835801	0.272709	0.431794	0.310598	0.561747	Upper	T0.CV.model.nosource	Bacteria;Proteobacteria;Alphaproteobacteria;Rhizobiales;Hyphomicrobiaceae;Hyphomicrobium;
OTU_1787	0.000379526	0.303571	0.156261	0.0837204	0.272934	0.432197	0.310961	0.562137	Upper	T0.CV.model.nosource	Bacteria;Bacteroidetes;Bacteroidia;Bacteroidales;Rikenellaceae;Alistipes;
OTU_2692	0.000380112	0.303571	0.156502	0.0838933	0.273212	0.432693	0.311409	0.562617	Upper	T0.CV.model.nosource	Bacteria;Proteobacteria;Betaproteobacteria;Burkholderiales;Comamonadaceae;Schlegelella;
OTU_2653	0.000380847	0.303571	0.156805	0.0841105	0.273561	0.433315	0.311972	0.563219	Upper	T0.CV.model.nosource	Bacteria;Proteobacteria;Gammaproteobacteria;Chromatiales;Chromatiaceae;Thiohalocapsa;
OTU_2307	0.000386464	0.285714	0.159114	0.085772	0.276222	0.438042	0.31625	0.567789	Upper	T0.CV.model.nosource	Bacteria;Firmicutes;Clostridia;Thermoanaerobacterales;Thermoanaerobacteraceae;Moorella;
OTU_2456	0.000390948	0.285714	0.160957	0.0871024	0.278341	0.441788	0.319649	0.571402	Upper	T0.CV.model.nosource	Bacteria;Proteobacteria;Alphaproteobacteria;Rhizobiales;Rhodobiaceae;Parvibaculum;
OTU_1768	0.000391403	0.303571	0.161144	0.0872375	0.278556	0.442167	0.319992	0.571767	Upper	T0.CV.model.nosource	Bacteria;Proteobacteria;Betaproteobacteria;Burkholderiales;Burkholderiales_incertae_sedis;Paucibacter;
OTU_2230	0.000393258	0.285714	0.161907	0.0877889	0.279431	0.443708	0.321393	0.573251	Upper	T0.CV.model.nosource	Bacteria;Bacteroidetes;Sphingobacteria;Sphingobacteriales;Flammeovirgaceae;Fulvivirga;
OTU_1914	0.00039371	0.285714	0.162092	0.0879234	0.279645	0.444084	0.321734	0.573612	Upper	T0.CV.model.nosource	Bacteria;Proteobacteria;Betaproteobacteria;Neisseriales;Neisseriaceae;Aquitalea;
OTU_373	0.00039581	0.285714	0.162955	0.0885486	0.280634	0.445822	0.323316	0.575285	Upper	T0.CV.model.nosource	Bacteria;Proteobacteria;Deltaproteobacteria;Desulfarculales;Desulfarculaceae;Desulfarculus;
OTU_2551	0.000396214	0.321429	0.163121	0.0886689	0.280825	0.446156	0.323619	0.575606	Upper	T0.CV.model.nosource	Bacteria;Firmicutes;Bacilli;Bacillales;Planococcaceae;Sporosarcina;
OTU_10386	0.000397389	0.321429	0.163604	0.0890189	0.281378	0.447126	0.324502	0.576538	Upper	T0.CV.model.nosource	Bacteria;Proteobacteria;Alphaproteobacteria;Rhizobiales;Methylocystaceae;Methylosinus;
OTU_2295	0.000397632	0.303571	0.163703	0.0890913	0.281492	0.447326	0.324684	0.57673	Upper	T0.CV.model.nosource	Bacteria;Proteobacteria;Betaproteobacteria;Rhodocyclales;Rhodocyclaceae;Azoarcus;
OTU_3607	0.00039855	0.285714	0.164081	0.0893651	0.281924	0.448082	0.325373	0.577457	Upper	T0.CV.model.nosource	Bacteria;Proteobacteria;Gammaproteobacteria;Chromatiales;Chromatiaceae;Thioflavicoccus;
OTU_1710	0.000399851	0.285714	0.164615	0.0897533	0.282536	0.449153	0.326349	0.578485	Upper	T0.CV.model.nosource	Bacteria;Proteobacteria;Gammaproteobacteria;Xanthomonadales;Xanthomonadaceae;Pseudoxanthomonas;
OTU_1919	0.000403387	0.303571	0.166066	0.0908094	0.284196	0.45205	0.328992	0.581264	Upper	T0.CV.model.nosource	Bacteria;Proteobacteria;Alphaproteobacteria;Rhodospirillales;Rhodospirillaceae;Skermanella;
OTU_1257	0.000403716	0.285714	0.166201	0.0909077	0.284351	0.452319	0.329237	0.581522	Upper	T0.CV.model.nosource	Bacteria;Actinobacteria;Actinobacteria;Actinomycetales;Dermabacteraceae;Brachybacterium;
OTU_1506	0.000404074	0.303571	0.166349	0.091015	0.284519	0.452612	0.329505	0.581803	Upper	T0.CV.model.nosource	Bacteria;Proteobacteria;Deltaproteobacteria;Myxococcales;Nannocystaceae;Nannocystis;
OTU_9846	0.00040438	0.321429	0.166474	0.0911065	0.284663	0.452861	0.329733	0.582042	Upper	T0.CV.model.nosource	Bacteria;Bacteroidetes;Flavobacteria;Flavobacteriales;Cryomorphaceae;Owenweeksia;
OTU_2073	0.000404525	0.303571	0.166534	0.0911497	0.28473	0.452979	0.32984	0.582155	Upper	T0.CV.model.nosource	Bacteria;Proteobacteria;Alphaproteobacteria;Caulobacterales;Hyphomonadaceae;Henriciella;
OTU_1845	0.000404917	0.285714	0.166695	0.0912672	0.284915	0.4533	0.330133	0.582462	Upper	T0.CV.model.nosource	Bacteria;Firmicutes;Clostridia;Clostridiales;Ruminococcaceae;Saccharofermentans;
OTU_2294	0.000407501	0.303571	0.167755	0.0920407	0.286125	0.455402	0.332055	0.584475	Upper	T0.CV.model.nosource	Bacteria;Proteobacteria;Deltaproteobacteria;Desulfovibrionales;Desulfovibrionaceae;Desulfocurvus;
OTU_10528	0.000411646	0.303571	0.169456	0.0932839	0.288065	0.458759	0.335128	0.587685	Upper	T0.CV.model.nosource	Bacteria;Proteobacteria;Gammaproteobacteria;Thiotrichales;Piscirickettsiaceae;Thioalkalimicrobium;
OTU_2046	0.000416048	0.303571	0.171261	0.0946069	0.290121	0.462301	0.338376	0.591066	Upper	T0.CV.model.nosource	Bacteria;Actinobacteria;Actinobacteria;Acidimicrobiales;Acidimicrobiaceae;Ilumatobacter;
OTU_3209	0.000427422	0.303571	0.175922	0.0980382	0.295413	0.471347	0.346698	0.599674	Upper	T0.CV.model.nosource	Bacteria;Actinobacteria;Actinobacteria;Acidimicrobiales;Acidimicrobiaceae;Ilumatobacter;
OTU_1977	0.000432014	0.321429	0.177802	0.0994284	0.297541	0.474955	0.350029	0.603097	Upper	T0.CV.model.nosource	Bacteria;Proteobacteria;Alphaproteobacteria;Sphingomonadales;Sphingomonadaceae;Sphingomonas;
OTU_1682	0.000432437	0.339286	0.177975	0.0995568	0.297738	0.475287	0.350335	0.603411	Upper	T0.CV.model.nosource	Bacteria;Firmicutes;Clostridia;Clostridiales;Ruminococcaceae;Acetanaerobacterium;
OTU_3034	0.000444882	0.321429	0.183066	0.10334	0.303483	0.484937	0.359275	0.612533	Upper	T0.CV.model.nosource	Bacteria;Proteobacteria;Betaproteobacteria;Neisseriales;Neisseriaceae;Vogesella;
OTU_1552	0.000450179	0.321429	0.185231	0.104956	0.305918	0.488991	0.363044	0.616352	Upper	T0.CV.model.nosource	Bacteria;Actinobacteria;Actinobacteria;Actinomycetales;Geodermatophilaceae;Modestobacter;
OTU_9363	0.000463703	0.321429	0.190752	0.109098	0.312109	0.499197	0.372566	0.625931	Upper	T0.CV.model.nosource	Bacteria;Proteobacteria;Deltaproteobacteria;Myxococcales;Myxococcaceae;Pyxidicoccus;
OTU_288	0.000465415	0.321429	0.19145	0.109623	0.31289	0.500474	0.373761	0.627126	Upper	T0.CV.model.nosource	Bacteria;Proteobacteria;Alphaproteobacteria;Rickettsiales;Anaplasmataceae;Anaplasma;
OTU_2108	0.000468634	0.321429	0.192762	0.110613	0.314357	0.502867	0.376002	0.629363	Upper	T0.CV.model.nosource	Bacteria;Proteobacteria;Betaproteobacteria;Burkholderiales;Burkholderiaceae;Polynucleobacter;
OTU_2021	0.00047591	0.321429	0.195727	0.112854	0.317665	0.508233	0.381038	0.634371	Upper	T0.CV.model.nosource	Bacteria;Proteobacteria;Betaproteobacteria;Burkholderiales;Comamonadaceae;Schlegelella;
OTU_1251	0.000485108	0.339286	0.199471	0.115696	0.32183	0.514935	0.387346	0.640606	Upper	T0.CV.model.nosource	Bacteria;Bacteroidetes;Flavobacteria;Flavobacteriales;Flavobacteriaceae;Muricauda;
OTU_3217	0.000487118	0.339286	0.200288	0.116318	0.322738	0.516386	0.388716	0.641953	Upper	T0.CV.model.nosource	Bacteria;Proteobacteria;Gammaproteobacteria;Pseudomonadales;Moraxellaceae;Psychrobacter;
OTU_755	0.000492041	0.357143	0.20229	0.117844	0.324959	0.519926	0.392058	0.645235	Upper	T0.CV.model.nosource	Bacteria;Actinobacteria;Actinobacteria;Solirubrobacterales;Solirubrobacteraceae;Solirubrobacter;
OTU_4542	0.000492312	0.339286	0.2024	0.117928	0.325081	0.520119	0.392241	0.645415	Upper	T0.CV.model.nosource	Bacteria;Proteobacteria;Gammaproteobacteria;Enterobacteriales;Enterobacteriaceae;Citrobacter;
OTU_703	0.000492354	0.357143	0.202417	0.117941	0.3251	0.520149	0.39227	0.645442	Upper	T0.CV.model.nosource	Archaea;Euryarchaeota;Halobacteria;Halobacteriales;Halobacteriaceae;Haloarcula;
OTU_2110	0.000492951	0.339286	0.20266	0.118126	0.325369	0.520577	0.392674	0.645838	Upper	T0.CV.model.nosource	Bacteria;Proteobacteria;Betaproteobacteria;Burkholderiales;Comamonadaceae;Hydrogenophaga;
OTU_4598	0.000493296	0.392857	0.2028	0.118233	0.325524	0.520823	0.392907	0.646066	Upper	T0.CV.model.nosource	Bacteria;Proteobacteria;Gammaproteobacteria;Aeromonadales;Succinivibrionaceae;Succinivibrio;
OTU_1145	0.00049414	0.339286	0.203143	0.118495	0.325904	0.521426	0.393477	0.646625	Upper	T0.CV.model.nosource	Bacteria;Proteobacteria;Gammaproteobacteria;Methylococcales;Methylococcaceae;Methylosphaera;
OTU_1951	0.000496906	0.339286	0.204267	0.119354	0.327148	0.523397	0.395342	0.648448	Upper	T0.CV.model.nosource	Bacteria;Proteobacteria;Gammaproteobacteria;Oceanospirillales;Oceanospirillaceae;Amphritea;
OTU_1766	0.000497627	0.339286	0.20456	0.119578	0.327472	0.523909	0.395827	0.648921	Upper	T0.CV.model.nosource	Bacteria;Proteobacteria;Gammaproteobacteria;Legionellales;Legionellaceae;Legionella;
OTU_1351	0.000498959	0.375	0.205101	0.119992	0.328071	0.524854	0.396722	0.649795	Upper	T0.CV.model.nosource	Bacteria;Proteobacteria;Alphaproteobacteria;Rickettsiales;Rickettsiaceae;Rickettsia;
OTU_2308	0.000509087	0.339286	0.20921	0.123145	0.332609	0.531979	0.403486	0.656366	Upper	T0.CV.model.nosource	Bacteria;Firmicutes;Bacilli;Bacillales;Thermoactinomycetaceae_;Laceyella;
OTU_2128	0.00051099	0.339286	0.209982	0.123739	0.33346	0.533306	0.404749	0.657587	Upper	T0.CV.model.nosource	Bacteria;Proteobacteria;Gammaproteobacteria;Xanthomonadales;Sinobacteraceae;Steroidobacter;
OTU_396	0.000512027	0.357143	0.210402	0.124063	0.333923	0.534027	0.405435	0.658251	Upper	T0.CV.model.nosource	Bacteria;Proteobacteria;Deltaproteobacteria;Myxococcales;Polyangiaceae;Byssovorax;
OTU_1415	0.000516432	0.339286	0.212187	0.125438	0.335888	0.537079	0.408342	0.661055	Upper	T0.CV.model.nosource	Bacteria;Actinobacteria;Actinobacteria;Actinomycetales;Nocardioidaceae;Nocardioides;
OTU_413	0.00051888	0.339286	0.213178	0.126203	0.336978	0.538766	0.409952	0.662604	Upper	T0.CV.model.nosource	Bacteria;Proteobacteria;Gammaproteobacteria;Alteromonadales;Pseudoalteromonadaceae;Pseudoalteromonas;
OTU_1979	0.000521049	0.357143	0.214057	0.126882	0.337943	0.540256	0.411374	0.66397	Upper	T0.CV.model.nosource	Bacteria;Proteobacteria;Gammaproteobacteria;Alteromonadales;Alteromonadales_incertae_sedis;Teredinibacter;
OTU_858	0.000553715	0.357143	0.227247	0.137148	0.352363	0.562123	0.432371	0.683899	Upper	T0.CV.model.nosource	Bacteria;Nitrospira.ph;Nitrospira.cl;Nitrospirales;Nitrospiraceae;Nitrospira;
OTU_444	0.000561544	0.392857	0.230398	0.139621	0.355788	0.567208	0.437286	0.688501	Upper	T0.CV.model.nosource	Bacteria;Proteobacteria;Alphaproteobacteria;Rhizobiales;Hyphomicrobiaceae;Rhodoplanes;
OTU_1501	0.000566999	0.410714	0.232591	0.141347	0.358168	0.570715	0.440685	0.691667	Upper	T0.CV.model.nosource	Bacteria;Actinobacteria;Actinobacteria;Actinomycetales;Microbacteriaceae;Schumannella;
OTU_9856	0.000569899	0.375	0.233757	0.142265	0.35943	0.572569	0.442483	0.693338	Upper	T0.CV.model.nosource	Bacteria;Bacteroidetes;Sphingobacteria;Sphingobacteriales;Chitinophagaceae;Parasegetibacter;
OTU_949	0.000599298	0.375	0.245536	0.151604	0.372137	0.590911	0.460367	0.709782	Upper	T0.CV.model.nosource	Bacteria;Proteobacteria;Gammaproteobacteria;Oceanospirillales;Alcanivoracaceae;Alcanivorax;
OTU_936	0.00064624	0.392857	0.264212	0.166615	0.392081	0.61858	0.487665	0.734272	Upper	T0.CV.model.nosource	Bacteria;Proteobacteria;Betaproteobacteria;Burkholderiales;Burkholderiaceae;Pandoraea;
OTU_1916	0.000669879	0.410714	0.273551	0.174211	0.401965	0.631798	0.500843	0.745832	Upper	T0.CV.model.nosource	Bacteria;Proteobacteria;Gammaproteobacteria;Pseudomonadales;Moraxellaceae;Psychrobacter;
OTU_57	0.000683953	0.428571	0.27909	0.178742	0.4078	0.639449	0.508513	0.752482	Upper	T0.CV.model.nosource	Bacteria;Bacteroidetes;Flavobacteria;Flavobacteriales;Cryomorphaceae;Crocinitomix;
OTU_5905	0.000715311	0.428571	0.291369	0.188858	0.420666	0.65593	0.52514	0.766701	Upper	T0.CV.model.nosource	Bacteria;Bacteroidetes;Sphingobacteria;Sphingobacteriales;Flammeovirgaceae;Roseivirga;
OTU_208	0.000861583	0.517857	0.347426	0.236183	0.478258	0.723398	0.594818	0.823295	Upper	T0.CV.model.nosource	Bacteria;Actinobacteria;Actinobacteria;Actinomycetales;Micrococcaceae;Arthrobacter;
OTU_93	0.00101904	0.553571	0.405227	0.286776	0.535845	0.781323	0.656989	0.869537	Upper	T0.CV.model.nosource	Bacteria;Firmicutes;Clostridia;Clostridiales;Peptostreptococcaceae;Peptostreptococcus;
OTU_433	0.00113013	0.589286	0.44424	0.321876	0.573763	0.814735	0.694044	0.895019	Upper	T0.CV.model.nosource	Bacteria;Actinobacteria;Actinobacteria;Actinomycetales;Nocardiaceae;Rhodococcus;
OTU_603	0.00116932	0.589286	0.457636	0.334099	0.586612	0.825265	0.705932	0.902837	Upper	T0.CV.model.nosource	Bacteria;Proteobacteria;Gammaproteobacteria;Legionellales;Legionellaceae;Legionella;
OTU_2	0.00720132	1	0.998036	0.932184	0.999947	0.999979	0.935767	1	Upper	T0.CV.model.nosource	Bacteria;Proteobacteria;Deltaproteobacteria;Myxococcales;Kofleriaceae;Kofleria;
OTU_923	0.00013615	0.0178571	0.0557523	0.0195193	0.149021	0.183732	0.103837	0.304233	Under	T0.CV.model.nosource	Bacteria;Proteobacteria;Betaproteobacteria;Burkholderiales;Burkholderiales_incertae_sedis;Tepidimonas;
OTU_1219	0.000138528	0.0178571	0.056733	0.0200345	0.150342	0.186623	0.105997	0.307482	Under	T0.CV.model.nosource	Bacteria;Proteobacteria;Betaproteobacteria;Burkholderiales;Comamonadaceae;Ramlibacter;
OTU_207	0.000139961	0.0178571	0.0573235	0.0203463	0.151135	0.188358	0.107298	0.309428	Under	T0.CV.model.nosource	Bacteria;Proteobacteria;Alphaproteobacteria;Rhizobiales;Rhodobiaceae;Tepidamorphus;
OTU_691	0.00015337	0.0178571	0.0628551	0.0233244	0.15851	0.204427	0.119477	0.327326	Under	T0.CV.model.nosource	Bacteria;Proteobacteria;Gammaproteobacteria;Methylococcales;Methylococcaceae;Methylomonas;
OTU_1105	0.000154413	0.0178571	0.0632852	0.0235601	0.159079	0.205663	0.120422	0.328692	Under	T0.CV.model.nosource	Bacteria;Proteobacteria;Betaproteobacteria;Burkholderiales;Comamonadaceae;Schlegelella;
OTU_883	0.000155418	0.0178571	0.0637003	0.0237881	0.159628	0.206853	0.121335	0.330008	Under	T0.CV.model.nosource	Bacteria;Proteobacteria;Gammaproteobacteria;Legionellales;Legionellaceae;Legionella;
OTU_332	0.000243119	0.0357143	0.0999493	0.0454157	0.205845	0.30409	0.199436	0.433896	Under	T0.CV.model.nosource	Bacteria;Proteobacteria;Gammaproteobacteria;Oceanospirillales;Oceanospirillaceae;Neptuniibacter;
OTU_855	0.000247221	0.0357143	0.101646	0.0464977	0.207938	0.308334	0.202987	0.438288	Under	T0.CV.model.nosource	Bacteria;Actinobacteria;Actinobacteria;Actinomycetales;Streptomycetaceae;Streptacidiphilus;
OTU_85	0.00027394	0.0535714	0.112696	0.05367	0.221447	0.335354	0.22584	0.466007	Under	T0.CV.model.nosource	Bacteria;Proteobacteria;Alphaproteobacteria;Caulobacterales;Caulobacteraceae;Caulobacter;
OTU_143	0.000277306	0.0535714	0.114088	0.0545881	0.223134	0.338683	0.228684	0.469393	Under	T0.CV.model.nosource	Bacteria;Proteobacteria;Alphaproteobacteria;Caulobacterales;Hyphomonadaceae;Ponticaulis;
OTU_43	0.00032667	0.0535714	0.134481	0.068377	0.247514	0.385622	0.269423	0.516506	Under	T0.CV.model.nosource	Bacteria;Proteobacteria;Alphaproteobacteria;Rhodobacterales;Rhodobacteraceae;Ruegeria;
OTU_801	0.000351998	0.0535714	0.144927	0.0756627	0.259779	0.408398	0.289601	0.538956	Under	T0.CV.model.nosource	Bacteria;Proteobacteria;Alphaproteobacteria;Rhizobiales;Hyphomicrobiaceae;Hyphomicrobium;
OTU_33	0.000451888	0.0892857	0.185929	0.105478	0.306703	0.490292	0.364255	0.617576	Under	T0.CV.model.nosource	Bacteria;Proteobacteria;Betaproteobacteria;Burkholderiales;Comamonadaceae;Comamonas;
OTU_793	0.000452191	0.0892857	0.186052	0.10557	0.306841	0.490522	0.364469	0.617792	Under	T0.CV.model.nosource	Bacteria;Proteobacteria;Alphaproteobacteria;Rhodospirillales;Rhodospirillaceae;Roseospira;
OTU_99	0.000604779	0.142857	0.247724	0.153351	0.374487	0.594242	0.463633	0.712751	Under	T0.CV.model.nosource	Bacteria;Proteobacteria;Gammaproteobacteria;Legionellales;Legionellaceae;Legionella;
OTU_178	0.000625078	0.142857	0.255813	0.159835	0.383142	0.606346	0.475547	0.723491	Under	T0.CV.model.nosource	Bacteria;Actinobacteria;Actinobacteria;Actinomycetales;Corynebacteriaceae;Corynebacterium;
OTU_371	0.000630405	0.160714	0.257931	0.16154	0.3854	0.609462	0.478626	0.726245	Under	T0.CV.model.nosource	Bacteria;Bacteroidetes;Sphingobacteria;Sphingobacteriales;Chitinophagaceae;Filimonas;
OTU_219	0.000648054	0.142857	0.26493	0.167197	0.392843	0.619611	0.488689	0.735177	Under	T0.CV.model.nosource	Bacteria;Actinobacteria;Actinobacteria;Coriobacteriales;Coriobacteriaceae;Eggerthella;
OTU_398	0.000660772	0.142857	0.269959	0.171282	0.39817	0.626761	0.49581	0.741438	Under	T0.CV.model.nosource	Bacteria;Proteobacteria;Gammaproteobacteria;Methylococcales;Methylococcaceae;Methylococcus;
OTU_326	0.000661605	0.142857	0.270288	0.17155	0.398518	0.627225	0.496273	0.741843	Under	T0.CV.model.nosource	Bacteria;Proteobacteria;Alphaproteobacteria;Rhodospirillales;Rhodospirillaceae;Dongia;
OTU_180	0.000686153	0.160714	0.279954	0.179451	0.408709	0.640631	0.5097	0.753507	Under	T0.CV.model.nosource	Bacteria;Acidobacteria;Holophagae;Holophagales;Holophagaceae;Holophaga;
OTU_92	0.000731711	0.160714	0.297756	0.194157	0.427321	0.664247	0.533587	0.77382	Under	T0.CV.model.nosource	Bacteria;Proteobacteria;Alphaproteobacteria;Rhizobiales;Hyphomicrobiaceae;Hyphomicrobium;
OTU_38	0.000798175	0.142857	0.323385	0.215665	0.45378	0.695947	0.566143	0.800595	Under	T0.CV.model.nosource	Bacteria;Proteobacteria;Alphaproteobacteria;Rhodobacterales;Rhodobacteraceae;Marivita;
OTU_91	0.000882467	0.160714	0.355252	0.24293	0.486157	0.731885	0.603781	0.830217	Under	T0.CV.model.nosource	Bacteria;Firmicutes;Clostridia;Thermoanaerobacterales;Thermoanaerobacteraceae;Caldanaerobacter;
OTU_71	0.000897912	0.178571	0.36101	0.247916	0.491948	0.737994	0.610263	0.83517	Under	T0.CV.model.nosource	Bacteria;Proteobacteria;Deltaproteobacteria;Desulfovibrionales;Desulfovibrionaceae;Desulfovibrio;
OTU_106	0.000921924	0.160714	0.369908	0.255655	0.500864	0.747217	0.620095	0.842599	Under	T0.CV.model.nosource	Bacteria;Firmicutes;Bacilli;Bacillales;Planococcaceae;Planococcus;
OTU_80	0.000986682	0.178571	0.393582	0.276445	0.524382	0.770504	0.645191	0.861087	Under	T0.CV.model.nosource	Bacteria;Proteobacteria;Deltaproteobacteria;Desulfovibrionales;Desulfovibrionaceae;Desulfovibrio;
OTU_221	0.000990409	0.160714	0.39493	0.277637	0.525712	0.771777	0.646575	0.862086	Under	T0.CV.model.nosource	Bacteria;Proteobacteria;Gammaproteobacteria;Thiotrichales;Thiotrichaceae;Thiothrix;
OTU_12958	0.00103639	0.267857	0.411422	0.292299	0.541916	0.786914	0.663124	0.873868	Under	T0.CV.model.nosource	Bacteria;Proteobacteria;Gammaproteobacteria;Oceanospirillales;Oceanospirillaceae;Neptuniibacter;
OTU_68	0.00107222	0.214286	0.424094	0.303658	0.554276	0.79801	0.675374	0.882385	Under	T0.CV.model.nosource	Bacteria;Proteobacteria;Betaproteobacteria;Burkholderiales;Alcaligenaceae;Azohydromonas;
OTU_20	0.00107601	0.267857	0.425427	0.304857	0.555571	0.799151	0.676639	0.883255	Under	T0.CV.model.nosource	Bacteria;Proteobacteria;Alphaproteobacteria;Sphingomonadales;Sphingomonadaceae;Sphingopyxis;
OTU_40	0.00109443	0.285714	0.431872	0.310668	0.561822	0.804597	0.682696	0.887391	Under	T0.CV.model.nosource	Bacteria;Proteobacteria;Gammaproteobacteria;Legionellales;Legionellaceae;Legionella;
OTU_475	0.00109714	0.285714	0.432817	0.311521	0.562737	0.805386	0.683576	0.887988	Under	T0.CV.model.nosource	Bacteria;Firmicutes;Bacilli;Bacillales;Paenibacillaceae_;Paenibacillus;
OTU_550	0.00111993	0.303571	0.440723	0.318682	0.570375	0.811894	0.690854	0.892891	Under	T0.CV.model.nosource	Bacteria;Proteobacteria;Alphaproteobacteria;Rhodospirillales;Rhodospirillaceae;Dongia;
OTU_167	0.00112698	0.285714	0.443155	0.32089	0.572718	0.813862	0.693063	0.894366	Under	T0.CV.model.nosource	Bacteria;Proteobacteria;Gammaproteobacteria;Alteromonadales;Alteromonadaceae;Aestuariibacter;
OTU_15	0.00113431	0.285714	0.445678	0.323184	0.575146	0.815888	0.69534	0.89588	Under	T0.CV.model.nosource	Bacteria;Bacteroidetes;Sphingobacteria;Sphingobacteriales;Sphingobacteriaceae;Olivibacter;
OTU_107	0.00113497	0.25	0.445907	0.323392	0.575366	0.816071	0.695546	0.896016	Under	T0.CV.model.nosource	Bacteria;Bacteroidetes;Sphingobacteria;Sphingobacteriales;Cytophagaceae;Hymenobacter;
OTU_842	0.00114302	0.321429	0.44867	0.325908	0.578021	0.818268	0.698021	0.897654	Under	T0.CV.model.nosource	Bacteria;Proteobacteria;Betaproteobacteria;Rhodocyclales;Rhodocyclaceae;Propionivibrio;
OTU_14	0.00116239	0.303571	0.455279	0.331943	0.584358	0.823445	0.70387	0.901494	Under	T0.CV.model.nosource	Bacteria;Proteobacteria;Betaproteobacteria;Burkholderiales;Burkholderiales_incertae_sedis;Sphaerotilus;
OTU_567	0.00118172	0.321429	0.461832	0.337946	0.590619	0.828469	0.709571	0.905195	Under	T0.CV.model.nosource	Bacteria;Actinobacteria;Actinobacteria;Actinomycetales;Micrococcaceae;Arthrobacter;
OTU_66	0.00121118	0.214286	0.471723	0.347045	0.600031	0.835849	0.717996	0.910584	Under	T0.CV.model.nosource	Bacteria;Bacteroidetes;Flavobacteria;Flavobacteriales;Flavobacteriaceae;Flavobacterium;
OTU_48	0.00121389	0.196429	0.472627	0.347879	0.600889	0.836511	0.718754	0.911065	Under	T0.CV.model.nosource	Bacteria;Actinobacteria;Actinobacteria;Actinomycetales;Demequinaceae;Demequina;
OTU_353	0.00122891	0.303571	0.47762	0.352493	0.60562	0.840136	0.722916	0.913687	Under	T0.CV.model.nosource	Bacteria;Proteobacteria;Deltaproteobacteria;Myxococcales;Cystobacteraceae;Anaeromyxobacter;
OTU_707	0.0012569	0.339286	0.486845	0.361048	0.614331	0.846678	0.730462	0.918384	Under	T0.CV.model.nosource	Bacteria;Actinobacteria;Actinobacteria;Actinomycetales;Pseudonocardiaceae;Actinokineospora;
OTU_243	0.00126425	0.357143	0.489253	0.363288	0.616598	0.848352	0.732403	0.919578	Under	T0.CV.model.nosource	Bacteria;Actinobacteria;Actinobacteria;Actinomycetales;Streptomycetaceae;Streptomyces;
OTU_21	0.00134056	0.357143	0.513799	0.386276	0.639551	0.86468	0.751496	0.931043	Under	T0.CV.model.nosource	Bacteria;Proteobacteria;Gammaproteobacteria;Thiotrichales;Thiotrichales_incertae_sedis;Caedibacter;
OTU_306	0.00135346	0.357143	0.517872	0.390118	0.643332	0.867261	0.754546	0.932825	Under	T0.CV.model.nosource	Bacteria;Proteobacteria;Deltaproteobacteria;Syntrophobacterales;Syntrophobacteraceae;Desulfacinum;
OTU_127	0.00137389	0.285714	0.524277	0.396176	0.649261	0.87125	0.759277	0.935559	Under	T0.CV.model.nosource	Bacteria;Proteobacteria;Gammaproteobacteria;Vibrionales;Vibrionaceae;Vibrio;
OTU_223	0.00137549	0.375	0.524775	0.396647	0.649721	0.871556	0.759641	0.935768	Under	T0.CV.model.nosource	Bacteria;Proteobacteria;Alphaproteobacteria;Rhodospirillales;Rhodospirillaceae;Tistlia;
OTU_602	0.00141944	0.375	0.538349	0.409554	0.662221	0.879715	0.769392	0.941287	Under	T0.CV.model.nosource	Bacteria;Proteobacteria;Gammaproteobacteria;Pasteurellales;Pasteurellaceae;Actinobacillus;
OTU_226	0.00142644	0.410714	0.540486	0.411593	0.66418	0.880965	0.770895	0.942124	Under	T0.CV.model.nosource	Bacteria;Proteobacteria;Deltaproteobacteria;Desulfobacterales;Desulfobacteraceae;Desulfatibacillum;
OTU_1375	0.00147342	0.410714	0.554658	0.425177	0.677121	0.889029	0.780648	0.947463	Under	T0.CV.model.nosource	Bacteria;Proteobacteria;Gammaproteobacteria;Legionellales;Coxiellaceae;Aquicella;
OTU_206	0.00148036	0.410714	0.556728	0.427169	0.679004	0.890174	0.782042	0.948213	Under	T0.CV.model.nosource	Bacteria;Acidobacteria;Holophagae;Holophagales;Holophagaceae;Holophaga;
OTU_462	0.00150383	0.357143	0.563671	0.433866	0.685302	0.893956	0.78666	0.950673	Under	T0.CV.model.nosource	Bacteria;Proteobacteria;Gammaproteobacteria;Chromatiales;Ectothiorhodospiraceae;Alkalilimnicola;
OTU_233	0.00151163	0.428571	0.565963	0.436082	0.687375	0.895184	0.788165	0.951466	Under	T0.CV.model.nosource	Bacteria;Proteobacteria;Deltaproteobacteria;Myxococcales;Phaselicystidaceae;Phaselicystis;
OTU_241	0.00152148	0.410714	0.568845	0.438871	0.689979	0.896715	0.790045	0.952452	Under	T0.CV.model.nosource	Bacteria;Bacteroidetes;Flavobacteria;Flavobacteriales;Flavobacteriaceae;Tenacibaculum;
OTU_162	0.00152867	0.410714	0.570939	0.440901	0.691868	0.897817	0.791401	0.953159	Under	T0.CV.model.nosource	Bacteria;Proteobacteria;Gammaproteobacteria;Legionellales;Legionellaceae;Legionella;
OTU_295	0.00153247	0.428571	0.572041	0.44197	0.692862	0.898395	0.792112	0.953528	Under	T0.CV.model.nosource	Bacteria;Proteobacteria;Gammaproteobacteria;Oceanospirillales;Hahellaceae;Zooshikella;
OTU_250	0.00154778	0.410714	0.576472	0.446275	0.696851	0.900693	0.794949	0.954992	Under	T0.CV.model.nosource	Bacteria;Actinobacteria;Actinobacteria;Actinomycetales;Mycobacteriaceae;Mycobacterium;
OTU_385	0.00156721	0.410714	0.582045	0.451701	0.701854	0.903532	0.798468	0.956788	Under	T0.CV.model.nosource	Bacteria;Proteobacteria;Betaproteobacteria;Burkholderiales;Burkholderiales_incertae_sedis;Methylibium;
OTU_181	0.00157908	0.410714	0.585423	0.454999	0.70488	0.905226	0.800575	0.957852	Under	T0.CV.model.nosource	Bacteria;Proteobacteria;Gammaproteobacteria;Chromatiales;Ectothiorhodospiraceae;Ectothiorhodosinus;
OTU_10442	0.00161697	0.410714	0.596083	0.465441	0.71439	0.910441	0.807097	0.96109	Under	T0.CV.model.nosource	Bacteria;Firmicutes;Bacilli;Lactobacillales;Lactobacillaceae;Lactobacillus;
OTU_383	0.00163795	0.410714	0.6019	0.471162	0.719555	0.913204	0.810575	0.962782	Under	T0.CV.model.nosource	Bacteria;Proteobacteria;Betaproteobacteria;Rhodocyclales;Rhodocyclaceae;Sulfuritalea;
OTU_185	0.00164831	0.410714	0.604748	0.47397	0.722078	0.914536	0.812258	0.963592	Under	T0.CV.model.nosource	Bacteria;Actinobacteria;Actinobacteria;Actinomycetales;Intrasporangiaceae;Phycicoccus;
OTU_201	0.00166431	0.428571	0.60912	0.478288	0.725942	0.916553	0.814814	0.964812	Under	T0.CV.model.nosource	Bacteria;Gemmatimonadetes;Gemmatimonadetes;Gemmatimonadales;Gemmatimonadaceae;Gemmatimonas;
OTU_203	0.00167692	0.428571	0.612542	0.481675	0.728961	0.918111	0.816794	0.965747	Under	T0.CV.model.nosource	Bacteria;Firmicutes;Bacilli;Lactobacillales;Streptococcaceae;Streptococcus;
OTU_130	0.00169013	0.410714	0.616103	0.485205	0.732095	0.919711	0.818834	0.966701	Under	T0.CV.model.nosource	Bacteria;Chlorobi;Chlorobia;Chlorobiales;Chlorobiaceae;Chlorobium;
OTU_151	0.00175886	0.410714	0.634243	0.50329	0.74796	0.927544	0.828912	0.971284	Under	T0.CV.model.nosource	Bacteria;Proteobacteria;Gammaproteobacteria;Alteromonadales;Alteromonadaceae;Microbulbifer;
OTU_64	0.00178406	0.464286	0.640733	0.509802	0.753595	0.930221	0.832392	0.972814	Under	T0.CV.model.nosource	Bacteria;Proteobacteria;Alphaproteobacteria;Rhodospirillales;Rhodospirillaceae;Phaeovibrio;
OTU_145	0.00182619	0.410714	0.651388	0.520543	0.762797	0.934476	0.837966	0.975204	Under	T0.CV.model.nosource	Bacteria;Proteobacteria;Alphaproteobacteria;Rhodobacterales;Rhodobacteraceae;Albimonas;
OTU_147	0.00182859	0.410714	0.651988	0.52115	0.763313	0.93471	0.838275	0.975334	Under	T0.CV.model.nosource	Bacteria;Proteobacteria;Betaproteobacteria;Burkholderiales;Burkholderiales_incertae_sedis;Rubrivivax;
OTU_115	0.00190322	0.410714	0.670256	0.539715	0.778939	0.941598	0.847419	0.979081	Under	T0.CV.model.nosource	Bacteria;Proteobacteria;Gammaproteobacteria;Chromatiales;Ectothiorhodospiraceae;Thioalkalivibrio;
OTU_190	0.00191253	0.428571	0.672483	0.54199	0.780831	0.942404	0.8485	0.979509	Under	T0.CV.model.nosource	Bacteria;Bacteroidetes;Flavobacteria;Flavobacteriales;Flavobacteriaceae;Chryseobacterium;
OTU_104	0.00191921	0.410714	0.674075	0.543618	0.782182	0.942977	0.849268	0.979812	Under	T0.CV.model.nosource	Bacteria;Proteobacteria;Gammaproteobacteria;Xanthomonadales;Xanthomonadaceae;Lysobacter;
OTU_111	0.00194259	0.464286	0.679595	0.549277	0.786855	0.944934	0.851904	0.980839	Under	T0.CV.model.nosource	Bacteria;Proteobacteria;Alphaproteobacteria;Rhodobacterales;Rhodobacteraceae;Thalassobius;
OTU_2392	0.00198712	0.553571	0.689911	0.559898	0.795541	0.948478	0.856713	0.982663	Under	T0.CV.model.nosource	Bacteria;Proteobacteria;Betaproteobacteria;Burkholderiales;Comamonadaceae;Comamonas;
OTU_116	0.0020143	0.428571	0.69608	0.56628	0.800705	0.950528	0.859517	0.983697	Under	T0.CV.model.nosource	Bacteria;Proteobacteria;Gammaproteobacteria;Pseudomonadales;Pseudomonadaceae;Pseudomonas;
OTU_79	0.00203056	0.410714	0.699725	0.570062	0.803747	0.951716	0.861149	0.984287	Under	T0.CV.model.nosource	Bacteria;Proteobacteria;Alphaproteobacteria;Caulobacterales;Caulobacteraceae;Brevundimonas;
OTU_13	0.00203972	0.553571	0.701762	0.572178	0.805442	0.952372	0.862053	0.984611	Under	T0.CV.model.nosource	Bacteria;Proteobacteria;Gammaproteobacteria;Methylococcales;Methylococcaceae;Methylomonas;
OTU_124	0.00204043	0.410714	0.701921	0.572343	0.805574	0.952422	0.862123	0.984636	Under	T0.CV.model.nosource	Bacteria;Firmicutes;Clostridia;Clostridiales;Clostridiaceae_;Anaerobacter;
OTU_89	0.00207747	0.410714	0.710047	0.580814	0.812314	0.954983	0.86567	0.985882	Under	T0.CV.model.nosource	Bacteria;Actinobacteria;Actinobacteria;Actinomycetales;Geodermatophilaceae;Blastococcus;
OTU_239	0.00207903	0.553571	0.710386	0.581167	0.812593	0.955088	0.865816	0.985933	Under	T0.CV.model.nosource	Bacteria;Actinobacteria;Actinobacteria;Actinomycetales;Microbacteriaceae;Agromyces;
OTU_7750	0.00212748	0.410714	0.720744	0.592026	0.821122	0.958225	0.870201	0.987418	Under	T0.CV.model.nosource	Bacteria;Proteobacteria;Alphaproteobacteria;Rhodobacterales;Rhodobacteraceae;Ruegeria;
OTU_67	0.00214998	0.410714	0.725455	0.596987	0.824978	0.959606	0.872147	0.988057	Under	T0.CV.model.nosource	Bacteria;Proteobacteria;Gammaproteobacteria;Methylococcales;Methylococcaceae;Methylosarcina;
OTU_4	0.00215571	0.428571	0.726644	0.598241	0.825948	0.95995	0.872633	0.988215	Under	T0.CV.model.nosource	Bacteria;Proteobacteria;Betaproteobacteria;Burkholderiales;Burkholderiaceae;Polynucleobacter;
OTU_5	0.00227155	0.517857	0.749819	0.62288	0.844685	0.966316	0.881742	0.991022	Under	T0.CV.model.nosource	Bacteria;Actinobacteria;Actinobacteria;Actinomycetales;Actinomycetaceae;Actinomyces;
OTU_88	0.00230058	0.410714	0.75537	0.628837	0.849117	0.967746	0.883818	0.99162	Under	T0.CV.model.nosource	Bacteria;Firmicutes;Bacilli;Bacillales;Listeriaceae;Brochothrix;
OTU_210	0.00231625	0.428571	0.758327	0.632018	0.851469	0.968493	0.884908	0.991928	Under	T0.CV.model.nosource	Bacteria;Proteobacteria;Alphaproteobacteria;Rhodospirillales;Acetobacteraceae;Stella;
OTU_41	0.00234912	0.410714	0.764432	0.638609	0.856305	0.970003	0.887123	0.99254	Under	T0.CV.model.nosource	Bacteria;Actinobacteria;Actinobacteria;Actinomycetales;Nocardioidaceae;Nocardioides;
OTU_358	0.0023999	0.607143	0.773616	0.648576	0.863527	0.972195	0.890365	0.993401	Under	T0.CV.model.nosource	Bacteria;Proteobacteria;Betaproteobacteria;Neisseriales;Neisseriaceae;Vogesella;
OTU_125	0.00248472	0.589286	0.7883	0.664649	0.874938	0.975506	0.895326	0.994636	Under	T0.CV.model.nosource	Bacteria;Proteobacteria;Betaproteobacteria;Burkholderiales;Comamonadaceae;Hydrogenophaga;
OTU_83	0.00252336	0.660714	0.794725	0.671736	0.879874	0.976881	0.897411	0.995124	Under	T0.CV.model.nosource	Bacteria;Proteobacteria;Alphaproteobacteria;Rhodobacterales;Rhodobacteraceae;Paracoccus;
OTU_152	0.00256202	0.571429	0.80099	0.678682	0.884654	0.978179	0.899395	0.995571	Under	T0.CV.model.nosource	Bacteria;Proteobacteria;Gammaproteobacteria;Alteromonadales;Idiomarinaceae;Idiomarina;
OTU_157	0.00257763	0.660714	0.803474	0.681445	0.88654	0.978682	0.900167	0.99574	Under	T0.CV.model.nosource	Bacteria;Proteobacteria;Alphaproteobacteria;Rhodobacterales;Rhodobacteraceae;Silicibacter;
OTU_177	0.00261705	0.571429	0.80963	0.688318	0.89119	0.979902	0.902049	0.996141	Under	T0.CV.model.nosource	Bacteria;Proteobacteria;Alphaproteobacteria;Rickettsiales;Rickettsiaceae;Orientia;
OTU_386	0.00262599	0.517857	0.811004	0.689856	0.892222	0.980169	0.902463	0.996227	Under	T0.CV.model.nosource	Bacteria;Firmicutes;Negativicutes;Selenomonadales;Veillonellaceae;Veillonella;
OTU_30	0.00266837	0.410714	0.817404	0.697047	0.897011	0.981386	0.904358	0.99661	Under	T0.CV.model.nosource	Bacteria;Firmicutes;Clostridia;Clostridiales;Eubacteriaceae;Pseudoramibacter;
OTU_2061	0.00279629	0.678571	0.835623	0.717737	0.91042	0.984626	0.909476	0.997557	Under	T0.CV.model.nosource	Bacteria;Proteobacteria;Gammaproteobacteria;Oceanospirillales;Oceanospirillaceae;Neptuniibacter;
OTU_90	0.00284496	0.571429	0.842138	0.72522	0.91513	0.985706	0.911206	0.997847	Under	T0.CV.model.nosource	Bacteria;Proteobacteria;Gammaproteobacteria;Alteromonadales;Shewanellaceae;Shewanella;
OTU_6	0.00302547	0.428571	0.864405	0.751172	0.930853	0.989087	0.91672	0.998662	Under	T0.CV.model.nosource	Bacteria;Proteobacteria;Deltaproteobacteria;Desulfuromonadales;Geobacteraceae;Geobacter;
OTU_7	0.00303746	0.428571	0.865783	0.752798	0.931805	0.989281	0.91704	0.998704	Under	T0.CV.model.nosource	Bacteria;Proteobacteria;Deltaproteobacteria;Myxococcales;Kofleriaceae;Kofleria;
OTU_18	0.00315311	0.571429	0.878462	0.767889	0.940446	0.990984	0.919881	0.99905	Under	T0.CV.model.nosource	Bacteria;Proteobacteria;Alphaproteobacteria;Rhizobiales;Phyllobacteriaceae;Nitratireductor;
OTU_25	0.00318168	0.767857	0.881429	0.771453	0.942433	0.991361	0.920516	0.999121	Under	T0.CV.model.nosource	Bacteria;Proteobacteria;Gammaproteobacteria;Oceanospirillales;Oceanospirillaceae;Neptuniibacter;
OTU_42	0.0034162	0.732143	0.903476	0.798398	0.956753	0.993917	0.924882	0.999539	Under	T0.CV.model.nosource	Bacteria;Proteobacteria;Epsilonproteobacteria;Campylobacterales;Campylobacteraceae;Arcobacter;
OTU_8	0.00341907	0.625	0.903722	0.798703	0.956907	0.993943	0.924927	0.999543	Under	T0.CV.model.nosource	Bacteria;Proteobacteria;Betaproteobacteria;Rhodocyclales;Rhodocyclaceae;Azoarcus;
OTU_164	0.00502417	0.892857	0.979198	0.900962	0.995911	0.999452	0.934785	0.999996	Under	T0.CV.model.nosource	Bacteria;Proteobacteria;Alphaproteobacteria;Caulobacterales;Hyphomonadaceae;Maricaulis;
	p	freq	freq.pred	pred.lwr	pred.upr	bino.pred	bino.lwr	bino.upr	fit_class	Model.name	TaxaPath
OTU_1679	9.66465e-05	0.107143	0.0231291	0.0048791	0.102603	0.0961547	0.0430152	0.201143	Upper	T1.CC.model.t1	Bacteria;Proteobacteria;Gammaproteobacteria;Alteromonadales;Pseudoalteromonadaceae;Pseudoalteromonas;
OTU_1681	9.86908e-05	0.214286	0.0236165	0.00505044	0.103344	0.0980856	0.0442333	0.203539	Upper	T1.CC.model.t1	Bacteria;Bacteroidetes;Sphingobacteria;Sphingobacteriales;Chitinophagaceae;Ferruginibacter;
OTU_1033	0.000107722	0.196429	0.0257687	0.00582964	0.106593	0.106566	0.0496653	0.213979	Upper	T1.CC.model.t1	Bacteria;Proteobacteria;Gammaproteobacteria;Xanthomonadales;Sinobacteraceae;Hydrocarboniphaga;
OTU_1335	0.000108859	0.160714	0.0260396	0.00593021	0.107	0.107628	0.0503545	0.215277	Upper	T1.CC.model.t1	Bacteria;Proteobacteria;Alphaproteobacteria;Rhizobiales;Hyphomicrobiaceae;Devosia;
OTU_3638	0.000113237	0.125	0.0270823	0.00632254	0.108559	0.111706	0.053019	0.220245	Upper	T1.CC.model.t1	Bacteria;Firmicutes;Bacilli;Bacillales;Paenibacillaceae_;Paenibacillus;
OTU_5981	0.000114789	0.125	0.027452	0.00646353	0.10911	0.113147	0.0539676	0.221994	Upper	T1.CC.model.t1	Bacteria;Acidobacteria;Holophagae;Holophagales;Holophagaceae;Geothrix;
OTU_3233	0.000115603	0.125	0.0276457	0.00653778	0.109398	0.113902	0.0544653	0.222909	Upper	T1.CC.model.t1	Bacteria;Firmicutes;Bacilli;Lactobacillales;Streptococcaceae;Lactococcus;
OTU_506	0.000125002	0.142857	0.0298827	0.00741428	0.112708	0.122572	0.0602503	0.233351	Upper	T1.CC.model.t1	Bacteria;Proteobacteria;Alphaproteobacteria;Sphingomonadales;Sphingomonadaceae;Sphingomonas;
OTU_6473	0.000125709	0.125	0.0300508	0.00748151	0.112956	0.123221	0.0606876	0.234127	Upper	T1.CC.model.t1	Bacteria;Proteobacteria;Betaproteobacteria;Burkholderiales;Comamonadaceae;Caldimonas;
OTU_442	0.000130011	0.160714	0.0310741	0.00789475	0.114458	0.127158	0.0633559	0.238829	Upper	T1.CC.model.t1	Bacteria;Proteobacteria;Gammaproteobacteria;Pseudomonadales;Moraxellaceae;Perlucidibaca;
OTU_2346	0.000131294	0.125	0.0313791	0.00801918	0.114904	0.128328	0.0641532	0.240221	Upper	T1.CC.model.t1	Bacteria;Firmicutes;Bacilli;Lactobacillales;Lactobacillaceae;Lactobacillus;
OTU_9104	0.000131452	0.125	0.0314167	0.0080346	0.114959	0.128473	0.0642518	0.240393	Upper	T1.CC.model.t1	Bacteria;Bacteroidetes;Bacteroidia;Bacteroidales;Bacteroidaceae;Bacteroides;
OTU_292	0.000140069	0.178571	0.033465	0.00888589	0.117942	0.136294	0.0696313	0.249652	Upper	T1.CC.model.t1	Bacteria;Bacteroidetes;Flavobacteria;Flavobacteriales;Flavobacteriaceae;Cellulophaga;
OTU_1948	0.000143716	0.142857	0.0343314	0.00925355	0.119195	0.139583	0.0719176	0.253521	Upper	T1.CC.model.t1	Bacteria;Proteobacteria;Alphaproteobacteria;Rhodobacterales;Rhodobacteraceae;Rhodobacter;
OTU_648	0.000143853	0.125	0.0343638	0.00926742	0.119242	0.139706	0.0720035	0.253666	Upper	T1.CC.model.t1	Bacteria;Proteobacteria;Betaproteobacteria;Burkholderiales;Comamonadaceae;Caldimonas;
OTU_3026	0.000144226	0.142857	0.0344524	0.00930526	0.11937	0.140041	0.0722375	0.254059	Upper	T1.CC.model.t1	Bacteria;Proteobacteria;Gammaproteobacteria;Xanthomonadales;Xanthomonadaceae;Pseudoxanthomonas;
OTU_659	0.000147933	0.125	0.0353327	0.00968394	0.120639	0.14337	0.0745676	0.257959	Upper	T1.CC.model.t1	Bacteria;Proteobacteria;Gammaproteobacteria;Pseudomonadales;Pseudomonadaceae;Cellvibrio;
OTU_3395	0.00014806	0.142857	0.0353631	0.00969707	0.120683	0.143484	0.0746481	0.258093	Upper	T1.CC.model.t1	Bacteria;Synergistetes;Synergistia;Synergistales;Synergistaceae;Cloacibacillus;
OTU_463	0.00014894	0.125	0.0355718	0.00978755	0.120983	0.144272	0.0752015	0.259013	Upper	T1.CC.model.t1	Bacteria;Bacteroidetes;Sphingobacteria;Sphingobacteriales;Sphingobacteriaceae;Solitalea;
OTU_3092	0.000149491	0.125	0.0357027	0.00984441	0.121171	0.144765	0.0755487	0.25959	Upper	T1.CC.model.t1	Bacteria;Actinobacteria;Actinobacteria;Actinomycetales;Mycobacteriaceae;Mycobacterium;
OTU_809	0.000153527	0.142857	0.0366608	0.0102635	0.122545	0.148369	0.0780932	0.263789	Upper	T1.CC.model.t1	Bacteria;Proteobacteria;Gammaproteobacteria;Chromatiales;Chromatiaceae;Marichromatium;
OTU_2291	0.000159631	0.125	0.0381092	0.0109064	0.124613	0.15379	0.0819505	0.270079	Upper	T1.CC.model.t1	Bacteria;Proteobacteria;Alphaproteobacteria;Rhodobacterales;Rhodobacteraceae;Catellibacterium;
OTU_2805	0.00016002	0.142857	0.0382014	0.0109477	0.124744	0.154134	0.0821964	0.270476	Upper	T1.CC.model.t1	Bacteria;Bacteroidetes;Sphingobacteria;Sphingobacteriales;Chitinophagaceae;Chitinophaga;
OTU_327	0.000165698	0.285714	0.039548	0.011556	0.126657	0.159144	0.0857933	0.276256	Upper	T1.CC.model.t1	Bacteria;Proteobacteria;Deltaproteobacteria;Desulfuromonadales;Geobacteraceae;Geobacter;
OTU_9049	0.000169194	0.160714	0.0403767	0.0119349	0.127829	0.162213	0.0880108	0.279783	Upper	T1.CC.model.t1	Bacteria;Proteobacteria;Gammaproteobacteria;Enterobacteriales;Enterobacteriaceae;Escherichia/Shigella;
OTU_11333	0.000172751	0.303571	0.0412197	0.0123239	0.129017	0.165325	0.0902697	0.283349	Upper	T1.CC.model.t1	Bacteria;Proteobacteria;Betaproteobacteria;Neisseriales;Neisseriaceae;Aquaspirillum;
OTU_294	0.000172886	0.142857	0.0412518	0.0123387	0.129063	0.165443	0.0903558	0.283484	Upper	T1.CC.model.t1	Bacteria;Proteobacteria;Betaproteobacteria;Burkholderiales;Comamonadaceae;Acidovorax;
OTU_1777	0.000175514	0.142857	0.0418743	0.0126283	0.129938	0.167734	0.0920256	0.286102	Upper	T1.CC.model.t1	Bacteria;Bacteroidetes;Flavobacteria;Flavobacteriales;Flavobacteriaceae;Tamlana;
OTU_9069	0.000179064	0.178571	0.0427151	0.0130223	0.131118	0.170819	0.0942832	0.289619	Upper	T1.CC.model.t1	Bacteria;Proteobacteria;Gammaproteobacteria;Xanthomonadales;Xanthomonadaceae;Dokdonella;
OTU_1579	0.000186602	0.142857	0.0444998	0.0138695	0.133611	0.177333	0.0990816	0.297011	Upper	T1.CC.model.t1	Bacteria;Actinobacteria;Actinobacteria;Actinomycetales;Brevibacteriaceae;Brevibacterium;
OTU_1266	0.000189868	0.160714	0.0452725	0.0142408	0.134686	0.180139	0.101162	0.300183	Upper	T1.CC.model.t1	Bacteria;Actinobacteria;Actinobacteria;Actinomycetales;Micrococcaceae;Nesterenkonia;
OTU_10562	0.000195015	0.160714	0.04649	0.0148311	0.136374	0.184542	0.104441	0.305144	Upper	T1.CC.model.t1	Bacteria;Fusobacteria.ph;Fusobacteria.cl;Fusobacteriales;Fusobacteriaceae;Cetobacterium;
OTU_1531	0.00019762	0.142857	0.047106	0.0151322	0.137226	0.186761	0.106101	0.307637	Upper	T1.CC.model.t1	Bacteria;Verrucomicrobia;Verrucomicrobiae;Verrucomicrobiales;Verrucomicrobiaceae;Prosthecobacter;
OTU_8312	0.000197654	0.178571	0.0471142	0.0151362	0.137237	0.186791	0.106123	0.30767	Upper	T1.CC.model.t1	Bacteria;Proteobacteria;Betaproteobacteria;Burkholderiales;Comamonadaceae;Hydrogenophaga;
OTU_1688	0.000199631	0.142857	0.0475816	0.0153658	0.137882	0.188471	0.107383	0.309555	Upper	T1.CC.model.t1	Bacteria;Firmicutes;Bacilli;Lactobacillales;Carnobacteriaceae;Carnobacterium;
OTU_1467	0.000201076	0.142857	0.047923	0.0155341	0.138353	0.189696	0.108304	0.310928	Upper	T1.CC.model.t1	Bacteria;Proteobacteria;Alphaproteobacteria;Sphingomonadales;Sphingomonadaceae;Sphingomonas;
OTU_2302	0.000225105	0.160714	0.0535967	0.0183988	0.146107	0.209814	0.12361	0.333275	Upper	T1.CC.model.t1	Bacteria;Bacteroidetes;Sphingobacteria;Sphingobacteriales;Cytophagaceae;Emticicia;
OTU_840	0.00023065	0.178571	0.054904	0.0190763	0.147877	0.214384	0.127135	0.338303	Upper	T1.CC.model.t1	Bacteria;Firmicutes;Bacilli;Bacillales;Bacillaceae_;Bacillus;
OTU_915	0.000234729	0.178571	0.0558653	0.0195784	0.149174	0.21773	0.129727	0.341973	Upper	T1.CC.model.t1	Bacteria;Proteobacteria;Alphaproteobacteria;Sneathiellales;Sneathiellaceae;Sneathiella;
OTU_1717	0.000250074	0.160714	0.0594787	0.0214947	0.15402	0.230189	0.139457	0.355561	Upper	T1.CC.model.t1	Bacteria;Bacteroidetes;Bacteroidia;Bacteroidales;Prevotellaceae;Prevotella;
OTU_672	0.000251989	0.214286	0.0599293	0.0217367	0.154622	0.23173	0.140668	0.357233	Upper	T1.CC.model.t1	Bacteria;Bacteroidetes;Flavobacteria;Flavobacteriales;Flavobacteriaceae;Yeosuana;
OTU_454	0.000261368	0.267857	0.0621349	0.0229311	0.157555	0.239232	0.146594	0.365349	Upper	T1.CC.model.t1	Archaea;Euryarchaeota;Methanobacteria;Methanobacteriales;Methanobacteriaceae;Methanothermobacter;
OTU_694	0.000261959	0.25	0.0622738	0.0230068	0.15774	0.239702	0.146966	0.365857	Upper	T1.CC.model.t1	Bacteria;Chrysiogenetes;Chrysiogenetes;Chrysiogenales;Chrysiogenaceae;Chrysiogenes;
OTU_828	0.000265661	0.178571	0.0631439	0.0234826	0.158892	0.242641	0.1493	0.369024	Upper	T1.CC.model.t1	Bacteria;Proteobacteria;Alphaproteobacteria;Rhizobiales;Bradyrhizobiaceae;Rhodopseudomonas;
OTU_5015	0.000280447	0.25	0.0666155	0.025404	0.163468	0.254268	0.158593	0.381492	Upper	T1.CC.model.t1	Bacteria;Proteobacteria;Betaproteobacteria;Burkholderiales;Comamonadaceae;Simplicispira;
OTU_158	0.000298603	0.357143	0.0708718	0.0278079	0.169031	0.268301	0.169934	0.396415	Upper	T1.CC.model.t1	Bacteria;Tenericutes;Mollicutes;Mycoplasmatales;Mycoplasmataceae;Mycoplasma;
OTU_885	0.000301225	0.178571	0.0714858	0.0281588	0.169829	0.270305	0.171564	0.398536	Upper	T1.CC.model.t1	Bacteria;Proteobacteria;Gammaproteobacteria;Xanthomonadales;Xanthomonadaceae;Aquimonas;
OTU_11128	0.00030835	0.178571	0.0731534	0.0291171	0.171992	0.275725	0.175986	0.404257	Upper	T1.CC.model.t1	Bacteria;Proteobacteria;Gammaproteobacteria;Pseudomonadales;Pseudomonadaceae;Rhizobacter;
OTU_2262	0.000311363	0.178571	0.0738583	0.0295244	0.172904	0.278004	0.177852	0.406658	Upper	T1.CC.model.t1	Bacteria;Proteobacteria;Betaproteobacteria;Burkholderiales;Comamonadaceae;Rhodoferax;
OTU_703	0.000321405	0.303571	0.0762063	0.0308903	0.175932	0.285551	0.184053	0.414582	Upper	T1.CC.model.t1	Bacteria;Proteobacteria;Gammaproteobacteria;Alteromonadales;Alteromonadaceae;Aestuariibacter;
OTU_869	0.000327902	0.196429	0.0777241	0.0317808	0.177883	0.290392	0.188049	0.419645	Upper	T1.CC.model.t1	Bacteria;Proteobacteria;Alphaproteobacteria;Rhizobiales;Hyphomicrobiaceae;Pedomicrobium;
OTU_920	0.000329749	0.178571	0.0781553	0.0320347	0.178436	0.291761	0.189183	0.421075	Upper	T1.CC.model.t1	Bacteria;Proteobacteria;Deltaproteobacteria;Bdellovibrionales;Bdellovibrionaceae;Bdellovibrio;
OTU_552	0.000333445	0.303571	0.0790182	0.0325445	0.179541	0.294495	0.191449	0.423926	Upper	T1.CC.model.t1	Bacteria;Firmicutes;Bacilli;Lactobacillales;Lactobacillaceae;Lactobacillus;
OTU_5350	0.000335567	0.196429	0.0795133	0.0328377	0.180174	0.29606	0.192747	0.425556	Upper	T1.CC.model.t1	Bacteria;Proteobacteria;Deltaproteobacteria;Myxococcales;Phaselicystidaceae;Phaselicystis;
OTU_579	0.000337484	0.196429	0.0799607	0.0331032	0.180746	0.297471	0.19392	0.427024	Upper	T1.CC.model.t1	Archaea;Crenarchaeota;Thermoprotei;Desulfurococcales;Desulfurococcaceae;Ignicoccus;
OTU_1542	0.000342291	0.214286	0.0810818	0.0337707	0.182177	0.300995	0.196854	0.430686	Upper	T1.CC.model.t1	Bacteria;Synergistetes;Synergistia;Synergistales;Synergistaceae;Thermanaerovibrio;
OTU_1045	0.000349155	0.214286	0.082682	0.0347284	0.184214	0.305998	0.201031	0.435872	Upper	T1.CC.model.t1	Bacteria;Proteobacteria;Gammaproteobacteria;Pseudomonadales;Pseudomonadaceae;Pseudomonas;
OTU_2332	0.000355727	0.196429	0.084213	0.0356503	0.186158	0.310754	0.205017	0.440788	Upper	T1.CC.model.t1	Bacteria;Proteobacteria;Gammaproteobacteria;Pseudomonadales;Pseudomonadaceae;Pseudomonas;
OTU_918	0.000362922	0.196429	0.0858878	0.0366648	0.188278	0.315923	0.209364	0.446116	Upper	T1.CC.model.t1	Bacteria;Proteobacteria;Betaproteobacteria;Burkholderiales;Burkholderiaceae;Limnobacter;
OTU_251	0.00036333	0.232143	0.0859828	0.0367226	0.188398	0.316215	0.20961	0.446417	Upper	T1.CC.model.t1	Bacteria;Proteobacteria;Alphaproteobacteria;Rhodobacterales;Rhodobacteraceae;Thalassobius;
OTU_9646	0.000374885	0.196429	0.0886698	0.0383638	0.191786	0.324433	0.216553	0.454854	Upper	T1.CC.model.t1	Bacteria;Firmicutes;Bacilli;Lactobacillales;Lactobacillaceae;Lactobacillus;
OTU_1659	0.000384599	0.196429	0.0909262	0.0397539	0.194619	0.331265	0.222355	0.461839	Upper	T1.CC.model.t1	Bacteria;Proteobacteria;Betaproteobacteria;Burkholderiales;Comamonadaceae;Caldimonas;
OTU_1055	0.000388298	0.25	0.0917849	0.0402857	0.195694	0.333849	0.224556	0.464473	Upper	T1.CC.model.t1	Bacteria;Proteobacteria;Betaproteobacteria;Burkholderiales;Burkholderiales_incertae_sedis;Paucibacter;
OTU_600	0.000400723	0.232143	0.0946666	0.0420814	0.199292	0.342454	0.231913	0.473222	Upper	T1.CC.model.t1	Bacteria;Firmicutes;Bacilli;Lactobacillales;Streptococcaceae;Streptococcus;
OTU_1868	0.000401133	0.25	0.0947616	0.0421409	0.19941	0.342736	0.232155	0.473508	Upper	T1.CC.model.t1	Bacteria;Proteobacteria;Alphaproteobacteria;Rhizobiales;Hyphomicrobiaceae;Hyphomicrobium;
OTU_261	0.000421897	0.285714	0.0995684	0.0451735	0.205374	0.356863	0.244324	0.487779	Upper	T1.CC.model.t1	Bacteria;Proteobacteria;Alphaproteobacteria;Rickettsiales;Anaplasmataceae;Ehrlichia;
OTU_5011	0.000441084	0.285714	0.104001	0.0480082	0.210834	0.369647	0.255428	0.500603	Upper	T1.CC.model.t1	Bacteria;Proteobacteria;Alphaproteobacteria;Rhizobiales;Rhizobiaceae;Rhizobium;
OTU_415	0.000457033	0.321429	0.107678	0.0503867	0.215338	0.380081	0.264553	0.511005	Upper	T1.CC.model.t1	Bacteria;Firmicutes;Clostridia;Clostridiales;Peptococcaceae_;Pelotomaculum;
OTU_8	0.00046372	0.357143	0.109217	0.0513895	0.217216	0.384403	0.26835	0.515298	Upper	T1.CC.model.t1	Bacteria;Bacteroidetes;Sphingobacteria;Sphingobacteriales;Chitinophagaceae;Ferruginibacter;
OTU_10956	0.000464624	0.232143	0.109425	0.0515254	0.21747	0.384986	0.268863	0.515875	Upper	T1.CC.model.t1	Bacteria;Proteobacteria;Gammaproteobacteria;Xanthomonadales;Sinobacteraceae;Hydrocarboniphaga;
OTU_560	0.00046705	0.285714	0.109984	0.0518902	0.21815	0.386545	0.270235	0.517421	Upper	T1.CC.model.t1	Bacteria;Proteobacteria;Gammaproteobacteria;Enterobacteriales;Enterobacteriaceae;Hafnia;
OTU_2603	0.000489859	0.285714	0.115225	0.0553404	0.224509	0.401015	0.283031	0.531707	Upper	T1.CC.model.t1	Bacteria;Proteobacteria;Betaproteobacteria;Burkholderiales;Comamonadaceae;Schlegelella;
OTU_719	0.00049144	0.303571	0.115587	0.0555807	0.224948	0.402005	0.28391	0.53268	Upper	T1.CC.model.t1	Bacteria;Proteobacteria;Gammaproteobacteria;Pseudomonadales;Moraxellaceae;Psychrobacter;
OTU_224	0.000495356	0.267857	0.116486	0.0561771	0.226033	0.404451	0.286085	0.535084	Upper	T1.CC.model.t1	Bacteria;Proteobacteria;Alphaproteobacteria;Sphingomonadales;Sphingomonadaceae;Sphingomonas;
OTU_1175	0.000526256	0.25	0.123559	0.0609163	0.234533	0.423401	0.303035	0.553602	Upper	T1.CC.model.t1	Bacteria;Proteobacteria;Epsilonproteobacteria;Campylobacterales;Campylobacteraceae;Campylobacter;
OTU_502	0.000565831	0.25	0.132581	0.0670672	0.245267	0.446795	0.324201	0.57622	Upper	T1.CC.model.t1	Bacteria;Proteobacteria;Gammaproteobacteria;Pseudomonadales;Pseudomonadaceae;Cellvibrio;
OTU_148	0.000579881	0.285714	0.135774	0.0692709	0.249039	0.45487	0.331569	0.583966	Upper	T1.CC.model.t1	Bacteria;Proteobacteria;Deltaproteobacteria;Desulfovibrionales;Desulfovibrionaceae;Desulfovibrio;
OTU_3411	0.000610869	0.285714	0.142796	0.074165	0.257288	0.472267	0.347547	0.600547	Upper	T1.CC.model.t1	Bacteria;Proteobacteria;Gammaproteobacteria;Chromatiales;Chromatiaceae;Thioflavicoccus;
OTU_5910	0.00061646	0.321429	0.14406	0.0750527	0.258766	0.475346	0.35039	0.603467	Upper	T1.CC.model.t1	Bacteria;Proteobacteria;Gammaproteobacteria;Enterobacteriales;Enterobacteriaceae;Klebsiella;
OTU_369	0.000620199	0.375	0.144905	0.075647	0.259753	0.477395	0.352285	0.605407	Upper	T1.CC.model.t1	Bacteria;Proteobacteria;Alphaproteobacteria;Caulobacterales;Caulobacteraceae;Asticcacaulis;
OTU_299	0.000626201	0.392857	0.14626	0.0766024	0.261334	0.480668	0.355315	0.608503	Upper	T1.CC.model.t1	Bacteria;Proteobacteria;Betaproteobacteria;Burkholderiales;Burkholderiales_incertae_sedis;Methylibium;
OTU_396	0.000638405	0.303571	0.149013	0.0785497	0.264539	0.487259	0.361433	0.614721	Upper	T1.CC.model.t1	Bacteria;Proteobacteria;Gammaproteobacteria;Pseudomonadales;Pseudomonadaceae;Pseudomonas;
OTU_238	0.000638496	0.375	0.149034	0.0785644	0.264563	0.487308	0.361479	0.614767	Upper	T1.CC.model.t1	Bacteria;Proteobacteria;Alphaproteobacteria;Rickettsiales;Anaplasmataceae;Neorickettsia;
OTU_165	0.000656091	0.410714	0.152995	0.0813825	0.269158	0.496664	0.370198	0.623558	Upper	T1.CC.model.t1	Bacteria;Proteobacteria;Alphaproteobacteria;Rhizobiales;Bradyrhizobiaceae;Bosea;
OTU_337	0.000668577	0.285714	0.1558	0.0833895	0.272402	0.503199	0.376313	0.629674	Upper	T1.CC.model.t1	Bacteria;Proteobacteria;Betaproteobacteria;Rhodocyclales;Rhodocyclaceae;Propionivibrio;
OTU_173	0.000677449	0.339286	0.157791	0.0848192	0.274698	0.507791	0.380623	0.633959	Upper	T1.CC.model.t1	Bacteria;Proteobacteria;Alphaproteobacteria;Rhodobacterales;Rhodobacteraceae;Rhodobacter;
OTU_413	0.000700004	0.321429	0.162841	0.0884661	0.280504	0.519275	0.391444	0.644633	Upper	T1.CC.model.t1	Bacteria;Firmicutes;Clostridia;Clostridiales;Eubacteriaceae;Eubacterium;
OTU_186	0.000706171	0.321429	0.16422	0.0894662	0.282083	0.522369	0.394369	0.647497	Upper	T1.CC.model.t1	Bacteria;Proteobacteria;Gammaproteobacteria;Xanthomonadales;Xanthomonadaceae;Dokdonella;
OTU_6352	0.000714094	0.285714	0.165989	0.0907529	0.284108	0.526314	0.398106	0.651143	Upper	T1.CC.model.t1	Archaea;Euryarchaeota;Halobacteria;Halobacteriales;Halobacteriaceae;Halobiforma;
OTU_48	0.00073377	0.375	0.170374	0.0939566	0.289111	0.535969	0.407285	0.660036	Upper	T1.CC.model.t1	Bacteria;Proteobacteria;Alphaproteobacteria;Sphingomonadales;Sphingomonadaceae;Sphingomonas;
OTU_276	0.000774206	0.303571	0.17935	0.100576	0.299291	0.555201	0.425699	0.677616	Upper	T1.CC.model.t1	Bacteria;Bacteroidetes;Sphingobacteria;Sphingobacteriales;Saprospiraceae;Aureispira;
OTU_9070	0.000798316	0.321429	0.184678	0.104543	0.305297	0.566287	0.436395	0.687668	Upper	T1.CC.model.t1	Bacteria;Bacteroidetes;Sphingobacteria;Sphingobacteriales;Chitinophagaceae;Filimonas;
OTU_128	0.000850044	0.321429	0.196048	0.113098	0.318023	0.589149	0.458642	0.70821	Upper	T1.CC.model.t1	Bacteria;Firmicutes;Bacilli;Lactobacillales;Lactobacillaceae;Pediococcus;
OTU_308	0.000861897	0.410714	0.198642	0.115066	0.320909	0.594216	0.463607	0.712728	Upper	T1.CC.model.t1	Bacteria;Proteobacteria;Gammaproteobacteria;Alteromonadales;Shewanellaceae;Shewanella;
OTU_320	0.00089213	0.428571	0.205237	0.120097	0.328222	0.606858	0.476053	0.723944	Upper	T1.CC.model.t1	Bacteria;Firmicutes;Bacilli;Lactobacillales;Lactobacillaceae;Lactobacillus;
OTU_380	0.000904469	0.375	0.207921	0.122154	0.331187	0.611904	0.481043	0.728398	Upper	T1.CC.model.t1	Bacteria;Proteobacteria;Betaproteobacteria;Burkholderiales;Burkholderiaceae;Chitinimonas;
OTU_1322	0.000931476	0.428571	0.213777	0.126666	0.337636	0.622724	0.491786	0.737906	Upper	T1.CC.model.t1	Bacteria;Proteobacteria;Gammaproteobacteria;Pseudomonadales;Moraxellaceae;Moraxella;
OTU_580	0.000952187	0.375	0.218252	0.130132	0.342545	0.630817	0.499861	0.744977	Upper	T1.CC.model.t1	Bacteria;Proteobacteria;Alphaproteobacteria;Rhodospirillales;Rhodospirillaceae;Rhodocista;
OTU_183	0.000969291	0.392857	0.221937	0.132999	0.346575	0.637369	0.506425	0.750678	Upper	T1.CC.model.t1	Bacteria;Firmicutes;Bacilli;Lactobacillales;Lactobacillaceae;Lactobacillus;
OTU_247	0.000982863	0.464286	0.224854	0.135276	0.349758	0.642486	0.511565	0.755113	Upper	T1.CC.model.t1	Bacteria;Proteobacteria;Gammaproteobacteria;Methylococcales;Methylococcaceae;Methylobacter;
OTU_191	0.000991951	0.410714	0.226804	0.136802	0.351882	0.645872	0.514975	0.75804	Upper	T1.CC.model.t1	Bacteria;Proteobacteria;Alphaproteobacteria;Rhodobacterales;Rhodobacteraceae;Rhodobacter;
OTU_361	0.00100855	0.392857	0.230359	0.139591	0.355746	0.651973	0.521135	0.7633	Upper	T1.CC.model.t1	Bacteria;Proteobacteria;Gammaproteobacteria;Legionellales;Legionellaceae;Legionella;
OTU_2061	0.00101027	0.357143	0.230727	0.13988	0.356146	0.6526	0.521768	0.763839	Upper	T1.CC.model.t1	Bacteria;Bacteroidetes;Bacteroidia;Bacteroidales;Prevotellaceae;Prevotella;
OTU_176	0.00101411	0.357143	0.231549	0.140526	0.357037	0.653995	0.52318	0.765039	Upper	T1.CC.model.t1	Bacteria;Proteobacteria;Gammaproteobacteria;Chromatiales;Halothiobacillaceae;Thiofaba;
OTU_179	0.00103539	0.410714	0.236087	0.144105	0.361952	0.661617	0.530912	0.771572	Upper	T1.CC.model.t1	Bacteria;Firmicutes;Bacilli;Bacillales;Staphylococcaceae;Staphylococcus;
OTU_563	0.00104255	0.482143	0.237613	0.145311	0.363601	0.664147	0.533485	0.773734	Upper	T1.CC.model.t1	Bacteria;Proteobacteria;Alphaproteobacteria;Rhizobiales;Hyphomicrobiaceae;Methylorhabdus;
OTU_182	0.00107987	0.446429	0.245527	0.151598	0.372128	0.677016	0.546631	0.784674	Upper	T1.CC.model.t1	Bacteria;Bacteroidetes;Sphingobacteria;Sphingobacteriales;Chitinophagaceae;Chitinophaga;
OTU_255	0.00119772	0.410714	0.270214	0.17149	0.398439	0.714515	0.585487	0.816001	Upper	T1.CC.model.t1	Bacteria;Proteobacteria;Gammaproteobacteria;Alteromonadales;Colwelliaceae;Colwellia;
OTU_24	0.00120337	0.553571	0.271386	0.172445	0.399679	0.7162	0.587254	0.817389	Upper	T1.CC.model.t1	Bacteria;Proteobacteria;Betaproteobacteria;Burkholderiales;Comamonadaceae;Caldimonas;
OTU_314	0.00125262	0.464286	0.281549	0.18076	0.410384	0.730466	0.602279	0.829063	Upper	T1.CC.model.t1	Bacteria;Proteobacteria;Alphaproteobacteria;Rhizobiales;Rhizobiaceae;Ensifer;
OTU_119	0.00132276	0.5	0.295877	0.192595	0.425365	0.749557	0.622599	0.844475	Upper	T1.CC.model.t1	Archaea;Euryarchaeota;Methanomicrobia;Methanomicrobiales;Methanomicrobiales_incertae_sedis;Methanocalculus;
OTU_262	0.00139297	0.517857	0.310042	0.204419	0.440053	0.767313	0.641728	0.858577	Upper	T1.CC.model.t1	Bacteria;Proteobacteria;Betaproteobacteria;Burkholderiales;Burkholderiales_incertae_sedis;Rubrivivax;
OTU_27	0.00150776	0.5	0.332817	0.223676	0.463421	0.793676	0.670577	0.879071	Upper	T1.CC.model.t1	Bacteria;Fibrobacteres;Fibrobacteria;Fibrobacterales;Fibrobacteraceae;Fibrobacter;
OTU_25	0.00158345	0.571429	0.347568	0.236305	0.478402	0.809404	0.688064	0.891019	Upper	T1.CC.model.t1	Bacteria;Proteobacteria;Alphaproteobacteria;Sphingomonadales;Sphingomonadaceae;Sphingomonas;
OTU_144	0.00160292	0.5	0.351329	0.239544	0.482202	0.813252	0.692378	0.893909	Upper	T1.CC.model.t1	Bacteria;Actinobacteria;Actinobacteria;Actinomycetales;Promicromonosporaceae;Promicromonospora;
OTU_215	0.00161394	0.517857	0.353451	0.241375	0.484343	0.815396	0.694786	0.895512	Upper	T1.CC.model.t1	Bacteria;Actinobacteria;Actinobacteria;Actinomycetales;Beutenbergiaceae;Beutenbergia;
OTU_114	0.00165348	0.517857	0.361028	0.247932	0.491967	0.822887	0.703238	0.901081	Upper	T1.CC.model.t1	Bacteria;Proteobacteria;Alphaproteobacteria;Rhizobiales;Phyllobacteriaceae;Mesorhizobium;
OTU_161	0.00165406	0.535714	0.36114	0.248028	0.492079	0.822995	0.70336	0.901161	Upper	T1.CC.model.t1	Bacteria;Proteobacteria;Gammaproteobacteria;Oceanospirillales;Halomonadaceae;Halomonas;
OTU_232	0.00168661	0.5	0.367333	0.253411	0.498288	0.828931	0.710097	0.905534	Upper	T1.CC.model.t1	Bacteria;Firmicutes;Clostridia;Clostridiales;Clostridiaceae_;Sarcina;
OTU_57	0.00180288	0.535714	0.389128	0.272512	0.519979	0.848552	0.732633	0.91972	Upper	T1.CC.model.t1	Bacteria;Firmicutes;Clostridia;Halanaerobiales;Halanaerobiaceae;Halanaerobium;
OTU_84	0.00229956	0.678571	0.476445	0.351406	0.604508	0.910015	0.806562	0.960827	Upper	T1.CC.model.t1	Bacteria;Proteobacteria;Gammaproteobacteria;Pseudomonadales;Pseudomonadaceae;Pseudomonas;
OTU_2	0.012985	1	0.994187	0.92535	0.999576	0.999999	0.935804	1	Upper	T1.CC.model.t1	Bacteria;Proteobacteria;Gammaproteobacteria;Enterobacteriales;Enterobacteriaceae;Serratia;
OTU_4413	0.000264122	0.0178571	0.0627821	0.0232845	0.158413	0.24142	0.14833	0.367709	Under	T1.CC.model.t1	Bacteria;Firmicutes;Negativicutes;Selenomonadales;Veillonellaceae;Anaeroglobus;
OTU_167	0.000297498	0.0178571	0.070613	0.0276602	0.168694	0.267454	0.169246	0.395519	Under	T1.CC.model.t1	Bacteria;Firmicutes;Bacilli;Lactobacillales;Streptococcaceae;Lactovum;
OTU_491	0.000363747	0.0357143	0.0860797	0.0367815	0.18852	0.316514	0.209861	0.446724	Under	T1.CC.model.t1	Bacteria;Proteobacteria;Betaproteobacteria;Burkholderiales;Comamonadaceae;Rhodoferax;
OTU_290	0.000363843	0.0357143	0.086102	0.036795	0.188548	0.316582	0.209919	0.446794	Under	T1.CC.model.t1	Bacteria;Bacteroidetes;Bacteroidia;Bacteroidales;Prevotellaceae;Prevotella;
OTU_353	0.000367552	0.0178571	0.0869648	0.0373206	0.189638	0.319229	0.212152	0.449516	Under	T1.CC.model.t1	Bacteria;Proteobacteria;Betaproteobacteria;Rhodocyclales;Rhodocyclaceae;Methyloversatilis;
OTU_816	0.000375403	0.0357143	0.0887901	0.0384376	0.191937	0.324799	0.216863	0.455229	Under	T1.CC.model.t1	Bacteria;Proteobacteria;Gammaproteobacteria;Oceanospirillales;Saccharospirillaceae;Saccharospirillum;
OTU_8819	0.00037592	0.0357143	0.0889103	0.0385114	0.192088	0.325164	0.217173	0.455603	Under	T1.CC.model.t1	Bacteria;Firmicutes;Bacilli;Bacillales;Staphylococcaceae;Staphylococcus;
OTU_79	0.000378233	0.0357143	0.0894478	0.0388419	0.192764	0.326796	0.218557	0.457273	Under	T1.CC.model.t1	Bacteria;Proteobacteria;Gammaproteobacteria;Oceanospirillales;Hahellaceae;Endozoicomonas;
OTU_311	0.000379581	0.0357143	0.0897608	0.0390346	0.193157	0.327744	0.219362	0.458242	Under	T1.CC.model.t1	Bacteria;Actinobacteria;Actinobacteria;Acidimicrobiales;Acidimicrobineae_incertae_sedis;Aciditerrimonas;
OTU_2410	0.00038025	0.0357143	0.0899163	0.0391304	0.193352	0.328215	0.219762	0.458724	Under	T1.CC.model.t1	Bacteria;Proteobacteria;Gammaproteobacteria;Xanthomonadales;Xanthomonadaceae;Pseudoxanthomonas;
OTU_69	0.000385461	0.0357143	0.0911263	0.0398777	0.194869	0.331868	0.222868	0.462454	Under	T1.CC.model.t1	Bacteria;Proteobacteria;Gammaproteobacteria;Alteromonadales;Pseudoalteromonadaceae;Pseudoalteromonas;
OTU_6940	0.000387305	0.0357143	0.0915543	0.0401427	0.195405	0.333156	0.223965	0.463767	Under	T1.CC.model.t1	Bacteria;Proteobacteria;Alphaproteobacteria;Sphingomonadales;Sphingomonadaceae;Sphingomonas;
OTU_9101	0.000391202	0.0357143	0.0924587	0.0407041	0.196537	0.33587	0.22628	0.466532	Under	T1.CC.model.t1	Bacteria;Actinobacteria;Actinobacteria;Actinomycetales;Micrococcaceae;Arthrobacter;
OTU_1156	0.000399004	0.0357143	0.0942681	0.0418321	0.198795	0.34127	0.230899	0.47202	Under	T1.CC.model.t1	Bacteria;Proteobacteria;Gammaproteobacteria;Oceanospirillales;Alcanivoracaceae;Alcanivorax;
OTU_7088	0.000410712	0.0178571	0.0969803	0.0435351	0.202168	0.349291	0.237788	0.480143	Under	T1.CC.model.t1	Bacteria;Firmicutes;Clostridia;Halanaerobiales;Halanaerobiaceae;Halanaerobium;
OTU_842	0.000412032	0.0357143	0.0972859	0.0437279	0.202547	0.350189	0.238561	0.481051	Under	T1.CC.model.t1	Bacteria;Proteobacteria;Betaproteobacteria;Burkholderiales;Comamonadaceae;Hydrogenophaga;
OTU_385	0.000420268	0.0357143	0.0991917	0.0449342	0.204908	0.355766	0.243375	0.486675	Under	T1.CC.model.t1	Bacteria;Bacteroidetes;Sphingobacteria;Sphingobacteriales;Chitinophagaceae;Segetibacter;
OTU_475	0.000421017	0.0357143	0.0993648	0.0450442	0.205122	0.35627	0.243811	0.487183	Under	T1.CC.model.t1	Bacteria;Proteobacteria;Alphaproteobacteria;Rhodobacterales;Rhodobacteraceae;Shimia;
OTU_3585	0.000467142	0.0357143	0.110005	0.051904	0.218176	0.386604	0.270287	0.51748	Under	T1.CC.model.t1	Bacteria;Proteobacteria;Deltaproteobacteria;Desulfarculales;Desulfarculaceae;Desulfarculus;
OTU_130	0.000473259	0.0357143	0.111412	0.0528258	0.219887	0.390518	0.273738	0.521354	Under	T1.CC.model.t1	Bacteria;Proteobacteria;Gammaproteobacteria;Vibrionales;Vibrionaceae;Vibrio;
OTU_592	0.000480277	0.0535714	0.113024	0.0538865	0.221845	0.394978	0.27768	0.52576	Under	T1.CC.model.t1	Bacteria;Actinobacteria;Actinobacteria;Acidimicrobiales;Acidimicrobineae_incertae_sedis;Aciditerrimonas;
OTU_3591	0.000484826	0.0535714	0.114069	0.054576	0.223111	0.397852	0.280225	0.528593	Under	T1.CC.model.t1	Bacteria;Proteobacteria;Deltaproteobacteria;Myxococcales;Phaselicystidaceae;Phaselicystis;
OTU_4692	0.000494741	0.0535714	0.116345	0.0560834	0.225863	0.404067	0.285744	0.534707	Under	T1.CC.model.t1	Bacteria;Bacteroidetes;Sphingobacteria;Sphingobacteriales;Cytophagaceae;Runella;
OTU_11929	0.000495409	0.0535714	0.116498	0.0561851	0.226047	0.404483	0.286114	0.535116	Under	T1.CC.model.t1	Bacteria;Proteobacteria;Gammaproteobacteria;Pseudomonadales;Moraxellaceae;Perlucidibaca;
OTU_386	0.000513908	0.0535714	0.120736	0.0590153	0.231149	0.415901	0.296306	0.546295	Under	T1.CC.model.t1	Bacteria;Proteobacteria;Gammaproteobacteria;Oceanospirillales;Oceanospirillaceae;Oceanospirillum;
OTU_4121	0.000516593	0.0357143	0.12135	0.0594279	0.231886	0.417541	0.297774	0.547894	Under	T1.CC.model.t1	Bacteria;Proteobacteria;Betaproteobacteria;Burkholderiales;Burkholderiaceae;Polynucleobacter;
OTU_480	0.00053339	0.0357143	0.125189	0.0620187	0.23648	0.42769	0.306895	0.557769	Under	T1.CC.model.t1	Bacteria;Proteobacteria;Gammaproteobacteria;Pseudomonadales;Moraxellaceae;Psychrobacter;
OTU_690	0.000538797	0.0357143	0.126423	0.0628561	0.237953	0.43092	0.309808	0.5609	Under	T1.CC.model.t1	Archaea;Crenarchaeota;Thermoprotei;Fervidicoccales;Fervidicoccaceae;Fervidicoccus;
OTU_70	0.000555746	0.0535714	0.130286	0.0654918	0.242548	0.440925	0.318865	0.57057	Under	T1.CC.model.t1	Bacteria;Firmicutes;Clostridia;Clostridiales;Lachnospiraceae;Syntrophococcus;
OTU_282	0.000564851	0.0535714	0.132358	0.0669138	0.245004	0.446227	0.323684	0.575674	Under	T1.CC.model.t1	Bacteria;Firmicutes;Negativicutes;Selenomonadales;Veillonellaceae;Veillonella;
OTU_1918	0.000568574	0.0535714	0.133205	0.0674967	0.246005	0.448381	0.325645	0.577744	Under	T1.CC.model.t1	Bacteria;Proteobacteria;Gammaproteobacteria;Pseudomonadales;Pseudomonadaceae;Rhizobacter;
OTU_3799	0.000569414	0.0357143	0.133396	0.0676282	0.246231	0.448866	0.326087	0.578209	Under	T1.CC.model.t1	Bacteria;Proteobacteria;Betaproteobacteria;Burkholderiales;Comamonadaceae;Hydrogenophaga;
OTU_473	0.000573188	0.0535714	0.134254	0.0682199	0.247245	0.451038	0.328068	0.580294	Under	T1.CC.model.t1	Bacteria;Firmicutes;Bacilli;Lactobacillales;Leuconostocaceae;Weissella;
OTU_3494	0.000578603	0.0357143	0.135484	0.0690701	0.248697	0.454141	0.330902	0.583268	Under	T1.CC.model.t1	Bacteria;Proteobacteria;Alphaproteobacteria;Caulobacterales;Hyphomonadaceae;Hirschia;
OTU_1236	0.000583271	0.0535714	0.136543	0.0698041	0.249946	0.456801	0.333335	0.585813	Under	T1.CC.model.t1	Bacteria;Actinobacteria;Actinobacteria;Actinomycetales;Streptomycetaceae;Streptomyces;
OTU_5491	0.000592791	0.0535714	0.138703	0.0713044	0.252487	0.462186	0.338271	0.590957	Under	T1.CC.model.t1	Bacteria;Proteobacteria;Deltaproteobacteria;Bdellovibrionales;Bacteriovoracaceae;Bacteriovorax;
OTU_514	0.00059433	0.0535714	0.139052	0.0715473	0.252897	0.463052	0.339065	0.591782	Under	T1.CC.model.t1	Bacteria;Proteobacteria;Gammaproteobacteria;Alteromonadales;Pseudoalteromonadaceae;Pseudoalteromonas;
OTU_135	0.00061444	0.0535714	0.143603	0.0747317	0.258232	0.474235	0.349364	0.602414	Under	T1.CC.model.t1	Bacteria;Firmicutes;Clostridia;Halanaerobiales;Halobacteroidaceae;Natroniella;
OTU_88	0.000618387	0.0357143	0.144496	0.075359	0.259275	0.476403	0.351367	0.604469	Under	T1.CC.model.t1	Bacteria;Proteobacteria;Gammaproteobacteria;Alteromonadales;Pseudoalteromonadaceae;Pseudoalteromonas;
OTU_6591	0.000643156	0.0535714	0.150083	0.0793095	0.265782	0.489803	0.363799	0.617115	Under	T1.CC.model.t1	Bacteria;Firmicutes;Negativicutes;Selenomonadales;Veillonellaceae;Selenomonas;
OTU_416	0.000643166	0.0357143	0.150086	0.079311	0.265785	0.489808	0.363804	0.61712	Under	T1.CC.model.t1	Bacteria;Proteobacteria;Gammaproteobacteria;Alteromonadales;Alteromonadaceae;Marinobacterium;
OTU_636	0.000645331	0.0535714	0.150573	0.0796575	0.266351	0.490963	0.364879	0.618206	Under	T1.CC.model.t1	Bacteria;Proteobacteria;Alphaproteobacteria;Rhizobiales;Hyphomicrobiaceae;Devosia;
OTU_233	0.000666388	0.0357143	0.155309	0.0830373	0.271834	0.502059	0.375246	0.628609	Under	T1.CC.model.t1	Bacteria;Proteobacteria;Gammaproteobacteria;Xanthomonadales;Xanthomonadaceae;Aquimonas;
OTU_829	0.000673826	0.0535714	0.156978	0.0842349	0.273761	0.505921	0.378866	0.632215	Under	T1.CC.model.t1	Bacteria;Proteobacteria;Alphaproteobacteria;Rhizobiales;Phyllobacteriaceae;Mesorhizobium;
OTU_663	0.000675924	0.0714286	0.157449	0.0845732	0.274304	0.507005	0.379884	0.633226	Under	T1.CC.model.t1	Bacteria;Actinobacteria;Actinobacteria;Actinomycetales;Nocardiaceae;Rhodococcus;
OTU_348	0.000681149	0.0714286	0.15862	0.0854162	0.275654	0.509694	0.382411	0.635732	Under	T1.CC.model.t1	Bacteria;Proteobacteria;Gammaproteobacteria;Pseudomonadales;Moraxellaceae;Perlucidibaca;
OTU_185	0.000699714	0.0714286	0.162777	0.0884191	0.280429	0.519129	0.391306	0.644497	Under	T1.CC.model.t1	Bacteria;Proteobacteria;Betaproteobacteria;Burkholderiales;Comamonadaceae;Variovorax;
OTU_5291	0.000700419	0.0714286	0.162934	0.0885333	0.28061	0.519484	0.391641	0.644826	Under	T1.CC.model.t1	Bacteria;Proteobacteria;Betaproteobacteria;Burkholderiales;Oxalobacteraceae;Janthinobacterium;
OTU_1152	0.000718256	0.0892857	0.166917	0.0914296	0.285169	0.528372	0.400059	0.653043	Under	T1.CC.model.t1	Bacteria;Proteobacteria;Gammaproteobacteria;Alteromonadales;Colwelliaceae;Thalassomonas;
OTU_51	0.000730848	0.0892857	0.169724	0.0934802	0.288371	0.534548	0.405931	0.65873	Under	T1.CC.model.t1	Bacteria;Proteobacteria;Gammaproteobacteria;Enterobacteriales;Enterobacteriaceae;Serratia;
OTU_243	0.000754289	0.0892857	0.174935	0.0973099	0.294294	0.54583	0.416704	0.669072	Under	T1.CC.model.t1	Bacteria;Proteobacteria;Gammaproteobacteria;Oceanospirillales;Oceanospirillaceae;Neptuniibacter;
OTU_1010	0.000765736	0.0714286	0.177474	0.0991856	0.29717	0.55124	0.421892	0.674009	Under	T1.CC.model.t1	Bacteria;Actinobacteria;Actinobacteria;Actinomycetales;Nocardiaceae;Williamsia;
OTU_3897	0.000776667	0.0714286	0.179894	0.10098	0.299907	0.556346	0.426801	0.678656	Under	T1.CC.model.t1	Bacteria;Firmicutes;Bacilli;Lactobacillales;Lactobacillaceae;Lactobacillus;
OTU_41	0.000781999	0.0892857	0.181074	0.101856	0.301238	0.558815	0.42918	0.680899	Under	T1.CC.model.t1	Bacteria;Bacteroidetes;Flavobacteria;Flavobacteriales;Flavobacteriaceae;Flavobacterium;
OTU_2037	0.000789589	0.0892857	0.182751	0.103105	0.303128	0.562306	0.432548	0.684066	Under	T1.CC.model.t1	Bacteria;Proteobacteria;Deltaproteobacteria;Myxococcales;Phaselicystidaceae;Phaselicystis;
OTU_120	0.000790389	0.0714286	0.182928	0.103237	0.303327	0.562673	0.432902	0.684397	Under	T1.CC.model.t1	Bacteria;Proteobacteria;Alphaproteobacteria;Rhodospirillales;Rhodospirillaceae;Dongia;
OTU_271	0.000790624	0.0892857	0.18298	0.103276	0.303386	0.562781	0.433006	0.684495	Under	T1.CC.model.t1	Bacteria;Spirochaetes;Spirochaetes;Spirochaetales;Leptospiraceae;Leptospira;
OTU_735	0.000804191	0.0714286	0.185973	0.105511	0.306753	0.568946	0.43897	0.690071	Under	T1.CC.model.t1	Bacteria;Firmicutes;Clostridia;Clostridiales;Ruminococcaceae;Ruminococcus;
OTU_6	0.000859915	0.0535714	0.198208	0.114736	0.320427	0.593372	0.46278	0.711977	Under	T1.CC.model.t1	Bacteria;Firmicutes;Bacilli;Bacillales;Planococcaceae;Planococcus;
OTU_5282	0.000863102	0.107143	0.198905	0.115266	0.321202	0.594727	0.464109	0.713183	Under	T1.CC.model.t1	Bacteria;Proteobacteria;Epsilonproteobacteria;Campylobacterales;Helicobacteraceae;Wolinella;
OTU_1982	0.000867709	0.107143	0.199912	0.116032	0.32232	0.596677	0.466024	0.714918	Under	T1.CC.model.t1	Bacteria;Proteobacteria;Alphaproteobacteria;Rhodospirillales;Acetobacteraceae;Acidiphilium;
OTU_203	0.000876638	0.0892857	0.201861	0.117517	0.324483	0.60043	0.469715	0.718251	Under	T1.CC.model.t1	Bacteria;Proteobacteria;Gammaproteobacteria;Thiotrichales;Thiotrichaceae;Thiothrix;
OTU_67	0.000911456	0.0357143	0.209438	0.12332	0.33286	0.614733	0.483845	0.73089	Under	T1.CC.model.t1	Bacteria;Proteobacteria;Gammaproteobacteria;Thiotrichales;Piscirickettsiaceae;Thiomicrospira;
OTU_406	0.000919248	0.0892857	0.211128	0.124622	0.334723	0.617863	0.486952	0.733642	Under	T1.CC.model.t1	Bacteria;Proteobacteria;Alphaproteobacteria;Sphingomonadales;Sphingomonadaceae;Sphingomonas;
OTU_116	0.000920224	0.0714286	0.21134	0.124785	0.334955	0.618253	0.487339	0.733984	Under	T1.CC.model.t1	Bacteria;Proteobacteria;Alphaproteobacteria;Caulobacterales;Hyphomonadaceae;Maricaulis;
OTU_43	0.000995738	0.0892857	0.227616	0.137438	0.352765	0.647273	0.516388	0.75925	Under	T1.CC.model.t1	Bacteria;Proteobacteria;Alphaproteobacteria;Sphingomonadales;Sphingomonadaceae;Sandarakinorhabdus;
OTU_89	0.00101542	0.0892857	0.231828	0.140746	0.35734	0.654468	0.523659	0.765445	Under	T1.CC.model.t1	Bacteria;Proteobacteria;Gammaproteobacteria;Oceanospirillales;Alcanivoracaceae;Alcanivorax;
OTU_157	0.00103978	0.125	0.237022	0.144844	0.362963	0.663169	0.532491	0.772899	Under	T1.CC.model.t1	Bacteria;Proteobacteria;Gammaproteobacteria;Alteromonadales;Alteromonadaceae;Aestuariibacter;
OTU_29	0.00104383	0.142857	0.237884	0.145526	0.363895	0.664595	0.533942	0.774117	Under	T1.CC.model.t1	Bacteria;Bacteroidetes;Sphingobacteria;Sphingobacteriales;Chitinophagaceae;Sediminibacterium;
OTU_2474	0.0010512	0.142857	0.239451	0.146768	0.365586	0.667174	0.53657	0.776316	Under	T1.CC.model.t1	Bacteria;Bacteroidetes;Sphingobacteria;Sphingobacteriales;Sphingobacteriaceae;Olivibacter;
OTU_601	0.00108955	0.142857	0.247573	0.15323	0.374324	0.680273	0.549973	0.787428	Under	T1.CC.model.t1	Bacteria;Actinobacteria;Actinobacteria;Actinomycetales;Streptomycetaceae;Kitasatospora;
OTU_202	0.00113761	0.107143	0.257681	0.161339	0.385135	0.695965	0.566161	0.80061	Under	T1.CC.model.t1	Bacteria;Firmicutes;Clostridia;Clostridiales;Incertae_Sedis_XI;Murdochiella;
OTU_3891	0.00115043	0.160714	0.260366	0.163504	0.387993	0.700021	0.570369	0.803993	Under	T1.CC.model.t1	Bacteria;Tenericutes;Mollicutes;Mycoplasmatales;Mycoplasmataceae;Mycoplasma;
OTU_7	0.00119196	0.107143	0.269018	0.170517	0.397175	0.712787	0.583679	0.814577	Under	T1.CC.model.t1	Bacteria;Actinobacteria;Actinobacteria;Bifidobacteriales;Bifidobacteriaceae;Bifidobacterium;
OTU_242	0.00119969	0.160714	0.270622	0.171822	0.398871	0.715103	0.586104	0.816486	Under	T1.CC.model.t1	Bacteria;Proteobacteria;Gammaproteobacteria;Oceanospirillales;Hahellaceae;Zooshikella;
OTU_30	0.00123892	0.0714286	0.27873	0.178447	0.407421	0.726571	0.598164	0.825889	Under	T1.CC.model.t1	Bacteria;Proteobacteria;Betaproteobacteria;Burkholderiales;Burkholderiales_incertae_sedis;Methylibium;
OTU_508	0.00130197	0.160714	0.291649	0.18909	0.420958	0.744045	0.616707	0.840051	Under	T1.CC.model.t1	Bacteria;Bacteroidetes;Sphingobacteria;Sphingobacteriales;Cytophagaceae;Runella;
OTU_3019	0.00135841	0.142857	0.303092	0.198603	0.432862	0.758737	0.63246	0.851795	Under	T1.CC.model.t1	Bacteria;Proteobacteria;Alphaproteobacteria;Rhodobacterales;Rhodobacteraceae;Roseovarius;
OTU_774	0.00135937	0.178571	0.303285	0.198764	0.433062	0.758979	0.632721	0.851987	Under	T1.CC.model.t1	Bacteria;Proteobacteria;Gammaproteobacteria;Pseudomonadales;Moraxellaceae;Perlucidibaca;
OTU_286	0.00145886	0.196429	0.323174	0.215487	0.453563	0.782832	0.658642	0.870709	Under	T1.CC.model.t1	Bacteria;Proteobacteria;Gammaproteobacteria;Enterobacteriales;Enterobacteriaceae;Edwardsiella;
OTU_2867	0.00148311	0.196429	0.327967	0.219551	0.45847	0.788279	0.664625	0.874921	Under	T1.CC.model.t1	Bacteria;Proteobacteria;Betaproteobacteria;Burkholderiales;Comamonadaceae;Acidovorax;
OTU_64	0.00164996	0.196429	0.360357	0.24735	0.491293	0.822234	0.702499	0.900598	Under	T1.CC.model.t1	Bacteria;Proteobacteria;Alphaproteobacteria;Sphingomonadales;Sphingomonadaceae;Sphingomonas;
OTU_343	0.00165953	0.232143	0.362183	0.248934	0.493126	0.824007	0.704506	0.901909	Under	T1.CC.model.t1	Bacteria;Bacteroidetes;Sphingobacteria;Sphingobacteriales;Sphingobacteriaceae;Pedobacter;
OTU_33	0.00170772	0.178571	0.371328	0.256894	0.502282	0.832673	0.714363	0.908272	Under	T1.CC.model.t1	Bacteria;Proteobacteria;Betaproteobacteria;Burkholderiales;Comamonadaceae;Comamonas;
OTU_354	0.0017107	0.178571	0.37189	0.257385	0.502844	0.833194	0.714958	0.908652	Under	T1.CC.model.t1	Bacteria;Proteobacteria;Alphaproteobacteria;Rhodospirillales;Acetobacteraceae;Ameyamaea;
OTU_293	0.00181487	0.267857	0.391347	0.27447	0.522174	0.850443	0.734829	0.921064	Under	T1.CC.model.t1	Bacteria;Proteobacteria;Epsilonproteobacteria;Nautiliales;Nautiliaceae;Caminibacter;
OTU_187	0.00210973	0.232143	0.444185	0.321826	0.57371	0.890201	0.782075	0.94823	Under	T1.CC.model.t1	Bacteria;Proteobacteria;Alphaproteobacteria;Rhodobacterales;Rhodobacteraceae;Ruegeria;
OTU_159	0.00211327	0.285714	0.4448	0.322385	0.574302	0.890608	0.78257	0.948496	Under	T1.CC.model.t1	Bacteria;Proteobacteria;Gammaproteobacteria;Legionellales;Legionellaceae;Legionella;
OTU_220	0.00215965	0.303571	0.452803	0.329679	0.581986	0.8958	0.78892	0.951863	Under	T1.CC.model.t1	Bacteria;Bacteroidetes;Sphingobacteria;Sphingobacteriales;Cytophagaceae;Larkinella;
OTU_263	0.00216672	0.267857	0.454016	0.330788	0.583148	0.896569	0.789866	0.952358	Under	T1.CC.model.t1	Bacteria;Proteobacteria;Betaproteobacteria;Burkholderiales;Burkholderiaceae;Polynucleobacter;
OTU_288	0.00217106	0.303571	0.454759	0.331467	0.58386	0.897039	0.790443	0.95266	Under	T1.CC.model.t1	Bacteria;Proteobacteria;Alphaproteobacteria;Sphingomonadales;Sphingomonadaceae;Sphingosinicella;
OTU_139	0.00260288	0.321429	0.525134	0.396988	0.650053	0.93453	0.838038	0.975234	Under	T1.CC.model.t1	Bacteria;Proteobacteria;Betaproteobacteria;Burkholderiales;Burkholderiales_incertae_sedis;Rubrivivax;
OTU_14	0.00288646	0.375	0.567512	0.437581	0.688776	0.951374	0.860679	0.984118	Under	T1.CC.model.t1	Bacteria;Tenericutes;Mollicutes;Mycoplasmatales;Mycoplasmataceae;Mycoplasma;
OTU_26	0.00335104	0.303571	0.630566	0.49961	0.744758	0.970135	0.887318	0.992593	Under	T1.CC.model.t1	Bacteria;Proteobacteria;Gammaproteobacteria;Alteromonadales;Alteromonadaceae;Marinobacterium;
OTU_34	0.00356607	0.517857	0.657165	0.526392	0.76776	0.976169	0.896331	0.994874	Under	T1.CC.model.t1	Bacteria;Proteobacteria;Betaproteobacteria;Burkholderiales;Comamonadaceae;Pseudorhodoferax;
OTU_86	0.00360782	0.303571	0.662145	0.531449	0.772024	0.977191	0.897884	0.995232	Under	T1.CC.model.t1	Bacteria;Chloroflexi.ph;Caldilineae;Caldilineales;Caldilineaceae;Caldilinea;
OTU_4836	0.0036455	0.535714	0.666591	0.535975	0.775819	0.978076	0.899237	0.995536	Under	T1.CC.model.t1	Bacteria;Proteobacteria;Gammaproteobacteria;Pseudomonadales;Moraxellaceae;Psychrobacter;
OTU_3	0.00499254	0.660714	0.796588	0.673799	0.8813	0.994675	0.926199	0.99964	Under	T1.CC.model.t1	Archaea;Euryarchaeota;Methanomicrobia;Methanosarcinales;Methanosarcinaceae;Methanolobus;
OTU_11	0.005342	0.696429	0.822161	0.702417	0.900544	0.996312	0.929083	0.999821	Under	T1.CC.model.t1	Bacteria;Tenericutes;Mollicutes;Mycoplasmatales;Mycoplasmataceae;Mycoplasma;
	p	freq	freq.pred	pred.lwr	pred.upr	bino.pred	bino.lwr	bino.upr	fit_class	Model.name	TaxaPath
OTU_2488	0.000374397	0.196429	0.0854573	0.0364035	0.187733	0.321553	0.214115	0.451901	Upper	T1.Ctrl.model.t1	Bacteria;Proteobacteria;Gammaproteobacteria;Alteromonadales;Pseudoalteromonadaceae;Pseudoalteromonas;
OTU_3671	0.00086332	0.321429	0.191878	0.109946	0.313369	0.591305	0.460753	0.710134	Upper	T1.Ctrl.model.t1	Bacteria;Firmicutes;Bacilli;Lactobacillales;Streptococcaceae;Lactococcus;
OTU_4572	0.00116015	0.392857	0.253076	0.157636	0.380219	0.69959	0.569922	0.803634	Upper	T1.Ctrl.model.t1	Bacteria;Tenericutes;Mollicutes;Mycoplasmatales;Mycoplasmataceae;Mycoplasma;
OTU_9913	0.00129386	0.464286	0.279725	0.179263	0.408467	0.738496	0.610796	0.835576	Upper	T1.Ctrl.model.t1	Bacteria;Proteobacteria;Gammaproteobacteria;Enterobacteriales;Enterobacteriaceae;Escherichia/Shigella;
OTU_3019	0.00137217	0.428571	0.295057	0.191915	0.424511	0.758899	0.632635	0.851924	Upper	T1.Ctrl.model.t1	Bacteria;Proteobacteria;Betaproteobacteria;Neisseriales;Neisseriaceae;Aquaspirillum;
OTU_11491	0.00316025	0.714286	0.587173	0.456709	0.706445	0.962342	0.876029	0.989295	Upper	T1.Ctrl.model.t1	Bacteria;Proteobacteria;Gammaproteobacteria;Pseudomonadales;Pseudomonadaceae;Pseudomonas;
OTU_164	0.00502018	0.875	0.780656	0.65626	0.869019	0.99456	0.925999	0.999626	Upper	T1.Ctrl.model.t1	Bacteria;Firmicutes;Bacilli;Lactobacillales;Lactobacillaceae;Lactobacillus;
OTU_2	0.0131164	1	0.992464	0.922387	0.999315	0.999999	0.935804	1	Upper	T1.Ctrl.model.t1	Bacteria;Proteobacteria;Gammaproteobacteria;Pseudomonadales;Pseudomonadaceae;Pseudomonas;
OTU_1010	0.000773488	0.0892857	0.172826	0.0957566	0.2919	0.551409	0.422054	0.674163	Under	T1.Ctrl.model.t1	Bacteria;Firmicutes;Bacilli;Bacillales;Paenibacillaceae_;Brevibacillus;
OTU_30	0.00125146	0.142857	0.271339	0.172406	0.399629	0.726738	0.598341	0.826026	Under	T1.Ctrl.model.t1	Bacteria;Actinobacteria;Actinobacteria;Actinomycetales;Microbacteriaceae;Leucobacter;
OTU_187	0.00213108	0.267857	0.432721	0.311435	0.562645	0.890317	0.782216	0.948306	Under	T1.Ctrl.model.t1	Bacteria;Proteobacteria;Alphaproteobacteria;Rickettsiales;Anaplasmataceae;Neorickettsia;
OTU_139	0.00262923	0.357143	0.512076	0.384653	0.637949	0.934616	0.83815	0.975282	Under	T1.Ctrl.model.t1	Bacteria;Bacteroidetes;Bacteroidia;Bacteroidales;Prevotellaceae;Prevotella;
OTU_14	0.00291568	0.410714	0.553781	0.424334	0.676324	0.951445	0.860776	0.984153	Under	T1.Ctrl.model.t1	Bacteria;Proteobacteria;Gammaproteobacteria;Chromatiales;Halothiobacillaceae;Thiofaba;
OTU_21	0.00333412	0.464286	0.609696	0.478858	0.726451	0.968568	0.885018	0.991959	Under	T1.Ctrl.model.t1	Bacteria;Tenericutes;Mollicutes;Mycoplasmatales;Mycoplasmataceae;Mycoplasma;
OTU_26	0.00338497	0.410714	0.616096	0.485198	0.732089	0.970186	0.887392	0.992613	Under	T1.Ctrl.model.t1	Bacteria;Proteobacteria;Betaproteobacteria;Burkholderiales;Oxalobacteraceae;Undibacterium;
OTU_4	0.0034938	0.482143	0.629513	0.498558	0.74384	0.973375	0.892124	0.993851	Under	T1.Ctrl.model.t1	Bacteria;Proteobacteria;Betaproteobacteria;Burkholderiales;Burkholderiales_incertae_sedis;Paucibacter;
OTU_86	0.00364434	0.482143	0.647449	0.516566	0.759402	0.977233	0.897948	0.995247	Under	T1.Ctrl.model.t1	Bacteria;Tenericutes;Mollicutes;Mycoplasmatales;Mycoplasmataceae;Mycoplasma;
OTU_4836	0.00368241	0.517857	0.651872	0.521032	0.763213	0.978116	0.899299	0.99555	Under	T1.Ctrl.model.t1	Bacteria;Firmicutes;Clostridia;Clostridiales;Lachnospiraceae;Syntrophococcus;
OTU_42	0.00376362	0.517857	0.661157	0.530444	0.771179	0.979889	0.902029	0.996137	Under	T1.Ctrl.model.t1	Archaea;Euryarchaeota;Halobacteria;Halobacteriales;Halobacteriaceae;Haloarcula;
OTU_11	0.00539608	0.678571	0.808511	0.687065	0.890347	0.996322	0.929101	0.999821	Under	T1.Ctrl.model.t1	Bacteria;Proteobacteria;Alphaproteobacteria;Rhodospirillales;Acetobacteraceae;Ameyamaea;
OTU_5	0.00672081	0.75	0.883578	0.774044	0.943865	0.999076	0.934088	0.999988	Under	T1.Ctrl.model.t1	Bacteria;Tenericutes;Mollicutes;Mycoplasmatales;Mycoplasmataceae;Mycoplasma;
	p	freq	freq.pred	pred.lwr	pred.upr	bino.pred	bino.lwr	bino.upr	fit_class	Model.name	TaxaPath
OTU_1681	0.00010005	0.142857	0.022753	0.00474825	0.102031	0.0981051	0.0442456	0.203563	Upper	T1.CV.model.t1	Bacteria;Proteobacteria;Gammaproteobacteria;Alteromonadales;Pseudoalteromonadaceae;Pseudoalteromonas;
OTU_2010	0.000100267	0.107143	0.0228019	0.00476521	0.102105	0.0983062	0.0443729	0.203812	Upper	T1.CV.model.t1	Bacteria;Bacteroidetes;Sphingobacteria;Sphingobacteriales;Chitinophagaceae;Ferruginibacter;
OTU_434	0.00010296	0.107143	0.0234118	0.00497827	0.103034	0.10081	0.0459637	0.206907	Upper	T1.CV.model.t1	Bacteria;Synergistetes;Synergistia;Synergistales;Synergistaceae;Thermanaerovibrio;
OTU_4643	0.000106501	0.107143	0.0242133	0.00526286	0.104249	0.10409	0.0480656	0.210944	Upper	T1.CV.model.t1	Bacteria;Acidobacteria;Holophagae;Holophagales;Holophagaceae;Geothrix;
OTU_568	0.00010687	0.107143	0.0242968	0.00529283	0.104375	0.104431	0.0482854	0.211363	Upper	T1.CV.model.t1	Bacteria;Tenericutes;Mollicutes;Mycoplasmatales;Mycoplasmataceae;Mycoplasma;
OTU_1033	0.000109206	0.107143	0.0248253	0.00548364	0.105174	0.106587	0.0496789	0.214005	Upper	T1.CV.model.t1	Bacteria;Firmicutes;Bacilli;Lactobacillales;Streptococcaceae;Lactococcus;
OTU_5945	0.000111514	0.125	0.0253475	0.00567432	0.10596	0.108713	0.0510607	0.216602	Upper	T1.CV.model.t1	Bacteria;Proteobacteria;Betaproteobacteria;Burkholderiales;Comamonadaceae;Caldimonas;
OTU_9578	0.000111846	0.107143	0.0254226	0.00570189	0.106073	0.109018	0.0512597	0.216974	Upper	T1.CV.model.t1	Bacteria;Proteobacteria;Gammaproteobacteria;Pseudomonadales;Moraxellaceae;Perlucidibaca;
OTU_1710	0.000113131	0.125	0.0257133	0.00580914	0.10651	0.110199	0.0520315	0.218413	Upper	T1.CV.model.t1	Bacteria;Bacteroidetes;Bacteroidia;Bacteroidales;Bacteroidaceae;Bacteroides;
OTU_5981	0.000116371	0.125	0.026446	0.00608218	0.107608	0.11317	0.0539823	0.222021	Upper	T1.CV.model.t1	Bacteria;Bacteroidetes;Flavobacteria;Flavobacteriales;Flavobacteriaceae;Cellulophaga;
OTU_506	0.000126724	0.142857	0.028786	0.0069803	0.11109	0.122596	0.0602665	0.23338	Upper	T1.CV.model.t1	Bacteria;Proteobacteria;Betaproteobacteria;Burkholderiales;Oxalobacteraceae;Herminiimonas;
OTU_6473	0.000127441	0.125	0.0289478	0.00704383	0.111329	0.123245	0.0607038	0.234156	Upper	T1.CV.model.t1	Bacteria;Proteobacteria;Alphaproteobacteria;Rhodobacterales;Rhodobacteraceae;Rhodobacter;
OTU_2477	0.000129987	0.142857	0.0295229	0.00727103	0.112178	0.125546	0.0622607	0.236906	Upper	T1.CV.model.t1	Bacteria;Proteobacteria;Betaproteobacteria;Burkholderiales;Comamonadaceae;Caldimonas;
OTU_442	0.000131803	0.125	0.0299329	0.00743434	0.112782	0.127183	0.0633728	0.238858	Upper	T1.CV.model.t1	Bacteria;Proteobacteria;Gammaproteobacteria;Xanthomonadales;Xanthomonadaceae;Pseudoxanthomonas;
OTU_292	0.000141999	0.214286	0.0322343	0.00837128	0.116153	0.136321	0.0696496	0.249684	Upper	T1.CV.model.t1	Bacteria;Proteobacteria;Gammaproteobacteria;Pseudomonadales;Pseudomonadaceae;Cellvibrio;
OTU_659	0.000149971	0.142857	0.0340319	0.00912596	0.118762	0.143397	0.0745871	0.257991	Upper	T1.CV.model.t1	Bacteria;Proteobacteria;Alphaproteobacteria;Rhodospirillales;Rhodospirillaceae;Dongia;
OTU_463	0.000150991	0.125	0.034262	0.00922396	0.119095	0.1443	0.0752211	0.259046	Upper	T1.CV.model.t1	Bacteria;Actinobacteria;Actinobacteria;Actinomycetales;Pseudonocardiaceae;Actinokineospora;
OTU_809	0.000155642	0.196429	0.0353101	0.00967413	0.120607	0.148397	0.0781135	0.263823	Upper	T1.CV.model.t1	Bacteria;Bacteroidetes;Sphingobacteria;Sphingobacteriales;Sphingobacteriaceae;Solitalea;
OTU_2291	0.00016183	0.142857	0.0367039	0.0102824	0.122607	0.153819	0.0819716	0.270113	Upper	T1.CV.model.t1	Bacteria;Proteobacteria;Alphaproteobacteria;Sphingomonadales;Erythrobacteraceae;Porphyrobacter;
OTU_9564	0.000163652	0.160714	0.0371141	0.0104635	0.123194	0.155409	0.0831092	0.27195	Upper	T1.CV.model.t1	Bacteria;Bacteroidetes;Sphingobacteria;Sphingobacteriales;Cytophagaceae;Runella;
OTU_327	0.000167981	0.142857	0.0380885	0.0108971	0.124584	0.159174	0.0858153	0.276291	Upper	T1.CV.model.t1	Bacteria;Proteobacteria;Betaproteobacteria;Burkholderiales;Burkholderiales_incertae_sedis;Paucibacter;
OTU_9049	0.000171525	0.178571	0.0388859	0.0112557	0.125717	0.162244	0.0880333	0.279819	Upper	T1.CV.model.t1	Bacteria;Acidobacteria;Holophagae;Holophagales;Holophagaceae;Holophaga;
OTU_11333	0.000175131	0.375	0.039697	0.0116239	0.126867	0.165357	0.0902927	0.283385	Upper	T1.CV.model.t1	Bacteria;Proteobacteria;Alphaproteobacteria;Rhodobacterales;Rhodobacteraceae;Catellibacterium;
OTU_1266	0.000192483	0.214286	0.0435964	0.0134388	0.132351	0.180173	0.101187	0.300221	Upper	T1.CV.model.t1	Bacteria;Firmicutes;Clostridia;Thermoanaerobacterales;Thermoanaerobacteraceae;Syntrophaceticus;
OTU_228	0.000199299	0.160714	0.0451263	0.0141703	0.134483	0.185921	0.105472	0.306694	Upper	T1.CV.model.t1	Bacteria;Proteobacteria;Deltaproteobacteria;Desulfuromonadales;Geobacteraceae;Geobacter;
OTU_7211	0.000210137	0.142857	0.0475569	0.0153536	0.137848	0.194977	0.112287	0.316829	Upper	T1.CV.model.t1	Bacteria;Firmicutes;Bacilli;Bacillales;Bacillaceae_;Bacillus;
OTU_1294	0.000217616	0.178571	0.0492325	0.0161839	0.140154	0.201167	0.116988	0.323713	Upper	T1.CV.model.t1	Bacteria;Bacteroidetes;Sphingobacteria;Sphingobacteriales;Cytophagaceae;Hymenobacter;
OTU_947	0.000228744	0.160714	0.0517238	0.0174393	0.143562	0.210291	0.123977	0.333801	Upper	T1.CV.model.t1	Bacteria;Proteobacteria;Alphaproteobacteria;Sneathiellales;Sneathiellaceae;Sneathiella;
OTU_2411	0.000229566	0.178571	0.0519076	0.0175329	0.143812	0.210961	0.124493	0.334538	Upper	T1.CV.model.t1	Bacteria;Proteobacteria;Gammaproteobacteria;Enterobacteriales;Enterobacteriaceae;Escherichia/Shigella;
OTU_840	0.000233827	0.160714	0.0528608	0.0180202	0.145109	0.214424	0.127166	0.338347	Upper	T1.CV.model.t1	Bacteria;Proteobacteria;Betaproteobacteria;Neisseriales;Neisseriaceae;Aquaspirillum;
OTU_808	0.000235434	0.214286	0.0532201	0.0182048	0.145597	0.215726	0.128174	0.339776	Upper	T1.CV.model.t1	Bacteria;Proteobacteria;Betaproteobacteria;Burkholderiales;Comamonadaceae;Acidovorax;
OTU_2792	0.000252136	0.178571	0.0569514	0.0201497	0.150635	0.229131	0.138626	0.354413	Upper	T1.CV.model.t1	Bacteria;Proteobacteria;Gammaproteobacteria;Xanthomonadales;Xanthomonadaceae;Dokdonella;
OTU_454	0.000264969	0.232143	0.0598142	0.0216748	0.154468	0.239276	0.146628	0.365397	Upper	T1.CV.model.t1	Bacteria;Firmicutes;Negativicutes;Selenomonadales;Veillonellaceae;Megasphaera;
OTU_694	0.000265568	0.232143	0.0599477	0.0217466	0.154646	0.239746	0.147001	0.365904	Upper	T1.CV.model.t1	Bacteria;Firmicutes;Bacilli;Bacillales;Paenibacillaceae_;Brevibacillus;
OTU_828	0.000269321	0.178571	0.0607842	0.0221978	0.155761	0.242686	0.149336	0.369072	Upper	T1.CV.model.t1	Bacteria;Bacteroidetes;Sphingobacteria;Sphingobacteriales;Chitinophagaceae;Parasegetibacter;
OTU_3178	0.000278259	0.232143	0.0627751	0.0232806	0.158404	0.249641	0.154883	0.376542	Upper	T1.CV.model.t1	Bacteria;Fibrobacteres;Fibrobacteria;Fibrobacterales;Fibrobacteraceae;Fibrobacter;
OTU_158	0.000302717	0.232143	0.0682134	0.0263005	0.165563	0.268349	0.169973	0.396466	Upper	T1.CV.model.t1	Bacteria;Proteobacteria;Betaproteobacteria;Burkholderiales;Comamonadaceae;Hydrogenophaga;
OTU_3401	0.000320477	0.178571	0.0721537	0.0285417	0.170696	0.28164	0.180836	0.41048	Upper	T1.CV.model.t1	Bacteria;Firmicutes;Bacilli;Lactobacillales;Carnobacteriaceae;Carnobacterium;
OTU_703	0.000325833	0.303571	0.0733406	0.0292251	0.172234	0.285602	0.184095	0.414634	Upper	T1.CV.model.t1	Bacteria;Proteobacteria;Gammaproteobacteria;Aeromonadales;Aeromonadaceae;Aeromonas;
OTU_869	0.00033242	0.196429	0.0747994	0.0300701	0.174119	0.290443	0.188092	0.419699	Upper	T1.CV.model.t1	Bacteria;Proteobacteria;Alphaproteobacteria;Sphingomonadales;Sphingomonadaceae;Sphingomonas;
OTU_552	0.000338039	0.214286	0.076043	0.0307949	0.175722	0.294547	0.191492	0.42398	Upper	T1.CV.model.t1	Bacteria;Proteobacteria;Alphaproteobacteria;Caulobacterales;Caulobacteraceae;Brevundimonas;
OTU_5350	0.00034019	0.178571	0.0765188	0.0310731	0.176334	0.296112	0.19279	0.42561	Upper	T1.CV.model.t1	Bacteria;Proteobacteria;Gammaproteobacteria;Pseudomonadales;Pseudomonadaceae;Pseudomonas;
OTU_579	0.000342134	0.178571	0.0769487	0.0313251	0.176887	0.297523	0.193963	0.427078	Upper	T1.CV.model.t1	Bacteria;Bacteroidetes;Sphingobacteria;Sphingobacteriales;Cytophagaceae;Emticicia;
OTU_251	0.000368336	0.214286	0.0827353	0.0347604	0.184282	0.31627	0.209656	0.446473	Upper	T1.CV.model.t1	Bacteria;Firmicutes;Bacilli;Bacillales;Bacillaceae_;Bacillus;
OTU_1659	0.000389897	0.25	0.0874848	0.037638	0.190293	0.331322	0.222403	0.461897	Upper	T1.CV.model.t1	Bacteria;Proteobacteria;Alphaproteobacteria;Sneathiellales;Sneathiellaceae;Sneathiella;
OTU_4577	0.000393319	0.196429	0.0882373	0.0380985	0.191241	0.33368	0.224412	0.464301	Upper	T1.CV.model.t1	Bacteria;Bacteroidetes;Flavobacteria;Flavobacteriales;Flavobacteriaceae;Yeosuana;
OTU_477	0.000413724	0.232143	0.09272	0.0408665	0.196863	0.34757	0.236307	0.478403	Upper	T1.CV.model.t1	Bacteria;Proteobacteria;Betaproteobacteria;Burkholderiales;Burkholderiales_incertae_sedis;Piscinibacter;
OTU_466	0.000415976	0.214286	0.0932141	0.0411742	0.19748	0.349085	0.237611	0.479935	Upper	T1.CV.model.t1	Bacteria;Proteobacteria;Alphaproteobacteria;Rhizobiales;Bradyrhizobiaceae;Rhodopseudomonas;
OTU_261	0.00042771	0.214286	0.0957864	0.0427837	0.200685	0.356923	0.244375	0.48784	Upper	T1.CV.model.t1	Bacteria;Proteobacteria;Gammaproteobacteria;Thiotrichales;Thiotrichales_incertae_sedis;Caedibacter;
OTU_287	0.000427761	0.214286	0.0957977	0.0427908	0.200699	0.356957	0.244405	0.487874	Upper	T1.CV.model.t1	Bacteria;Proteobacteria;Gammaproteobacteria;Xanthomonadales;Xanthomonadaceae;Aquimonas;
OTU_174	0.000432628	0.267857	0.0968637	0.0434616	0.202024	0.36018	0.247196	0.491115	Upper	T1.CV.model.t1	Bacteria;Proteobacteria;Gammaproteobacteria;Pseudomonadales;Pseudomonadaceae;Rhizobacter;
OTU_6421	0.0004383	0.214286	0.0981053	0.0442457	0.203563	0.363916	0.250439	0.494865	Upper	T1.CV.model.t1	Bacteria;Proteobacteria;Gammaproteobacteria;Alteromonadales;Alteromonadaceae;Aestuariibacter;
OTU_5011	0.000447161	0.357143	0.100043	0.0454755	0.205961	0.369709	0.255481	0.500664	Upper	T1.CV.model.t1	Bacteria;Firmicutes;Bacilli;Lactobacillales;Lactobacillaceae;Lactobacillus;
OTU_415	0.00046333	0.339286	0.103575	0.0477342	0.210311	0.380144	0.264608	0.511067	Upper	T1.CV.model.t1	Bacteria;Proteobacteria;Alphaproteobacteria;Rhodospirillales;Acetobacteraceae;Acetobacter;
OTU_54	0.000467987	0.25	0.10459	0.0483882	0.211558	0.383117	0.267219	0.514021	Upper	T1.CV.model.t1	Bacteria;Firmicutes;Clostridia;Clostridiales;Peptococcaceae_;Pelotomaculum;
OTU_8	0.000470108	0.232143	0.105053	0.0486866	0.212126	0.384467	0.268406	0.51536	Upper	T1.CV.model.t1	Bacteria;Proteobacteria;Deltaproteobacteria;Myxococcales;Phaselicystidaceae;Phaselicystis;
OTU_10956	0.000471025	0.214286	0.105253	0.0488157	0.212371	0.385049	0.268918	0.515938	Upper	T1.CV.model.t1	Archaea;Crenarchaeota;Thermoprotei;Desulfurococcales;Desulfurococcaceae;Ignicoccus;
OTU_560	0.000473485	0.321429	0.105789	0.0491622	0.213028	0.386609	0.270291	0.517484	Upper	T1.CV.model.t1	Bacteria;Proteobacteria;Alphaproteobacteria;Rhodospirillales;Rhodospirillaceae;Oceanibaculum;
OTU_2603	0.000496608	0.25	0.110822	0.052439	0.21917	0.40108	0.283089	0.531771	Upper	T1.CV.model.t1	Bacteria;Proteobacteria;Gammaproteobacteria;Pseudomonadales;Pseudomonadaceae;Pseudomonas;
OTU_224	0.000502181	0.232143	0.112033	0.0532338	0.220642	0.404516	0.286143	0.535148	Upper	T1.CV.model.t1	Bacteria;Proteobacteria;Alphaproteobacteria;Sphingomonadales;Sphingomonadaceae;Sphingobium;
OTU_11929	0.000502234	0.25	0.112044	0.0532414	0.220656	0.404549	0.286173	0.53518	Upper	T1.CV.model.t1	Bacteria;Proteobacteria;Betaproteobacteria;Burkholderiales;Burkholderiaceae;Limnobacter;
OTU_1175	0.000533506	0.25	0.118824	0.0577354	0.228851	0.423468	0.303095	0.553667	Upper	T1.CV.model.t1	Bacteria;Proteobacteria;Alphaproteobacteria;Rhodobacterales;Rhodobacteraceae;Thalassobius;
OTU_205	0.00053672	0.232143	0.119519	0.0582003	0.229688	0.425378	0.304813	0.555524	Upper	T1.CV.model.t1	Bacteria;Firmicutes;Bacilli;Bacillales;Bacillaceae_;Geobacillus;
OTU_148	0.00058787	0.285714	0.13055	0.0656723	0.24286	0.45494	0.331633	0.584033	Upper	T1.CV.model.t1	Bacteria;Proteobacteria;Gammaproteobacteria;Xanthomonadales;Xanthomonadaceae;Pseudoxanthomonas;
OTU_919	0.000594102	0.25	0.131889	0.0665913	0.244448	0.458437	0.334833	0.587377	Upper	T1.CV.model.t1	Bacteria;Proteobacteria;Gammaproteobacteria;Legionellales;Legionellaceae;Legionella;
OTU_324	0.000614277	0.267857	0.136217	0.069578	0.249562	0.469603	0.345091	0.598017	Upper	T1.CV.model.t1	Bacteria;Proteobacteria;Betaproteobacteria;Burkholderiales;Comamonadaceae;Caldimonas;
OTU_3411	0.000619285	0.375	0.13729	0.0703222	0.250826	0.472339	0.347613	0.600615	Upper	T1.CV.model.t1	Bacteria;Proteobacteria;Betaproteobacteria;Burkholderiales;Burkholderiales_incertae_sedis;Rubrivivax;
OTU_369	0.000628743	0.428571	0.139314	0.0717303	0.253206	0.477467	0.352351	0.605476	Upper	T1.CV.model.t1	Bacteria;Proteobacteria;Betaproteobacteria;Burkholderiales;Burkholderiales_incertae_sedis;Paucibacter;
OTU_299	0.000634828	0.375	0.140615	0.0726381	0.254732	0.48074	0.355382	0.608571	Upper	T1.CV.model.t1	Bacteria;Firmicutes;Bacilli;Lactobacillales;Streptococcaceae;Streptococcus;
OTU_396	0.0006472	0.303571	0.143257	0.0744884	0.257827	0.487332	0.3615	0.61479	Upper	T1.CV.model.t1	Bacteria;Proteobacteria;Alphaproteobacteria;Rhizobiales;Hyphomicrobiaceae;Hyphomicrobium;
OTU_238	0.000647293	0.321429	0.143277	0.0745023	0.25785	0.487381	0.361546	0.614836	Upper	T1.CV.model.t1	Bacteria;Proteobacteria;Gammaproteobacteria;Legionellales;Legionellaceae;Legionella;
OTU_165	0.00066513	0.464286	0.147078	0.0771802	0.262287	0.496737	0.370267	0.623627	Upper	T1.CV.model.t1	Bacteria;Proteobacteria;Alphaproteobacteria;Rhizobiales;Rhizobiaceae;Rhizobium;
OTU_337	0.000677788	0.285714	0.149771	0.0790874	0.265419	0.503273	0.376383	0.629743	Upper	T1.CV.model.t1	Bacteria;Proteobacteria;Alphaproteobacteria;Rhizobiales;Bradyrhizobiaceae;Bosea;
OTU_173	0.000686782	0.392857	0.151681	0.080446	0.267636	0.507865	0.380693	0.634028	Upper	T1.CV.model.t1	Bacteria;Proteobacteria;Gammaproteobacteria;Xanthomonadales;Sinobacteraceae;Hydrocarboniphaga;
OTU_315	0.000717123	0.303571	0.158109	0.0850482	0.275065	0.523047	0.39501	0.648124	Upper	T1.CV.model.t1	Bacteria;Proteobacteria;Betaproteobacteria;Neisseriales;Neisseriaceae;Simonsiella;
OTU_31	0.000732175	0.303571	0.161289	0.087342	0.278722	0.530404	0.401989	0.654915	Upper	T1.CV.model.t1	Bacteria;Proteobacteria;Epsilonproteobacteria;Campylobacterales;Helicobacteraceae;Helicobacter;
OTU_10970	0.000740665	0.285714	0.163079	0.0886385	0.280776	0.534503	0.405888	0.658688	Upper	T1.CV.model.t1	Bacteria;Actinobacteria;Actinobacteria;Actinomycetales;Micrococcaceae;Arthrobacter;
OTU_48	0.000743879	0.321429	0.163757	0.0891299	0.281553	0.536045	0.407357	0.660106	Upper	T1.CV.model.t1	Bacteria;Proteobacteria;Gammaproteobacteria;Pseudomonadales;Moraxellaceae;Psychrobacter;
OTU_68	0.000802452	0.321429	0.176049	0.0981318	0.295557	0.56328	0.433488	0.684947	Upper	T1.CV.model.t1	Bacteria;Proteobacteria;Alphaproteobacteria;Sphingomonadales;Sphingomonadaceae;Sphingomonas;
OTU_204	0.000833949	0.303571	0.182618	0.103006	0.302978	0.577259	0.44704	0.697558	Upper	T1.CV.model.t1	Bacteria;Proteobacteria;Epsilonproteobacteria;Campylobacterales;Campylobacteraceae;Campylobacter;
OTU_308	0.000873771	0.392857	0.190882	0.109196	0.312255	0.594294	0.463684	0.712797	Upper	T1.CV.model.t1	Bacteria;Proteobacteria;Gammaproteobacteria;Alteromonadales;Psychromonadaceae;Psychromonas;
OTU_320	0.000904421	0.339286	0.197211	0.113979	0.319317	0.606937	0.47613	0.724014	Upper	T1.CV.model.t1	Bacteria;Proteobacteria;Gammaproteobacteria;Pseudomonadales;Pseudomonadaceae;Cellvibrio;
OTU_1322	0.000944309	0.339286	0.205406	0.120226	0.328408	0.622803	0.491865	0.737975	Upper	T1.CV.model.t1	Bacteria;Proteobacteria;Deltaproteobacteria;Desulfovibrionales;Desulfovibrionaceae;Desulfovibrio;
OTU_580	0.000965305	0.339286	0.2097	0.123522	0.33315	0.630896	0.49994	0.745046	Upper	T1.CV.model.t1	Bacteria;Proteobacteria;Alphaproteobacteria;Rhodobacterales;Rhodobacteraceae;Tateyamaria;
OTU_247	0.000996404	0.392857	0.216037	0.128414	0.340117	0.642565	0.511645	0.755181	Upper	T1.CV.model.t1	Bacteria;Proteobacteria;Gammaproteobacteria;Chromatiales;Chromatiaceae;Thioflavicoccus;
OTU_191	0.00100562	0.428571	0.217909	0.129866	0.342169	0.645951	0.515055	0.758109	Upper	T1.CV.model.t1	Bacteria;Bacteroidetes;Flavobacteria;Flavobacteriales;Flavobacteriaceae;Flavobacterium;
OTU_2061	0.00102419	0.446429	0.221674	0.132794	0.346287	0.652679	0.521848	0.763907	Upper	T1.CV.model.t1	Bacteria;Proteobacteria;Alphaproteobacteria;Caulobacterales;Caulobacteraceae;Asticcacaulis;
OTU_179	0.00104965	0.464286	0.226818	0.136812	0.351897	0.661696	0.530992	0.77164	Upper	T1.CV.model.t1	Bacteria;Proteobacteria;Betaproteobacteria;Burkholderiales;Burkholderiales_incertae_sedis;Methylibium;
OTU_563	0.00105692	0.392857	0.228282	0.13796	0.35349	0.664226	0.533565	0.773801	Upper	T1.CV.model.t1	Bacteria;Proteobacteria;Gammaproteobacteria;Pseudomonadales;Pseudomonadaceae;Pseudomonas;
OTU_182	0.00109474	0.464286	0.23588	0.143941	0.361728	0.677094	0.546712	0.78474	Upper	T1.CV.model.t1	Bacteria;Proteobacteria;Alphaproteobacteria;Rickettsiales;Anaplasmataceae;Neorickettsia;
OTU_255	0.00121422	0.392857	0.259583	0.162873	0.38716	0.714592	0.585568	0.816065	Upper	T1.CV.model.t1	Bacteria;Proteobacteria;Betaproteobacteria;Burkholderiales;Oxalobacteraceae;Oxalobacter;
OTU_24	0.00121995	0.410714	0.260709	0.163782	0.388359	0.716278	0.587335	0.817453	Upper	T1.CV.model.t1	Bacteria;Proteobacteria;Alphaproteobacteria;Rhizobiales;Bradyrhizobiaceae;Bosea;
OTU_314	0.00126988	0.464286	0.270471	0.171699	0.398711	0.730542	0.60236	0.829126	Upper	T1.CV.model.t1	Bacteria;Proteobacteria;Betaproteobacteria;Rhodocyclales;Rhodocyclaceae;Propionivibrio;
OTU_119	0.00134098	0.482143	0.284237	0.182971	0.413205	0.749632	0.622679	0.844535	Upper	T1.CV.model.t1	Bacteria;Proteobacteria;Alphaproteobacteria;Rhodobacterales;Rhodobacteraceae;Rhodobacter;
OTU_262	0.00141216	0.517857	0.297852	0.194237	0.427421	0.767387	0.641808	0.858636	Upper	T1.CV.model.t1	Bacteria;Firmicutes;Clostridia;Clostridiales;Eubacteriaceae;Eubacterium;
OTU_12958	0.00146539	0.464286	0.307927	0.202647	0.437868	0.779839	0.655366	0.868384	Upper	T1.CV.model.t1	Bacteria;Actinobacteria;Actinobacteria;Actinomycetales;Corynebacteriaceae;Corynebacterium;
OTU_27	0.00152853	0.5	0.319756	0.212596	0.450057	0.793747	0.670655	0.879125	Upper	T1.CV.model.t1	Bacteria;Proteobacteria;Gammaproteobacteria;Xanthomonadales;Xanthomonadaceae;Dokdonella;
OTU_25	0.00160526	0.660714	0.333953	0.224644	0.464579	0.809473	0.688142	0.891071	Upper	T1.CV.model.t1	Bacteria;Actinobacteria;Actinobacteria;Actinomycetales;Nocardiaceae;Gordonia;
OTU_144	0.001625	0.535714	0.337573	0.227735	0.468265	0.813321	0.692455	0.89396	Upper	T1.CV.model.t1	Bacteria;Proteobacteria;Deltaproteobacteria;Desulfovibrionales;Desulfovibrionaceae;Desulfovibrio;
OTU_215	0.00163617	0.535714	0.339616	0.229483	0.470341	0.815464	0.694863	0.895564	Upper	T1.CV.model.t1	Bacteria;Proteobacteria;Gammaproteobacteria;Alteromonadales;Shewanellaceae;Shewanella;
OTU_132	0.00166695	0.517857	0.345224	0.23429	0.476029	0.821243	0.701378	0.899864	Upper	T1.CV.model.t1	Bacteria;Proteobacteria;Alphaproteobacteria;Rhizobiales;Bradyrhizobiaceae;Bradyrhizobium;
OTU_114	0.00167626	0.482143	0.346913	0.235742	0.477739	0.822954	0.703314	0.901131	Upper	T1.CV.model.t1	Bacteria;Firmicutes;Bacilli;Lactobacillales;Lactobacillaceae;Lactobacillus;
OTU_161	0.00167685	0.517857	0.347021	0.235834	0.477848	0.823063	0.703437	0.901211	Upper	T1.CV.model.t1	Bacteria;Proteobacteria;Alphaproteobacteria;Rhodospirillales;Rhodospirillaceae;Rhodocista;
OTU_39	0.00172365	0.5	0.355472	0.243121	0.486379	0.83142	0.712933	0.907357	Upper	T1.CV.model.t1	Bacteria;Firmicutes;Bacilli;Lactobacillales;Lactobacillaceae;Lactobacillus;
OTU_57	0.00182771	0.517857	0.373997	0.259225	0.504946	0.848615	0.732707	0.919765	Upper	T1.CV.model.t1	Bacteria;Fusobacteria.ph;Fusobacteria.cl;Fusobacteriales;Fusobacteriaceae;Cetobacterium;
OTU_81	0.0018912	0.589286	0.385118	0.268979	0.516006	0.858232	0.743916	0.926555	Upper	T1.CV.model.t1	Bacteria;Proteobacteria;Alphaproteobacteria;Rhodobacterales;Rhodobacteraceae;Rhodobacter;
OTU_214	0.00202191	0.553571	0.407586	0.288877	0.538159	0.876155	0.765126	0.938891	Upper	T1.CV.model.t1	Bacteria;Bacteroidetes;Bacteroidia;Bacteroidales;Prevotellaceae;Prevotella;
OTU_32	0.0022025	0.625	0.437668	0.315911	0.567427	0.897253	0.790707	0.952797	Upper	T1.CV.model.t1	Bacteria;Proteobacteria;Alphaproteobacteria;Rhizobiales;Hyphomicrobiaceae;Methylorhabdus;
OTU_84	0.00233124	0.607143	0.458434	0.33483	0.587375	0.910063	0.806623	0.960857	Upper	T1.CV.model.t1	Bacteria;Proteobacteria;Betaproteobacteria;Burkholderiales;Comamonadaceae;Polaromonas;
OTU_230	0.00234173	0.607143	0.460101	0.336358	0.588967	0.911034	0.807842	0.961454	Upper	T1.CV.model.t1	Bacteria;Proteobacteria;Betaproteobacteria;Burkholderiales;Comamonadaceae;Caldimonas;
OTU_164	0.00503834	0.875	0.773661	0.648624	0.863563	0.994553	0.925987	0.999625	Upper	T1.CV.model.t1	Bacteria;Spirochaetes;Spirochaetes;Spirochaetales;Leptospiraceae;Leptospira;
OTU_2	0.0131639	1	0.991495	0.920742	0.999146	0.999999	0.935804	1	Upper	T1.CV.model.t1	Bacteria;Proteobacteria;Deltaproteobacteria;Bdellovibrionales;Bdellovibrionaceae;Bdellovibrio;
OTU_546	0.000238697	0.0178571	0.0539494	0.018581	0.146585	0.218362	0.130218	0.342666	Under	T1.CV.model.t1	Bacteria;Proteobacteria;Alphaproteobacteria;Rhizobiales;Methylobacteriaceae;Methylobacterium;
OTU_8009	0.000266778	0.0178571	0.0602174	0.0218918	0.155006	0.240695	0.147754	0.366927	Under	T1.CV.model.t1	Bacteria;Actinobacteria;Actinobacteria;Actinomycetales;Nocardiaceae;Rhodococcus;
OTU_2772	0.000292101	0.0178571	0.0658544	0.0249797	0.162468	0.260286	0.16344	0.387909	Under	T1.CV.model.t1	Bacteria;Proteobacteria;Alphaproteobacteria;Rhizobiales;Rhizobiaceae;Ensifer;
OTU_167	0.000301597	0.0178571	0.0679646	0.0261604	0.165237	0.267502	0.169285	0.39557	Under	T1.CV.model.t1	Bacteria;Firmicutes;Clostridia;Clostridiales;Lachnospiraceae;Cellulosilyticum;
OTU_613	0.000322112	0.0178571	0.0725161	0.02875	0.171166	0.282852	0.181831	0.411752	Under	T1.CV.model.t1	Bacteria;Proteobacteria;Betaproteobacteria;Burkholderiales;Burkholderiales_incertae_sedis;Rubrivivax;
OTU_353	0.000372615	0.0178571	0.0836789	0.0353281	0.18548	0.319284	0.212198	0.449572	Under	T1.CV.model.t1	Bacteria;Firmicutes;Bacilli;Lactobacillales;Lactobacillaceae;Lactobacillus;
OTU_2361	0.000377696	0.0357143	0.0847985	0.0360043	0.1869	0.322846	0.215209	0.453227	Under	T1.CV.model.t1	Bacteria;Proteobacteria;Alphaproteobacteria;Sphingomonadales;Sphingomonadaceae;Sphingomonas;
OTU_8819	0.000381099	0.0357143	0.085548	0.0364585	0.187848	0.32522	0.21722	0.45566	Under	T1.CV.model.t1	Bacteria;Proteobacteria;Gammaproteobacteria;Cardiobacteriales;Cardiobacteriaceae;Cardiobacterium;
OTU_1338	0.000384734	0.0357143	0.0863484	0.0369449	0.18886	0.327748	0.219365	0.458246	Under	T1.CV.model.t1	Bacteria;Bacteroidetes;Sphingobacteria;Sphingobacteriales;Chitinophagaceae;Segetibacter;
OTU_2410	0.000385489	0.0357143	0.0865145	0.0370461	0.189069	0.328271	0.219809	0.458781	Under	T1.CV.model.t1	Bacteria;Proteobacteria;Alphaproteobacteria;Rhizobiales;Phyllobacteriaceae;Mesorhizobium;
OTU_532	0.000387672	0.0357143	0.086995	0.037339	0.189676	0.329784	0.221095	0.460326	Under	T1.CV.model.t1	Bacteria;Proteobacteria;Alphaproteobacteria;Rhodobacterales;Rhodobacteraceae;Amaricoccus;
OTU_665	0.000388935	0.0357143	0.0872731	0.0375087	0.190027	0.330658	0.221838	0.461219	Under	T1.CV.model.t1	Bacteria;Proteobacteria;Gammaproteobacteria;Oceanospirillales;Halomonadaceae;Halomonas;
OTU_1269	0.00039013	0.0357143	0.0875359	0.0376693	0.190358	0.331482	0.22254	0.46206	Under	T1.CV.model.t1	Bacteria;Firmicutes;Clostridia;Clostridiales;Clostridiaceae_;Sarcina;
OTU_122	0.00039565	0.0357143	0.08875	0.038413	0.191887	0.335282	0.225778	0.465933	Under	T1.CV.model.t1	Bacteria;Proteobacteria;Gammaproteobacteria;Pseudomonadales;Pseudomonadaceae;Pseudomonas;
OTU_1156	0.000404501	0.0357143	0.0906951	0.039611	0.194329	0.341328	0.230948	0.472079	Under	T1.CV.model.t1	Bacteria;Proteobacteria;Gammaproteobacteria;Enterobacteriales;Enterobacteriaceae;Serratia;
OTU_295	0.000407805	0.0178571	0.0914207	0.0400599	0.195238	0.343571	0.232871	0.474354	Under	T1.CV.model.t1	Bacteria;Firmicutes;Bacilli;Lactobacillales;Streptococcaceae;Lactovum;
OTU_2467	0.000407999	0.0357143	0.0914633	0.0400864	0.195291	0.343702	0.232984	0.474487	Under	T1.CV.model.t1	Bacteria;Proteobacteria;Betaproteobacteria;Rhodocyclales;Rhodocyclaceae;Methyloversatilis;
OTU_136	0.000421634	0.0357143	0.0944549	0.0419489	0.199028	0.352877	0.240879	0.483763	Under	T1.CV.model.t1	Bacteria;Proteobacteria;Betaproteobacteria;Neisseriales;Neisseriaceae;Kingella;
OTU_475	0.000426817	0.0357143	0.0955909	0.0426609	0.200442	0.35633	0.243863	0.487243	Under	T1.CV.model.t1	Bacteria;Proteobacteria;Alphaproteobacteria;Rhodospirillales;Acetobacteraceae;Stella;
OTU_1891	0.000449796	0.0357143	0.100619	0.0458424	0.206672	0.371421	0.256975	0.502376	Under	T1.CV.model.t1	Bacteria;Actinobacteria;Actinobacteria;Acidimicrobiales;Acidimicrobineae_incertae_sedis;Aciditerrimonas;
OTU_553	0.000470991	0.0357143	0.105245	0.0488108	0.212362	0.385027	0.268899	0.515916	Under	T1.CV.model.t1	Bacteria;Proteobacteria;Gammaproteobacteria;Alteromonadales;Pseudoalteromonadaceae;Pseudoalteromonas;
OTU_592	0.000486894	0.0178571	0.108709	0.0510582	0.216597	0.395042	0.277737	0.525823	Under	T1.CV.model.t1	Bacteria;Proteobacteria;Alphaproteobacteria;Rhizobiales;Bradyrhizobiaceae;Bradyrhizobium;
OTU_3591	0.000491506	0.0357143	0.109712	0.051713	0.21782	0.397916	0.280282	0.528657	Under	T1.CV.model.t1	Bacteria;Proteobacteria;Alphaproteobacteria;Sphingomonadales;Sphingomonadaceae;Sphingomonas;
OTU_8533	0.000500428	0.0357143	0.111652	0.0529836	0.220179	0.403437	0.285184	0.534088	Under	T1.CV.model.t1	Bacteria;Proteobacteria;Betaproteobacteria;Burkholderiales;Oxalobacteraceae;Undibacterium;
OTU_4692	0.000501557	0.0357143	0.111897	0.0531448	0.220477	0.404133	0.285802	0.534771	Under	T1.CV.model.t1	Bacteria;Tenericutes;Mollicutes;Mycoplasmatales;Mycoplasmataceae;Mycoplasma;
OTU_386	0.000520988	0.0357143	0.116113	0.0559297	0.225583	0.415968	0.296365	0.546359	Under	T1.CV.model.t1	Bacteria;Synergistetes;Synergistia;Synergistales;Synergistaceae;Pyramidobacter;
OTU_690	0.00054622	0.0535714	0.121573	0.0595781	0.232154	0.430988	0.30987	0.560966	Under	T1.CV.model.t1	Bacteria;Proteobacteria;Gammaproteobacteria;Oceanospirillales;Alcanivoracaceae;Alcanivorax;
OTU_192	0.000552131	0.0535714	0.12285	0.0604377	0.233684	0.43445	0.312998	0.564318	Under	T1.CV.model.t1	Bacteria;Bacteroidetes;Sphingobacteria;Sphingobacteriales;Chitinophagaceae;Segetibacter;
OTU_70	0.000563403	0.0357143	0.125282	0.0620819	0.236592	0.440994	0.318928	0.570637	Under	T1.CV.model.t1	Bacteria;Proteobacteria;Alphaproteobacteria;Rhodobacterales;Rhodobacteraceae;Shimia;
OTU_1356	0.000565421	0.0535714	0.125717	0.062377	0.237111	0.442158	0.319984	0.571758	Under	T1.CV.model.t1	Bacteria;Bacteroidetes;Sphingobacteria;Sphingobacteriales;Chitinophagaceae;Segetibacter;
OTU_1918	0.000576407	0.0535714	0.128084	0.0639867	0.239931	0.448451	0.325709	0.577811	Under	T1.CV.model.t1	Bacteria;Actinobacteria;Actinobacteria;Acidimicrobiales;Acidimicrobineae_incertae_sedis;Aciditerrimonas;
OTU_2035	0.000582563	0.0535714	0.129409	0.0648911	0.241506	0.451945	0.328896	0.581164	Under	T1.CV.model.t1	Bacteria;Proteobacteria;Alphaproteobacteria;Rhizobiales;Methylobacteriaceae;Methylobacterium;
OTU_514	0.000602518	0.0357143	0.133696	0.0678351	0.246586	0.463123	0.33913	0.59185	Under	T1.CV.model.t1	Bacteria;Proteobacteria;Deltaproteobacteria;Myxococcales;Phaselicystidaceae;Phaselicystis;
OTU_135	0.000622905	0.0535714	0.138065	0.0708606	0.251737	0.474307	0.34943	0.602482	Under	T1.CV.model.t1	Bacteria;Proteobacteria;Gammaproteobacteria;Pseudomonadales;Pseudomonadaceae;Pseudomonas;
OTU_88	0.000626907	0.0535714	0.138921	0.0714566	0.252744	0.476475	0.351434	0.604537	Under	T1.CV.model.t1	Bacteria;Firmicutes;Bacilli;Bacillales;Planococcaceae;Lysinibacillus;
OTU_1239	0.000627301	0.0357143	0.139006	0.0715153	0.252843	0.476688	0.351631	0.604738	Under	T1.CV.model.t1	Bacteria;Bacteroidetes;Sphingobacteria;Sphingobacteriales;Cytophagaceae;Runella;
OTU_1358	0.000631539	0.0535714	0.139912	0.0721473	0.253908	0.478974	0.353746	0.606901	Under	T1.CV.model.t1	Bacteria;Tenericutes;Mollicutes;Mycoplasmatales;Mycoplasmataceae;Mycoplasma;
OTU_6591	0.000652017	0.0357143	0.144284	0.0752103	0.259028	0.489876	0.363867	0.617184	Under	T1.CV.model.t1	Bacteria;Fusobacteria.ph;Fusobacteria.cl;Fusobacteriales;Leptotrichiaceae;Leptotrichia;
OTU_416	0.000652027	0.0357143	0.144286	0.0752118	0.25903	0.489881	0.363872	0.617189	Under	T1.CV.model.t1	Bacteria;Proteobacteria;Gammaproteobacteria;Pseudomonadales;Moraxellaceae;Perlucidibaca;
OTU_3423	0.000654746	0.0714286	0.144866	0.0756197	0.259707	0.491311	0.365204	0.618534	Under	T1.CV.model.t1	Bacteria;Firmicutes;Clostridia;Clostridiales;Clostridiaceae_;Anaerobacter;
OTU_793	0.000658752	0.0714286	0.14572	0.0762214	0.260704	0.493412	0.367162	0.620507	Under	T1.CV.model.t1	Bacteria;Proteobacteria;Betaproteobacteria;Burkholderiales;Burkholderiaceae;Polynucleobacter;
OTU_1487	0.000667309	0.0714286	0.147542	0.077508	0.262827	0.497868	0.371323	0.624686	Under	T1.CV.model.t1	Bacteria;Proteobacteria;Gammaproteobacteria;Pseudomonadales;Pseudomonadaceae;Pseudomonas;
OTU_233	0.000675569	0.0357143	0.149299	0.0787526	0.264871	0.502133	0.375315	0.628678	Under	T1.CV.model.t1	Bacteria;Proteobacteria;Gammaproteobacteria;Pseudomonadales;Moraxellaceae;Psychrobacter;
OTU_474	0.000685153	0.0714286	0.151335	0.0801996	0.267235	0.507036	0.379914	0.633256	Under	T1.CV.model.t1	Bacteria;Proteobacteria;Gammaproteobacteria;Pseudomonadales;Pseudomonadaceae;Rhizobacter;
OTU_663	0.000685236	0.0535714	0.151353	0.0802122	0.267256	0.507079	0.379954	0.633295	Under	T1.CV.model.t1	Bacteria;Proteobacteria;Alphaproteobacteria;Caulobacterales;Hyphomonadaceae;Hirschia;
OTU_348	0.000690533	0.0714286	0.152477	0.0810133	0.268559	0.509768	0.382481	0.635801	Under	T1.CV.model.t1	Bacteria;Actinobacteria;Actinobacteria;Actinomycetales;Streptomycetaceae;Streptomyces;
OTU_1165	0.000698736	0.0535714	0.154217	0.0822557	0.270572	0.513903	0.386374	0.639648	Under	T1.CV.model.t1	Bacteria;Proteobacteria;Gammaproteobacteria;Alteromonadales;Pseudoalteromonadaceae;Pseudoalteromonas;
OTU_156	0.000699313	0.0714286	0.154339	0.0823432	0.270714	0.514193	0.386647	0.639917	Under	T1.CV.model.t1	Bacteria;Proteobacteria;Gammaproteobacteria;Thiotrichales;Piscirickettsiaceae;Thiomicrospira;
OTU_1897	0.000702801	0.0714286	0.155078	0.0828722	0.271568	0.51594	0.388294	0.641539	Under	T1.CV.model.t1	Bacteria;Proteobacteria;Gammaproteobacteria;Alteromonadales;Pseudoalteromonadaceae;Pseudoalteromonas;
OTU_185	0.000709354	0.0714286	0.156466	0.083867	0.27317	0.519204	0.391376	0.644567	Under	T1.CV.model.t1	Bacteria;Bacteroidetes;Bacteroidia;Bacteroidales;Porphyromonadaceae;Paludibacter;
OTU_5291	0.000710069	0.0357143	0.156617	0.0839756	0.273345	0.519559	0.391712	0.644896	Under	T1.CV.model.t1	Bacteria;Firmicutes;Negativicutes;Selenomonadales;Veillonellaceae;Selenomonas;
OTU_516	0.000748043	0.0892857	0.164634	0.0897669	0.282557	0.538036	0.409255	0.661934	Under	T1.CV.model.t1	Bacteria;Proteobacteria;Gammaproteobacteria;Legionellales;Coxiellaceae;Aquicella;
OTU_1060	0.00075609	0.0714286	0.166327	0.0909994	0.284495	0.54186	0.412906	0.665439	Under	T1.CV.model.t1	Bacteria;Proteobacteria;Gammaproteobacteria;Chromatiales;Halothiobacillaceae;Halothiobacillus;
OTU_243	0.000764681	0.0892857	0.168133	0.092317	0.286557	0.545907	0.416778	0.669142	Under	T1.CV.model.t1	Bacteria;Proteobacteria;Alphaproteobacteria;Rhizobiales;Hyphomicrobiaceae;Devosia;
OTU_1010	0.000776285	0.0535714	0.170569	0.0940998	0.289334	0.551317	0.421966	0.674079	Under	T1.CV.model.t1	Bacteria;Actinobacteria;Actinobacteria;Actinomycetales;Nocardioidaceae;Aeromicrobium;
OTU_8558	0.000779271	0.0892857	0.171195	0.094559	0.290046	0.552698	0.423293	0.675337	Under	T1.CV.model.t1	Bacteria;Proteobacteria;Gammaproteobacteria;Xanthomonadales;Xanthomonadaceae;Aquimonas;
OTU_3897	0.000787367	0.0535714	0.172892	0.0958055	0.291976	0.556423	0.426875	0.678726	Under	T1.CV.model.t1	Bacteria;Proteobacteria;Alphaproteobacteria;Rhizobiales;Phyllobacteriaceae;Mesorhizobium;
OTU_41	0.000792772	0.0714286	0.174024	0.0966384	0.293261	0.558892	0.429254	0.680969	Under	T1.CV.model.t1	Bacteria;Proteobacteria;Gammaproteobacteria;Pseudomonadales;Moraxellaceae;Moraxella;
OTU_120	0.000801278	0.0535714	0.175803	0.0979506	0.295279	0.56275	0.432976	0.684467	Under	T1.CV.model.t1	Bacteria;Actinobacteria;Actinobacteria;Actinomycetales;Nocardiaceae;Rhodococcus;
OTU_445	0.000854666	0.0892857	0.186923	0.106222	0.307819	0.586208	0.455766	0.705582	Under	T1.CV.model.t1	Bacteria;Proteobacteria;Gammaproteobacteria;Pseudomonadales;Moraxellaceae;Perlucidibaca;
OTU_402	0.000863168	0.107143	0.188686	0.107545	0.309796	0.589826	0.459305	0.708815	Under	T1.CV.model.t1	Bacteria;Proteobacteria;Betaproteobacteria;Burkholderiales;Comamonadaceae;Variovorax;
OTU_1624	0.000863239	0.0714286	0.188701	0.107556	0.309813	0.589856	0.459334	0.708842	Under	T1.CV.model.t1	Bacteria;Proteobacteria;Gammaproteobacteria;Alteromonadales;Colwelliaceae;Thalassomonas;
OTU_6	0.000871762	0.107143	0.190466	0.108883	0.31179	0.593451	0.462857	0.712047	Under	T1.CV.model.t1	Bacteria;Proteobacteria;Betaproteobacteria;Burkholderiales;Oxalobacteraceae;Oxalicibacterium;
OTU_203	0.000888716	0.0357143	0.193971	0.111526	0.315707	0.600508	0.469792	0.718321	Under	T1.CV.model.t1	Bacteria;Proteobacteria;Gammaproteobacteria;Enterobacteriales;Enterobacteriaceae;Serratia;
OTU_781	0.000919257	0.0892857	0.200265	0.1163	0.322712	0.612914	0.482043	0.729289	Under	T1.CV.model.t1	Bacteria;Firmicutes;Bacilli;Lactobacillales;Streptococcaceae;Streptococcus;
OTU_235	0.000923224	0.107143	0.20108	0.116921	0.323617	0.614497	0.483612	0.730683	Under	T1.CV.model.t1	Bacteria;Proteobacteria;Gammaproteobacteria;Oceanospirillales;Oceanospirillaceae;Neptuniibacter;
OTU_67	0.000924013	0.0535714	0.201242	0.117045	0.323797	0.614812	0.483924	0.730959	Under	T1.CV.model.t1	Bacteria;Firmicutes;Bacilli;Lactobacillales;Lactobacillaceae;Lactobacillus;
OTU_116	0.000932902	0.0357143	0.203067	0.118437	0.32582	0.618332	0.487418	0.734054	Under	T1.CV.model.t1	Bacteria;Proteobacteria;Alphaproteobacteria;Kordiimonadales;Kordiimonadaceae;Kordiimonas;
OTU_459	0.00107489	0.107143	0.231898	0.140801	0.357416	0.670402	0.539864	0.779063	Under	T1.CV.model.t1	Bacteria;Proteobacteria;Alphaproteobacteria;Rhodospirillales;Rhodospirillaceae;Dongia;
OTU_599	0.00108817	0.107143	0.234562	0.142901	0.360302	0.674892	0.544455	0.782875	Under	T1.CV.model.t1	Bacteria;Proteobacteria;Betaproteobacteria;Hydrogenophilales;Hydrogenophilaceae;Hydrogenophilus;
OTU_601	0.00110456	0.0892857	0.237844	0.145494	0.363851	0.680351	0.550054	0.787494	Under	T1.CV.model.t1	Bacteria;Spirochaetes;Spirochaetes;Spirochaetales;Leptospiraceae;Leptospira;
OTU_374	0.00111589	0.142857	0.240107	0.147288	0.366293	0.684071	0.553878	0.790632	Under	T1.CV.model.t1	Bacteria;Firmicutes;Bacilli;Bacillales;Planococcaceae;Planococcus;
OTU_260	0.00113411	0.125	0.243739	0.150174	0.370206	0.689964	0.559953	0.795585	Under	T1.CV.model.t1	Bacteria;Proteobacteria;Epsilonproteobacteria;Campylobacterales;Helicobacteraceae;Wolinella;
OTU_202	0.00115328	0.0892857	0.247549	0.153211	0.374299	0.696044	0.566242	0.800675	Under	T1.CV.model.t1	Bacteria;Proteobacteria;Alphaproteobacteria;Rhodospirillales;Acetobacteraceae;Acidiphilium;
OTU_7	0.00120838	0.107143	0.258435	0.161947	0.385938	0.712865	0.58376	0.814641	Under	T1.CV.model.t1	Bacteria;Proteobacteria;Gammaproteobacteria;Pseudomonadales;Moraxellaceae;Acinetobacter;
OTU_242	0.00121622	0.142857	0.259976	0.16319	0.387578	0.715181	0.586185	0.81655	Under	T1.CV.model.t1	Bacteria;Proteobacteria;Gammaproteobacteria;Thiotrichales;Thiotrichaceae;Thiothrix;
OTU_30	0.00125599	0.0714286	0.267763	0.169497	0.395846	0.726648	0.598245	0.825951	Under	T1.CV.model.t1	Bacteria;Proteobacteria;Gammaproteobacteria;Legionellales;Legionellaceae;Legionella;
OTU_508	0.00131991	0.160714	0.280175	0.179632	0.408941	0.744121	0.616787	0.840112	Under	T1.CV.model.t1	Bacteria;Proteobacteria;Alphaproteobacteria;Caulobacterales;Hyphomonadaceae;Maricaulis;
OTU_774	0.0013781	0.125	0.291358	0.188849	0.420654	0.759053	0.632801	0.852046	Under	T1.CV.model.t1	Bacteria;Proteobacteria;Alphaproteobacteria;Sphingomonadales;Sphingomonadaceae;Sandarakinorhabdus;
OTU_2867	0.00150354	0.125	0.31509	0.208662	0.445258	0.78835	0.664704	0.874976	Under	T1.CV.model.t1	Bacteria;Proteobacteria;Gammaproteobacteria;Alteromonadales;Alteromonadaceae;Aestuariibacter;
OTU_331	0.00153885	0.160714	0.321676	0.21422	0.452028	0.795935	0.673075	0.8808	Under	T1.CV.model.t1	Bacteria;Bacteroidetes;Sphingobacteria;Sphingobacteriales;Chitinophagaceae;Sediminibacterium;
OTU_340	0.00165435	0.178571	0.342933	0.232324	0.473707	0.8189	0.698733	0.898124	Under	T1.CV.model.t1	Bacteria;Bacteroidetes;Sphingobacteria;Sphingobacteriales;Sphingobacteriaceae;Olivibacter;
OTU_373	0.00166974	0.232143	0.34573	0.234725	0.476542	0.821757	0.70196	0.900245	Under	T1.CV.model.t1	Bacteria;Bacteroidetes;Flavobacteria;Flavobacteriales;Flavobacteriaceae;Chryseobacterium;
OTU_64	0.00167269	0.196429	0.346267	0.235187	0.477085	0.822301	0.702575	0.900648	Under	T1.CV.model.t1	Bacteria;Proteobacteria;Gammaproteobacteria;Pasteurellales;Pasteurellaceae;Actinobacillus;
OTU_343	0.00168239	0.125	0.348026	0.236699	0.478864	0.824074	0.704582	0.901959	Under	T1.CV.model.t1	Bacteria;Actinobacteria;Actinobacteria;Bifidobacteriales;Bifidobacteriaceae;Bifidobacterium;
OTU_98	0.00171572	0.196429	0.354044	0.241887	0.48494	0.830031	0.71135	0.90634	Under	T1.CV.model.t1	Bacteria;Proteobacteria;Gammaproteobacteria;Enterobacteriales;Enterobacteriaceae;Erwinia;
OTU_354	0.00173427	0.160714	0.357378	0.244769	0.488298	0.83326	0.715033	0.9087	Under	T1.CV.model.t1	Bacteria;Actinobacteria;Actinobacteria;Actinomycetales;Mycobacteriaceae;Mycobacterium;
OTU_153	0.00177883	0.214286	0.36534	0.251677	0.496292	0.840767	0.723642	0.914143	Under	T1.CV.model.t1	Bacteria;Proteobacteria;Betaproteobacteria;Burkholderiales;Burkholderiales_incertae_sedis;Methylibium;
OTU_237	0.00181786	0.25	0.372258	0.257706	0.503211	0.847065	0.73091	0.91866	Under	T1.CV.model.t1	Bacteria;Proteobacteria;Alphaproteobacteria;Sphingomonadales;Sphingomonadaceae;Sphingomonas;
OTU_293	0.00183987	0.232143	0.376137	0.261097	0.50708	0.850506	0.734902	0.921109	Under	T1.CV.model.t1	Bacteria;Firmicutes;Bacilli;Lactobacillales;Streptococcaceae;Streptococcus;
OTU_767	0.00186103	0.196429	0.37985	0.264351	0.510775	0.85374	0.738667	0.923398	Under	T1.CV.model.t1	Bacteria;Bacteroidetes;Sphingobacteria;Sphingobacteriales;Cytophagaceae;Runella;
OTU_269	0.00212101	0.25	0.424231	0.303781	0.554409	0.888219	0.779663	0.946931	Under	T1.CV.model.t1	Bacteria;Proteobacteria;Alphaproteobacteria;Rhizobiales;Hyphomicrobiaceae;Devosia;
OTU_187	0.00213879	0.160714	0.427182	0.306437	0.557276	0.890255	0.78214	0.948266	Under	T1.CV.model.t1	Bacteria;Proteobacteria;Gammaproteobacteria;Pseudomonadales;Moraxellaceae;Perlucidibaca;
OTU_159	0.00214238	0.232143	0.427777	0.306973	0.557853	0.890662	0.782636	0.948532	Under	T1.CV.model.t1	Bacteria;Proteobacteria;Alphaproteobacteria;Sphingomonadales;Sphingomonadaceae;Sphingomonas;
OTU_220	0.00218941	0.25	0.435524	0.31397	0.565356	0.895852	0.788985	0.951897	Under	T1.CV.model.t1	Bacteria;Bacteroidetes;Sphingobacteria;Sphingobacteriales;Sphingobacteriaceae;Pedobacter;
OTU_263	0.00219658	0.267857	0.436698	0.315033	0.566491	0.896622	0.78993	0.952392	Under	T1.CV.model.t1	Bacteria;Proteobacteria;Gammaproteobacteria;Alteromonadales;Alteromonadaceae;Marinobacterium;
OTU_288	0.00220097	0.285714	0.437418	0.315685	0.567186	0.897091	0.790507	0.952693	Under	T1.CV.model.t1	Bacteria;Proteobacteria;Gammaproteobacteria;Pasteurellales;Pasteurellaceae;Actinobacillus;
OTU_319	0.00231025	0.303571	0.455086	0.331766	0.584173	0.908089	0.804148	0.959636	Under	T1.CV.model.t1	Bacteria;Proteobacteria;Alphaproteobacteria;Rhodospirillales;Acetobacteraceae;Ameyamaea;
OTU_139	0.00263874	0.321429	0.505757	0.378713	0.632062	0.93457	0.838091	0.975256	Under	T1.CV.model.t1	Bacteria;Proteobacteria;Epsilonproteobacteria;Nautiliales;Nautiliaceae;Caminibacter;
OTU_40	0.00286005	0.375	0.537847	0.409075	0.66176	0.947963	0.856012	0.982401	Under	T1.CV.model.t1	Bacteria;Proteobacteria;Alphaproteobacteria;Rhodobacterales;Rhodobacteraceae;Ruegeria;
OTU_14	0.00292622	0.410714	0.547126	0.417946	0.670256	0.951408	0.860725	0.984135	Under	T1.CV.model.t1	Bacteria;Proteobacteria;Gammaproteobacteria;Legionellales;Legionellaceae;Legionella;
OTU_26	0.00339721	0.285714	0.609062	0.478231	0.725892	0.970159	0.887354	0.992603	Under	T1.CV.model.t1	Bacteria;Proteobacteria;Alphaproteobacteria;Sphingomonadales;Sphingomonadaceae;Sphingosinicella;
OTU_4	0.00350643	0.446429	0.62242	0.491483	0.737639	0.973351	0.892088	0.993841	Under	T1.CV.model.t1	Bacteria;Spirochaetes;Spirochaetes;Spirochaetales;Spirochaetales_incertae_sedis;Exilispira;
OTU_86	0.00365752	0.321429	0.640291	0.509359	0.753212	0.977211	0.897915	0.995239	Under	T1.CV.model.t1	Bacteria;Proteobacteria;Gammaproteobacteria;Pseudomonadales;Moraxellaceae;Moraxella;
OTU_15	0.00483031	0.625	0.756762	0.630334	0.850225	0.993242	0.923717	0.99944	Under	T1.CV.model.t1	Bacteria;Tenericutes;Mollicutes;Mycoplasmatales;Mycoplasmataceae;Ureaplasma;
OTU_11	0.00541559	0.589286	0.801742	0.679518	0.885226	0.996317	0.929092	0.999821	Under	T1.CV.model.t1	Bacteria;Proteobacteria;Deltaproteobacteria;Myxococcales;Nannocystaceae;Plesiocystis;
OTU_16	0.00678298	0.767857	0.87966	0.769326	0.94125	0.99911	0.934151	0.999989	Under	T1.CV.model.t1	Bacteria;Proteobacteria;Gammaproteobacteria;Alteromonadales;Shewanellaceae;Shewanella;
	p	freq	freq.pred	pred.lwr	pred.upr	bino.pred	bino.lwr	bino.upr	fit_class	Model.name	TaxaPath
OTU_1514	0.000106108	0.142857	0.0243203	0.00530125	0.104411	0.0985754	0.0445434	0.204146	Upper	T3.CC.model.t3	Bacteria;Firmicutes;Bacilli;Bacillales;Paenibacillaceae_;Paenibacillus;
OTU_2025	0.00010844	0.107143	0.024853	0.0054937	0.105215	0.100629	0.0458487	0.206684	Upper	T3.CC.model.t3	Bacteria;Actinobacteria;Actinobacteria;Actinomycetales;Microbacteriaceae;Agromyces;
OTU_1878	0.000111394	0.125	0.0255278	0.00574062	0.106231	0.103224	0.0475092	0.209881	Upper	T3.CC.model.t3	Bacteria;Firmicutes;Bacilli;Bacillales;Sporolactobacillaceae;Sporolactobacillaceae_incertae_sedis;
OTU_2042	0.000112921	0.178571	0.0258765	0.0058696	0.106755	0.104563	0.0483705	0.211525	Upper	T3.CC.model.t3	Bacteria;Actinobacteria;Actinobacteria;Actinomycetales;Streptomycetaceae;Kitasatospora;
OTU_11091	0.000115924	0.142857	0.026562	0.00612579	0.107782	0.107189	0.0500691	0.21474	Upper	T3.CC.model.t3	Bacteria;Aquificae;Aquificae;Aquificales;Aquificaceae;Hydrogenivirga;
OTU_2870	0.000116105	0.125	0.0266033	0.00614132	0.107844	0.107347	0.0501716	0.214933	Upper	T3.CC.model.t3	Bacteria;Proteobacteria;Gammaproteobacteria;Legionellales;Legionellaceae;Legionella;
OTU_2078	0.000117646	0.125	0.0269552	0.00627428	0.108369	0.108691	0.0510466	0.216575	Upper	T3.CC.model.t3	Bacteria;Actinobacteria;Actinobacteria;Actinomycetales;Micrococcaceae;Micrococcus;
OTU_1017	0.000118644	0.160714	0.0271829	0.0063608	0.108709	0.109561	0.0516138	0.217635	Upper	T3.CC.model.t3	Bacteria;Proteobacteria;Gammaproteobacteria;Aeromonadales;Succinivibrionaceae;Ruminobacter;
OTU_1332	0.000120986	0.125	0.0277176	0.00656543	0.109505	0.111599	0.0529487	0.220115	Upper	T3.CC.model.t3	Bacteria;Actinobacteria;Actinobacteria;Actinomycetales;Propionibacteriaceae;Auraticoccus;
OTU_4309	0.000126509	0.142857	0.0289778	0.00705562	0.111374	0.116385	0.0561102	0.225911	Upper	T3.CC.model.t3	Bacteria;Tenericutes;Mollicutes;Mycoplasmatales;Mycoplasmataceae;Mycoplasma;
OTU_6275	0.000130567	0.142857	0.0299035	0.00742259	0.112739	0.119886	0.0584454	0.230128	Upper	T3.CC.model.t3	Bacteria;Proteobacteria;Gammaproteobacteria;Legionellales;Legionellaceae;Legionella;
OTU_828	0.000131889	0.142857	0.0302048	0.00754328	0.113182	0.121022	0.0592077	0.231493	Upper	T3.CC.model.t3	Bacteria;Bacteroidetes;Flavobacteria;Flavobacteriales;Flavobacteriaceae;Muriicola;
OTU_743	0.000132555	0.160714	0.0303569	0.0076044	0.113406	0.121595	0.0595928	0.23218	Upper	T3.CC.model.t3	Bacteria;Acidobacteria;Holophagae;Holophagales;Holophagaceae;Geothrix;
OTU_169	0.000134329	0.125	0.0307613	0.00776769	0.113999	0.123118	0.0606182	0.234004	Upper	T3.CC.model.t3	Bacteria;Tenericutes;Mollicutes;Mycoplasmatales;Mycoplasmataceae;Mycoplasma;
OTU_1465	0.000135531	0.125	0.0310353	0.00787894	0.114401	0.124148	0.061314	0.235237	Upper	T3.CC.model.t3	Bacteria;Firmicutes;Bacilli;Lactobacillales;Streptococcaceae;Lactococcus;
OTU_1255	0.000139544	0.142857	0.0319502	0.00825383	0.115739	0.127579	0.0636428	0.23933	Upper	T3.CC.model.t3	Bacteria;Proteobacteria;Betaproteobacteria;Burkholderiales;Comamonadaceae;Hydrogenophaga;
OTU_6893	0.00014322	0.125	0.0327879	0.00860165	0.116959	0.13071	0.0657824	0.243051	Upper	T3.CC.model.t3	Bacteria;Bacteroidetes;Bacteroidia;Bacteroidales;Porphyromonadaceae;Parabacteroides;
OTU_10956	0.000143415	0.125	0.0328325	0.00862028	0.117023	0.130877	0.0658964	0.243248	Upper	T3.CC.model.t3	Bacteria;Proteobacteria;Deltaproteobacteria;Myxococcales;Cystobacteraceae;Cystobacter;
OTU_8463	0.000146172	0.142857	0.0334607	0.00888405	0.117935	0.133217	0.0675051	0.24602	Upper	T3.CC.model.t3	Bacteria;Armatimonadetes;Chthonomonadetes;Chthonomonadales;Chthonomonadaceae;Chthonomonas/Armatimonadetes_gp;
OTU_158	0.00015052	0.142857	0.034451	0.00930469	0.119368	0.136896	0.0700484	0.250361	Upper	T3.CC.model.t3	Bacteria;Tenericutes;Mollicutes;Mycoplasmatales;Mycoplasmataceae;Mycoplasma;
OTU_1222	0.000152076	0.125	0.0348054	0.00945659	0.11988	0.138208	0.0709604	0.251906	Upper	T3.CC.model.t3	Bacteria;Proteobacteria;Gammaproteobacteria;Legionellales;Legionellaceae;Legionella;
OTU_2981	0.000153912	0.178571	0.0352235	0.00963671	0.120482	0.139755	0.0720375	0.253723	Upper	T3.CC.model.t3	Bacteria;Bacteroidetes;Bacteroidia;Bacteroidales;Porphyromonadaceae;Parabacteroides;
OTU_5454	0.000155914	0.178571	0.0356793	0.00983423	0.121138	0.141438	0.0732133	0.255697	Upper	T3.CC.model.t3	Bacteria;Firmicutes;Clostridia;Clostridiales;Peptococcaceae_;Thermincola;
OTU_110	0.000161945	0.125	0.0370522	0.0104361	0.123105	0.146488	0.076763	0.261599	Upper	T3.CC.model.t3	Bacteria;Tenericutes;Mollicutes;Mycoplasmatales;Mycoplasmataceae;Mycoplasma;
OTU_2047	0.000162366	0.142857	0.0371479	0.0104784	0.123242	0.146839	0.0770108	0.262008	Upper	T3.CC.model.t3	Bacteria;Bacteroidetes;Flavobacteria;Flavobacteriales;Flavobacteriaceae;Pseudozobellia;
OTU_183	0.000163903	0.125	0.0374976	0.0106335	0.123741	0.14812	0.0779172	0.2635	Upper	T3.CC.model.t3	Bacteria;Firmicutes;Bacilli;Bacillales;Paenibacillaceae_;Paenibacillus;
OTU_939	0.00016558	0.125	0.0378792	0.0108036	0.124286	0.149517	0.0789072	0.265124	Upper	T3.CC.model.t3	Bacteria;Firmicutes;Bacilli;Bacillales;Bacillaceae_;Bacillus;
OTU_893	0.000172355	0.214286	0.0394202	0.0114979	0.126475	0.155134	0.0829123	0.271633	Upper	T3.CC.model.t3	Bacteria;Actinobacteria;Actinobacteria;Actinomycetales;Streptomycetaceae;Streptomyces;
OTU_70	0.000178247	0.160714	0.04076	0.0121113	0.128369	0.15999	0.0864037	0.27723	Upper	T3.CC.model.t3	Bacteria;Firmicutes;Clostridia;Clostridiales;Ruminococcaceae;Ruminococcus;
OTU_12133	0.000180697	0.142857	0.0413167	0.0123689	0.129154	0.162001	0.0878569	0.279539	Upper	T3.CC.model.t3	Bacteria;Proteobacteria;Gammaproteobacteria;Enterobacteriales;Enterobacteriaceae;Escherichia/Shigella;
OTU_1468	0.00018932	0.142857	0.0432759	0.0132869	0.131903	0.169039	0.0929793	0.287591	Upper	T3.CC.model.t3	Bacteria;Proteobacteria;Gammaproteobacteria;Oceanospirillales;Alcanivoracaceae;Kangiella;
OTU_1648	0.000192746	0.160714	0.0440538	0.0136564	0.132989	0.171819	0.0950167	0.290756	Upper	T3.CC.model.t3	Bacteria;Proteobacteria;Betaproteobacteria;Burkholderiales;Comamonadaceae;Acidovorax;
OTU_6946	0.000199637	0.142857	0.045618	0.0144076	0.135166	0.177383	0.0991182	0.297067	Upper	T3.CC.model.t3	Bacteria;Planctomycetes;Planctomycetacia;Planctomycetales;Planctomycetaceae;Planctomyces;
OTU_1190	0.000207753	0.160714	0.0474594	0.0153057	0.137714	0.183888	0.103953	0.304408	Upper	T3.CC.model.t3	Bacteria;Tenericutes;Mollicutes;Entomoplasmatales;Entomoplasmataceae;Mesoplasma;
OTU_6826	0.000218301	0.142857	0.0498509	0.0164932	0.141002	0.192266	0.110238	0.313802	Upper	T3.CC.model.t3	Bacteria;Proteobacteria;Alphaproteobacteria;Rhodospirillales;Acetobacteraceae;Neokomagataea;
OTU_436	0.000218702	0.142857	0.0499418	0.0165388	0.141127	0.192582	0.110477	0.314156	Upper	T3.CC.model.t3	Bacteria;Proteobacteria;Betaproteobacteria;Burkholderiales;Comamonadaceae;Hydrogenophaga;
OTU_2968	0.000222357	0.142857	0.0507698	0.0169557	0.14226	0.195463	0.112655	0.317371	Upper	T3.CC.model.t3	Bacteria;Bacteroidetes;Bacteroidia;Bacteroidales;Porphyromonadaceae;Porphyromonas;
OTU_1301	0.000234788	0.25	0.0535848	0.0183927	0.146091	0.205188	0.120059	0.328167	Upper	T3.CC.model.t3	Bacteria;Proteobacteria;Epsilonproteobacteria;Campylobacterales;Campylobacteraceae;Campylobacter;
OTU_885	0.000245955	0.196429	0.0561113	0.0197074	0.149505	0.213823	0.126702	0.337687	Upper	T3.CC.model.t3	Bacteria;Proteobacteria;Gammaproteobacteria;Chromatiales;Chromatiaceae;Rheinheimera;
OTU_10464	0.000247996	0.178571	0.0565728	0.0199501	0.150126	0.215392	0.127915	0.339409	Upper	T3.CC.model.t3	Bacteria;Proteobacteria;Betaproteobacteria;Burkholderiales;Burkholderiales_incertae_sedis;Thiobacter;
OTU_642	0.000248155	0.178571	0.0566086	0.0199689	0.150174	0.215513	0.128009	0.339542	Upper	T3.CC.model.t3	Bacteria;Proteobacteria;Gammaproteobacteria;Thiotrichales;Thiotrichales_incertae_sedis;Caedibacter;
OTU_1092	0.000262229	0.160714	0.0597889	0.0216612	0.154434	0.22624	0.13636	0.351268	Upper	T3.CC.model.t3	Bacteria;Proteobacteria;Alphaproteobacteria;Rhizobiales;Methylocystaceae;Methylocystis;
OTU_379	0.000263881	0.232143	0.060162	0.021862	0.154932	0.227489	0.137338	0.352627	Upper	T3.CC.model.t3	Bacteria;Proteobacteria;Alphaproteobacteria;Rickettsiales;Rickettsiaceae;Rickettsia;
OTU_7856	0.000272986	0.196429	0.0622173	0.022976	0.157665	0.23434	0.142725	0.360062	Upper	T3.CC.model.t3	Bacteria;Proteobacteria;Alphaproteobacteria;Rickettsiales;Rickettsiaceae;Orientia;
OTU_932	0.000285569	0.214286	0.0650552	0.0245359	0.161416	0.243707	0.150148	0.370171	Upper	T3.CC.model.t3	Bacteria;Proteobacteria;Betaproteobacteria;Burkholderiales;Comamonadaceae;Rhodoferax;
OTU_2011	0.000290047	0.178571	0.0660642	0.0250965	0.162744	0.247013	0.152783	0.373723	Upper	T3.CC.model.t3	Bacteria;Proteobacteria;Alphaproteobacteria;Rhizobiales;Hyphomicrobiaceae;Pedomicrobium;
OTU_10015	0.000292903	0.214286	0.0667077	0.0254556	0.163589	0.249114	0.154462	0.375977	Upper	T3.CC.model.t3	Bacteria;Firmicutes;Bacilli;Lactobacillales;Lactobacillaceae;Lactobacillus;
OTU_2995	0.000295632	0.196429	0.0673224	0.0257997	0.164396	0.251116	0.156064	0.378121	Upper	T3.CC.model.t3	Bacteria;Firmicutes;Clostridia;Clostridiales;Clostridiaceae_;Thermotalea;
OTU_1412	0.000307682	0.178571	0.070035	0.0273312	0.167941	0.259892	0.163122	0.387489	Upper	T3.CC.model.t3	Bacteria;Firmicutes;Clostridia;Clostridiales;Clostridiales_Incertae_Sedis_XI;Peptoniphilus;
OTU_1937	0.000311578	0.214286	0.0709113	0.0278304	0.169082	0.262708	0.165397	0.390483	Upper	T3.CC.model.t3	Bacteria;Firmicutes;Bacilli;Bacillales;Thermoactinomycetaceae_;Thermoactinomyces;
OTU_6006	0.000318326	0.178571	0.0724286	0.0286996	0.171053	0.267559	0.169331	0.39563	Upper	T3.CC.model.t3	Bacteria;Proteobacteria;Gammaproteobacteria;Pseudomonadales;Moraxellaceae;Acinetobacter;
OTU_758	0.000332533	0.178571	0.0756202	0.030548	0.175178	0.277669	0.177578	0.406304	Upper	T3.CC.model.t3	Bacteria;Firmicutes;Clostridia;Clostridiales;Peptococcaceae_;Thermincola;
OTU_5981	0.00035028	0.196429	0.0796014	0.0328899	0.180287	0.290102	0.18781	0.419342	Upper	T3.CC.model.t3	Bacteria;Bacteroidetes;Flavobacteria;Flavobacteriales;Flavobacteriaceae;Cloacibacterium;
OTU_1053	0.000367105	0.232143	0.0833698	0.0351419	0.185088	0.301691	0.197434	0.431409	Upper	T3.CC.model.t3	Bacteria;Actinobacteria;Actinobacteria;Actinomycetales;Pseudonocardiaceae;Yuhushiella;
OTU_1279	0.000367279	0.196429	0.0834089	0.0351654	0.185138	0.301811	0.197534	0.431533	Upper	T3.CC.model.t3	Bacteria;Tenericutes;Mollicutes;Entomoplasmatales;Spiroplasmataceae;Spiroplasma;
OTU_6170	0.000372766	0.232143	0.0846365	0.0359063	0.186694	0.305548	0.200655	0.435407	Upper	T3.CC.model.t3	Bacteria;Bacteroidetes;Flavobacteria;Flavobacteriales;Flavobacteriaceae;Winogradskyella;
OTU_10970	0.000376826	0.232143	0.0855448	0.0364565	0.187844	0.308302	0.20296	0.438255	Upper	T3.CC.model.t3	Bacteria;Tenericutes;Mollicutes;Mycoplasmatales;Mycoplasmataceae;Mycoplasma;
OTU_756	0.000388373	0.196429	0.0881254	0.03803	0.191101	0.316072	0.209489	0.446269	Upper	T3.CC.model.t3	Bacteria;Proteobacteria;Gammaproteobacteria;Legionellales;Legionellaceae;Legionella;
OTU_62	0.000394327	0.196429	0.0894551	0.0388463	0.192773	0.320044	0.21284	0.450353	Upper	T3.CC.model.t3	Bacteria;Proteobacteria;Gammaproteobacteria;Pseudomonadales;Moraxellaceae;Moraxella;
OTU_2665	0.00040811	0.232143	0.0925303	0.0407486	0.196626	0.329152	0.220558	0.459682	Upper	T3.CC.model.t3	Bacteria;Proteobacteria;Epsilonproteobacteria;Campylobacterales;Campylobacteraceae;Campylobacter;
OTU_699	0.000419177	0.214286	0.0949967	0.0422881	0.199703	0.336377	0.226713	0.467048	Upper	T3.CC.model.t3	Bacteria;Firmicutes;Bacilli;Bacillales;Paenibacillaceae_;Brevibacillus;
OTU_6958	0.000419564	0.232143	0.0950827	0.0423421	0.19981	0.336628	0.226928	0.467303	Upper	T3.CC.model.t3	Bacteria;Actinobacteria;Actinobacteria;Actinomycetales;Micrococcaceae;Rothia;
OTU_660	0.000426144	0.25	0.0965479	0.0432627	0.201632	0.340885	0.230569	0.47163	Upper	T3.CC.model.t3	Bacteria;Proteobacteria;Betaproteobacteria;Burkholderiales;Comamonadaceae;Polaromonas;
OTU_1894	0.000443664	0.232143	0.100444	0.0457308	0.206456	0.352087	0.240198	0.482967	Upper	T3.CC.model.t3	Bacteria;Proteobacteria;Gammaproteobacteria;Pseudomonadales;Pseudomonadaceae;Pseudomonas;
OTU_938	0.000463768	0.267857	0.104907	0.0485926	0.211947	0.364708	0.251127	0.495659	Upper	T3.CC.model.t3	Bacteria;Proteobacteria;Alphaproteobacteria;Rickettsiales;Anaplasmataceae;Neorickettsia;
OTU_951	0.000464892	0.303571	0.105157	0.0487534	0.212253	0.365406	0.251734	0.496358	Upper	T3.CC.model.t3	Bacteria;Proteobacteria;Alphaproteobacteria;Rhodobacterales;Rhodobacteraceae;Rhodobacter;
OTU_536	0.000466544	0.267857	0.105523	0.04899	0.212702	0.366431	0.252626	0.497385	Upper	T3.CC.model.t3	Bacteria;Firmicutes;Bacilli;Lactobacillales;Lactobacillaceae;Lactobacillus;
OTU_10721	0.00048958	0.321429	0.110624	0.0523096	0.21893	0.380552	0.264966	0.511473	Upper	T3.CC.model.t3	Bacteria;Proteobacteria;Alphaproteobacteria;Sphingomonadales;Sphingomonadaceae;Sphingomonas;
OTU_1191	0.000510741	0.267857	0.1153	0.0553904	0.224601	0.393246	0.276148	0.52405	Upper	T3.CC.model.t3	Bacteria;Proteobacteria;Gammaproteobacteria;Pseudomonadales;Moraxellaceae;Moraxella;
OTU_965	0.000515262	0.321429	0.116298	0.0560523	0.225806	0.395925	0.278518	0.526693	Upper	T3.CC.model.t3	Bacteria;Bacteroidetes;Sphingobacteria;Sphingobacteriales;Chitinophagaceae;Filimonas;
OTU_1590	0.000520222	0.267857	0.117392	0.0567799	0.227126	0.398849	0.281109	0.529575	Upper	T3.CC.model.t3	Bacteria;Proteobacteria;Gammaproteobacteria;Alteromonadales;Shewanellaceae;Shewanella;
OTU_9449	0.000525197	0.232143	0.118488	0.0575112	0.228447	0.401768	0.283701	0.532448	Upper	T3.CC.model.t3	Bacteria;Bacteroidetes;Bacteroidia;Bacteroidales;Porphyromonadaceae;Parabacteroides;
OTU_823	0.000532241	0.267857	0.12004	0.0585492	0.230314	0.405878	0.287355	0.536484	Upper	T3.CC.model.t3	Bacteria;Firmicutes;Clostridia;Clostridiales;Clostridiaceae_;Anaerobacter;
OTU_6205	0.000537028	0.232143	0.121094	0.0592562	0.231579	0.408654	0.28983	0.539207	Upper	T3.CC.model.t3	Bacteria;Proteobacteria;Gammaproteobacteria;Pseudomonadales;Moraxellaceae;Acinetobacter;
OTU_1929	0.00053913	0.303571	0.121557	0.059567	0.232134	0.409869	0.290913	0.540397	Upper	T3.CC.model.t3	Bacteria;Proteobacteria;Gammaproteobacteria;Alteromonadales;Moritellaceae;Moritella;
OTU_636	0.000561935	0.267857	0.12657	0.0629557	0.238127	0.422892	0.302577	0.553107	Upper	T3.CC.model.t3	Bacteria;Bacteroidetes;Bacteroidia;Bacteroidales;Prevotellaceae;Prevotella;
OTU_1124	0.000581384	0.285714	0.130835	0.0658676	0.243198	0.433772	0.312385	0.563662	Upper	T3.CC.model.t3	Bacteria;Bacteroidetes;Flavobacteria;Flavobacteriales;Flavobacteriaceae;Flagellimonas;
OTU_860	0.000612331	0.267857	0.137603	0.0705396	0.251194	0.450663	0.327726	0.579934	Upper	T3.CC.model.t3	Bacteria;Proteobacteria;Betaproteobacteria;Burkholderiales;Comamonadaceae;Polaromonas;
OTU_589	0.000621219	0.267857	0.139543	0.0718896	0.253474	0.45542	0.332071	0.584492	Upper	T3.CC.model.t3	Bacteria;Spirochaetes;Spirochaetes;Spirochaetales;Leptospiraceae;Leptospira;
OTU_1002	0.000622065	0.285714	0.139727	0.0720183	0.253691	0.455871	0.332484	0.584924	Upper	T3.CC.model.t3	Bacteria;Actinobacteria;Actinobacteria;Actinomycetales;Micrococcaceae;Kocuria;
OTU_912	0.00062843	0.285714	0.141115	0.0729874	0.255318	0.45925	0.335577	0.588154	Upper	T3.CC.model.t3	Bacteria;Firmicutes;Clostridia;Clostridiales;Lachnospiraceae;Cellulosilyticum;
OTU_315	0.000628463	0.267857	0.141122	0.0729925	0.255327	0.459267	0.335593	0.588171	Upper	T3.CC.model.t3	Bacteria;Proteobacteria;Epsilonproteobacteria;Campylobacterales;Hydrogenimonaceae;Hydrogenimonas;
OTU_2759	0.000628791	0.339286	0.141194	0.0730426	0.255411	0.459441	0.335753	0.588337	Upper	T3.CC.model.t3	Bacteria;Bacteroidetes;Sphingobacteria;Sphingobacteriales;Chitinophagaceae;Terrimonas;
OTU_309	0.000672759	0.285714	0.150751	0.0797841	0.266558	0.482207	0.356742	0.609957	Upper	T3.CC.model.t3	Bacteria;Firmicutes;Clostridia;Clostridiales;Clostridiales_Incertae_Sedis_XI;Gallicola;
OTU_346	0.000696804	0.428571	0.155958	0.0835024	0.272584	0.494249	0.367944	0.621293	Upper	T3.CC.model.t3	Bacteria;Proteobacteria;Gammaproteobacteria;Cardiobacteriales;Cardiobacteriaceae;Cardiobacterium;
OTU_808	0.000749175	0.285714	0.167246	0.0916691	0.285544	0.519519	0.391674	0.644858	Upper	T3.CC.model.t3	Bacteria;Proteobacteria;Gammaproteobacteria;Alteromonadales;Psychromonadaceae;Psychromonas;
OTU_340	0.000754136	0.339286	0.168311	0.0924471	0.28676	0.521846	0.393875	0.647013	Upper	T3.CC.model.t3	Bacteria;Proteobacteria;Gammaproteobacteria;Methylococcales;Methylococcaceae;Methylosphaera;
OTU_3241	0.000769721	0.321429	0.171655	0.094896	0.290569	0.529085	0.400736	0.6537	Upper	T3.CC.model.t3	Archaea;Euryarchaeota;Halobacteria;Halobacteriales;Halobacteriaceae;Natronococcus;
OTU_2048	0.000770835	0.339286	0.171893	0.0950713	0.29084	0.529598	0.401223	0.654173	Upper	T3.CC.model.t3	Bacteria;Tenericutes;Mollicutes;Mycoplasmatales;Mycoplasmataceae;Mycoplasma;
OTU_3188	0.000777486	0.357143	0.173318	0.0961187	0.292459	0.53265	0.404124	0.656984	Upper	T3.CC.model.t3	Bacteria;Proteobacteria;Betaproteobacteria;Rhodocyclales;Rhodocyclaceae;Methyloversatilis;
OTU_345	0.000791283	0.321429	0.17627	0.0982951	0.295807	0.538919	0.410097	0.662743	Upper	T3.CC.model.t3	Bacteria;Proteobacteria;Epsilonproteobacteria;Campylobacterales;Helicobacteraceae;Helicobacter;
OTU_3573	0.000817307	0.321429	0.181823	0.102414	0.302082	0.550515	0.421196	0.673348	Upper	T3.CC.model.t3	Bacteria;Bacteroidetes;Flavobacteria;Flavobacteriales;Flavobacteriaceae;Chryseobacterium;
OTU_408	0.00086692	0.357143	0.192359	0.110309	0.313906	0.571821	0.441757	0.692665	Upper	T3.CC.model.t3	Bacteria;Tenericutes;Mollicutes;Mycoplasmatales;Mycoplasmataceae;Mycoplasma;
OTU_774	0.00091826	0.339286	0.203189	0.11853	0.325955	0.592808	0.462227	0.711474	Upper	T3.CC.model.t3	Bacteria;Bacteroidetes;Bacteroidia;Bacteroidales;Porphyromonadaceae;Parabacteroides;
OTU_10387	0.000955781	0.375	0.211057	0.124567	0.334644	0.607493	0.47668	0.724505	Upper	T3.CC.model.t3	Bacteria;Proteobacteria;Betaproteobacteria;Burkholderiales;Burkholderiales_incertae_sedis;Paucibacter;
OTU_10066	0.000976174	0.357143	0.215317	0.127857	0.339327	0.615251	0.48436	0.731346	Upper	T3.CC.model.t3	Bacteria;Proteobacteria;Gammaproteobacteria;Thiotrichales;Francisellaceae;Francisella;
OTU_8026	0.00104138	0.357143	0.228855	0.138409	0.354112	0.639046	0.508107	0.752132	Upper	T3.CC.model.t3	Bacteria;Proteobacteria;Gammaproteobacteria;Alteromonadales;Psychromonadaceae;Psychromonas;
OTU_584	0.00104992	0.357143	0.230617	0.139793	0.356026	0.642048	0.511125	0.754734	Upper	T3.CC.model.t3	Bacteria;Firmicutes;Clostridia;Halanaerobiales;Halanaerobiaceae;Halanaerobium;
OTU_82	0.00117893	0.446429	0.256994	0.160786	0.384402	0.684524	0.554344	0.791013	Upper	T3.CC.model.t3	Bacteria;Tenericutes;Mollicutes;Mycoplasmatales;Mycoplasmataceae;Mycoplasma;
OTU_9414	0.00118574	0.392857	0.258372	0.161896	0.385871	0.686621	0.556504	0.792777	Upper	T3.CC.model.t3	Bacteria;Proteobacteria;Alphaproteobacteria;Sphingomonadales;Erythrobacteraceae;Erythrobacter;
OTU_4593	0.00123772	0.410714	0.268843	0.170374	0.396989	0.702171	0.572603	0.805782	Upper	T3.CC.model.t3	Bacteria;Firmicutes;Clostridia;Clostridiales;Lachnospiraceae;Syntrophococcus;
OTU_502	0.00151902	0.464286	0.324009	0.216194	0.45442	0.773889	0.648873	0.863741	Upper	T3.CC.model.t3	Bacteria;Firmicutes;Bacilli;Lactobacillales;Leuconostocaceae;Weissella;
OTU_12522	0.00192326	0.625	0.398635	0.280919	0.529364	0.84783	0.731797	0.919206	Upper	T3.CC.model.t3	Bacteria;Proteobacteria;Gammaproteobacteria;Alteromonadales;Pseudoalteromonadaceae;Pseudoalteromonas;
OTU_3671	0.00220634	0.696429	0.447501	0.324844	0.576898	0.884696	0.775395	0.944607	Upper	T3.CC.model.t3	Bacteria;Bacteroidetes;Flavobacteria;Flavobacteriales;Flavobacteriaceae;Psychroserpens;
OTU_4572	0.00270579	0.696429	0.526789	0.398557	0.651582	0.929338	0.831243	0.972312	Upper	T3.CC.model.t3	Bacteria;Firmicutes;Bacilli;Lactobacillales;Lactobacillaceae;Lactobacillus;
OTU_9	0.00303034	0.767857	0.573599	0.443483	0.694266	0.948603	0.856884	0.982727	Upper	T3.CC.model.t3	Bacteria;Proteobacteria;Alphaproteobacteria;Rhizobiales;Phyllobacteriaceae;Mesorhizobium;
OTU_9913	0.0030495	0.767857	0.576248	0.446057	0.69665	0.94956	0.858191	0.983211	Upper	T3.CC.model.t3	Bacteria;Firmicutes;Bacilli;Bacillales;Staphylococcaceae;Salinicoccus;
OTU_324	0.000244182	0.0178571	0.0557102	0.0194972	0.148965	0.212458	0.125647	0.336186	Under	T3.CC.model.t3	Bacteria;Proteobacteria;Gammaproteobacteria;Pseudomonadales;Moraxellaceae;Moraxella;
OTU_10164	0.000247971	0.0178571	0.056567	0.019947	0.150118	0.215372	0.127899	0.339387	Under	T3.CC.model.t3	Bacteria;Proteobacteria;Gammaproteobacteria;Enterobacteriales;Enterobacteriaceae;Serratia;
OTU_245	0.000261863	0.0178571	0.0597064	0.0216169	0.154324	0.225963	0.136143	0.350966	Under	T3.CC.model.t3	Bacteria;Tenericutes;Mollicutes;Mycoplasmatales;Mycoplasmataceae;Mycoplasma;
OTU_8533	0.000308582	0.0178571	0.0702374	0.0274463	0.168205	0.260543	0.163648	0.388182	Under	T3.CC.model.t3	Bacteria;Firmicutes;Bacilli;Lactobacillales;Lactobacillaceae;Lactobacillus;
OTU_76	0.00038512	0.0357143	0.0873987	0.0375854	0.190185	0.313892	0.207653	0.444024	Under	T3.CC.model.t3	Bacteria;Bacteroidetes;Bacteroidia;Bacteroidales;Porphyromonadaceae;Porphyromonas;
OTU_5291	0.00038619	0.0357143	0.0876378	0.0377316	0.190486	0.31461	0.208258	0.444764	Under	T3.CC.model.t3	Bacteria;Proteobacteria;Alphaproteobacteria;Rhodospirillales;Acetobacteraceae;Stella;
OTU_8805	0.000393968	0.0357143	0.089375	0.0387971	0.192672	0.319806	0.212639	0.450108	Under	T3.CC.model.t3	Bacteria;Bacteroidetes;Bacteroidia;Bacteroidales;Prevotellaceae;Prevotella;
OTU_8839	0.000394012	0.0357143	0.0893847	0.038803	0.192684	0.319835	0.212663	0.450137	Under	T3.CC.model.t3	Bacteria;Bacteroidetes;Sphingobacteria;Sphingobacteriales;Chitinophagaceae;Sediminibacterium;
OTU_967	0.000424524	0.0357143	0.0961874	0.0430358	0.201184	0.33984	0.229674	0.470569	Under	T3.CC.model.t3	Bacteria;Bacteroidetes;Flavobacteria;Flavobacteriales;Flavobacteriaceae;Maribacter;
OTU_205	0.000429546	0.0357143	0.097305	0.04374	0.202571	0.343075	0.232446	0.473852	Under	T3.CC.model.t3	Bacteria;Proteobacteria;Betaproteobacteria;Burkholderiales;Burkholderiales_incertae_sedis;Aquabacterium;
OTU_4376	0.000499267	0.0357143	0.112766	0.0537163	0.221532	0.386395	0.270103	0.517273	Under	T3.CC.model.t3	Bacteria;Proteobacteria;Deltaproteobacteria;Myxococcales;Phaselicystidaceae;Phaselicystis;
OTU_2178	0.000502981	0.0357143	0.113587	0.0542574	0.222527	0.388622	0.272065	0.519478	Under	T3.CC.model.t3	Bacteria;Firmicutes;Bacilli;Lactobacillales;Enterococcaceae;Vagococcus;
OTU_262	0.000542973	0.0535714	0.122403	0.0601361	0.233148	0.412084	0.292891	0.542564	Under	T3.CC.model.t3	Bacteria;Proteobacteria;Betaproteobacteria;Burkholderiales;Oxalobacteraceae;Janthinobacterium;
OTU_207	0.000555257	0.0535714	0.125103	0.0619605	0.236378	0.419109	0.29918	0.549423	Under	T3.CC.model.t3	Bacteria;Thermotogae;Thermotogae;Thermotogales;Thermotogaceae;Marinitoga;
OTU_1778	0.000586519	0.0535714	0.13196	0.0666397	0.244531	0.436611	0.314953	0.566406	Under	T3.CC.model.t3	Bacteria;Proteobacteria;Gammaproteobacteria;Oceanospirillales;Halomonadaceae;Halomonas;
OTU_3384	0.000601074	0.0535714	0.135144	0.068835	0.248296	0.444578	0.322184	0.574088	Under	T3.CC.model.t3	Bacteria;Proteobacteria;Gammaproteobacteria;Enterobacteriales;Enterobacteriaceae;Providencia;
OTU_177	0.000654575	0.0714286	0.146804	0.0769865	0.261968	0.47291	0.34814	0.601157	Under	T3.CC.model.t3	Bacteria;Tenericutes;Mollicutes;Mycoplasmatales;Mycoplasmataceae;Mycoplasma;
OTU_188	0.000661165	0.0714286	0.148236	0.0779989	0.263635	0.476298	0.35127	0.604369	Under	T3.CC.model.t3	Bacteria;Proteobacteria;Epsilonproteobacteria;Campylobacterales;Helicobacteraceae;Helicobacter;
OTU_186	0.00068361	0.0714286	0.153102	0.0814594	0.269283	0.487676	0.361821	0.615114	Under	T3.CC.model.t3	Bacteria;Bacteroidetes;Sphingobacteria;Sphingobacteriales;Chitinophagaceae;Sediminibacterium;
OTU_369	0.000707866	0.0714286	0.158348	0.08522	0.27534	0.499695	0.373032	0.626398	Under	T3.CC.model.t3	Bacteria;Bacteroidetes;Sphingobacteria;Sphingobacteriales;Cytophagaceae;Flexibacter;
OTU_171	0.000853974	0.0892857	0.189616	0.108243	0.310838	0.566361	0.436467	0.687735	Under	T3.CC.model.t3	Bacteria;Bacteroidetes;Sphingobacteria;Sphingobacteriales;Saprospiraceae;Saprospira;
OTU_30	0.000864991	0.107143	0.19195	0.110001	0.31345	0.571012	0.440972	0.691935	Under	T3.CC.model.t3	Bacteria;Firmicutes;Bacilli;Bacillales;Bacillaceae_;Bacillus;
OTU_626	0.000954334	0.0892857	0.210754	0.124334	0.334311	0.606937	0.47613	0.724013	Under	T3.CC.model.t3	Bacteria;Proteobacteria;Gammaproteobacteria;Xanthomonadales;Xanthomonadaceae;Dokdonella;
OTU_563	0.00108844	0.142857	0.238547	0.146051	0.36461	0.655299	0.5245	0.766158	Under	T3.CC.model.t3	Bacteria;Proteobacteria;Alphaproteobacteria;Rhodospirillales;Acetobacteraceae;Acidisoma;
OTU_9253	0.00109197	0.142857	0.23927	0.146624	0.365391	0.656486	0.525703	0.767177	Under	T3.CC.model.t3	Bacteria;Firmicutes;Bacilli;Lactobacillales;Lactobacillaceae;Pediococcus;
OTU_387	0.00115684	0.125	0.252514	0.157185	0.379617	0.677626	0.547257	0.78519	Under	T3.CC.model.t3	Bacteria;Actinobacteria;Actinobacteria;Bifidobacteriales;Bifidobacteriaceae;Bifidobacterium;
OTU_282	0.00116316	0.142857	0.253797	0.158215	0.380989	0.679615	0.549297	0.786872	Under	T3.CC.model.t3	Bacteria;Firmicutes;Bacilli;Bacillales;Bacillales_Incertae_Sedis_XI;Gemella;
OTU_108	0.00124441	0.0714286	0.270186	0.171467	0.39841	0.704118	0.574629	0.8074	Under	T3.CC.model.t3	Bacteria;Proteobacteria;Gammaproteobacteria;Pseudomonadales;Pseudomonadaceae;Pseudomonas;
OTU_9158	0.00132952	0.178571	0.287129	0.185354	0.416233	0.727777	0.599438	0.826873	Under	T3.CC.model.t3	Bacteria;Firmicutes;Bacilli;Lactobacillales;Streptococcaceae;Streptococcus;
OTU_121	0.00133035	0.125	0.287293	0.18549	0.416405	0.727999	0.599671	0.827054	Under	T3.CC.model.t3	Bacteria;Proteobacteria;Alphaproteobacteria;Rhodobacterales;Rhodobacteraceae;Rhodobacter;
OTU_180	0.00142557	0.142857	0.30597	0.201008	0.435843	0.752218	0.625451	0.846603	Under	T3.CC.model.t3	Bacteria;Firmicutes;Clostridia;Halanaerobiales;Halanaerobiaceae;Halanaerobium;
OTU_333	0.00150481	0.125	0.321285	0.213888	0.451626	0.77072	0.645426	0.861257	Under	T3.CC.model.t3	Bacteria;Proteobacteria;Gammaproteobacteria;Pseudomonadales;Moraxellaceae;Perlucidibaca;
OTU_601	0.00159171	0.214286	0.33784	0.227963	0.468536	0.789428	0.66589	0.875807	Under	T3.CC.model.t3	Bacteria;Tenericutes;Mollicutes;Entomoplasmatales;Spiroplasmataceae;Spiroplasma;
OTU_77	0.00160273	0.214286	0.339922	0.229744	0.470652	0.79169	0.668384	0.877547	Under	T3.CC.model.t3	Bacteria;Proteobacteria;Gammaproteobacteria;Alteromonadales;Alteromonadaceae;Marinobacterium;
OTU_255	0.00164259	0.232143	0.347415	0.236173	0.478246	0.799666	0.677212	0.883647	Under	T3.CC.model.t3	Bacteria;Proteobacteria;Alphaproteobacteria;Rhodospirillales;Acetobacteraceae;Ameyamaea;
OTU_174	0.00167587	0.214286	0.35363	0.24153	0.484523	0.806093	0.684365	0.888522	Under	T3.CC.model.t3	Bacteria;Firmicutes;Bacilli;Lactobacillales;Lactobacillaceae;Lactobacillus;
OTU_144	0.00169766	0.232143	0.357679	0.24503	0.488601	0.810188	0.688943	0.89161	Under	T3.CC.model.t3	Bacteria;Bacteroidetes;Sphingobacteria;Sphingobacteriales;Chitinophagaceae;Chitinophaga;
OTU_103	0.00186438	0.232143	0.388115	0.271619	0.518977	0.838792	0.721371	0.912717	Under	T3.CC.model.t3	Bacteria;Proteobacteria;Gammaproteobacteria;Alteromonadales;Alteromonadaceae;Marinobacterium;
OTU_40	0.00207656	0.25	0.425449	0.304877	0.555593	0.869056	0.756672	0.934057	Under	T3.CC.model.t3	Bacteria;Bacteroidetes;Sphingobacteria;Sphingobacteriales;Cytophagaceae;Larkinella;
OTU_21	0.00210504	0.285714	0.43034	0.309285	0.560339	0.872661	0.760956	0.936521	Under	T3.CC.model.t3	Bacteria;Actinobacteria;Actinobacteria;Actinomycetales;Actinomycetaceae;Actinomyces;
OTU_2867	0.00221493	0.303571	0.448939	0.326154	0.57828	0.885662	0.776564	0.945247	Under	T3.CC.model.t3	Bacteria;Proteobacteria;Gammaproteobacteria;Pseudomonadales;Moraxellaceae;Acinetobacter;
OTU_771	0.00224299	0.321429	0.45362	0.330426	0.582769	0.888765	0.780327	0.94729	Under	T3.CC.model.t3	Bacteria;Firmicutes;Bacilli;Lactobacillales;Carnobacteriaceae;Carnobacterium;
OTU_28	0.00231466	0.321429	0.465449	0.341268	0.594066	0.896311	0.789548	0.952192	Under	T3.CC.model.t3	Bacteria;Proteobacteria;Betaproteobacteria;Burkholderiales;Burkholderiaceae;Burkholderia;
OTU_63	0.00233651	0.321429	0.469019	0.344553	0.597463	0.898509	0.792252	0.953601	Under	T3.CC.model.t3	Bacteria;Bacteroidetes;Sphingobacteria;Sphingobacteriales;Chitinophagaceae;Segetibacter;
OTU_187	0.00288347	0.392857	0.55287	0.423458	0.675494	0.940638	0.846136	0.978568	Under	T3.CC.model.t3	Bacteria;Firmicutes;Negativicutes;Selenomonadales;Veillonellaceae;Zymophilus;
OTU_31	0.00307777	0.428571	0.580133	0.449838	0.70014	0.95094	0.860082	0.983902	Under	T3.CC.model.t3	Bacteria;Proteobacteria;Gammaproteobacteria;Aeromonadales;Succinivibrionaceae;Ruminobacter;
OTU_139	0.00411154	0.535714	0.704085	0.574595	0.807373	0.982214	0.905656	0.996862	Under	T3.CC.model.t3	Bacteria;Proteobacteria;Betaproteobacteria;Neisseriales;Neisseriaceae;Neisseria;
OTU_4836	0.00419547	0.553571	0.712678	0.583564	0.814486	0.983622	0.907877	0.997275	Under	T3.CC.model.t3	Bacteria;Proteobacteria;Gammaproteobacteria;Aeromonadales;Aeromonadaceae;Oceanimonas;
OTU_86	0.00427458	0.589286	0.720588	0.591861	0.820993	0.984846	0.909827	0.997617	Under	T3.CC.model.t3	Bacteria;Actinobacteria;Actinobacteria;Bifidobacteriales;Bifidobacteriaceae;Bifidobacterium;
OTU_42	0.0047175	0.535714	0.761596	0.635544	0.854062	0.990193	0.918556	0.998895	Under	T3.CC.model.t3	Bacteria;Proteobacteria;Alphaproteobacteria;Rhodobacterales;Rhodobacteraceae;Methylarcula;
OTU_13	0.00491389	0.535714	0.778084	0.653448	0.867017	0.991914	0.921451	0.999221	Under	T3.CC.model.t3	Bacteria;Actinobacteria;Actinobacteria;Actinomycetales;Propionibacteriaceae;Propionibacterium;
OTU_26	0.00640811	0.642857	0.874428	0.763063	0.937722	0.99814	0.932373	0.999952	Under	T3.CC.model.t3	Bacteria;Bacteroidetes;Sphingobacteria;Sphingobacteriales;Cytophagaceae;Cytophaga;
OTU_11	0.0073234	0.732143	0.913106	0.810451	0.962722	0.999245	0.934401	0.999992	Under	T3.CC.model.t3	Bacteria;Tenericutes;Mollicutes;Mycoplasmatales;Mycoplasmataceae;Mycoplasma;
	p	freq	freq.pred	pred.lwr	pred.upr	bino.pred	bino.lwr	bino.upr	fit_class	Model.name	TaxaPath
OTU_3671	0.0024924	0.589286	0.41894	0.299029	0.549259	0.884803	0.775524	0.944678	Upper	T3.Ctrl.model.t3	Bacteria;Firmicutes;Bacilli;Bacillales;Bacillaceae_;Bacillus;
OTU_4572	0.0030566	0.696429	0.494269	0.367962	0.621312	0.929425	0.831355	0.972361	Upper	T3.Ctrl.model.t3	Bacteria;Proteobacteria;Gammaproteobacteria;Enterobacteriales;Enterobacteriaceae;Escherichia/Shigella;
OTU_9913	0.00344488	0.75	0.541721	0.412774	0.665312	0.949633	0.858291	0.983247	Upper	T3.Ctrl.model.t3	Bacteria;Firmicutes;Bacilli;Lactobacillales;Lactobacillaceae;Lactobacillus;
OTU_3	0.00771383	0.946429	0.864495	0.751278	0.930915	0.998777	0.933537	0.999979	Upper	T3.Ctrl.model.t3	Bacteria;Proteobacteria;Gammaproteobacteria;Pseudomonadales;Pseudomonadaceae;Pseudomonas;
OTU_2	0.0117814	1	0.964637	0.879318	0.990303	0.999965	0.935741	1	Upper	T3.Ctrl.model.t3	Bacteria;Proteobacteria;Alphaproteobacteria;Rickettsiales;Anaplasmataceae;Neorickettsia;
OTU_52	0.00208186	0.232143	0.359341	0.246469	0.490272	0.835488	0.717582	0.910322	Under	T3.Ctrl.model.t3	Bacteria;Proteobacteria;Gammaproteobacteria;Legionellales;Legionellaceae;Legionella;
OTU_69	0.00237915	0.267857	0.402902	0.284708	0.533562	0.872902	0.761243	0.936685	Under	T3.Ctrl.model.t3	Bacteria;Tenericutes;Mollicutes;Mycoplasmatales;Mycoplasmataceae;Mycoplasma;
OTU_98	0.00247023	0.285714	0.415825	0.296237	0.54622	0.882564	0.772821	0.943191	Under	T3.Ctrl.model.t3	Bacteria;Proteobacteria;Betaproteobacteria;Burkholderiales;Burkholderiales_incertae_sedis;Paucibacter;
OTU_187	0.00325732	0.357143	0.519241	0.391411	0.644601	0.940718	0.846242	0.978611	Under	T3.Ctrl.model.t3	Bacteria;Tenericutes;Mollicutes;Mycoplasmatales;Mycoplasmataceae;Mycoplasma;
OTU_61	0.00406282	0.446429	0.610078	0.479236	0.726788	0.970565	0.887951	0.992764	Under	T3.Ctrl.model.t3	Bacteria;Firmicutes;Clostridia;Clostridiales;Lachnospiraceae;Syntrophococcus;
OTU_139	0.00464461	0.535714	0.666769	0.536157	0.775971	0.982254	0.905718	0.996874	Under	T3.Ctrl.model.t3	Bacteria;Proteobacteria;Betaproteobacteria;Nitrosomonadales;Nitrosomonadaceae;Nitrosospira;
OTU_4836	0.00473942	0.517857	0.675337	0.544911	0.783252	0.983659	0.907937	0.997286	Under	T3.Ctrl.model.t3	Bacteria;Firmicutes;Clostridia;Halanaerobiales;Halobacteroidaceae;Halanaerobaculum;
OTU_86	0.0048288	0.517857	0.683246	0.553029	0.789937	0.984882	0.909884	0.997627	Under	T3.Ctrl.model.t3	Bacteria;Proteobacteria;Alphaproteobacteria;Sphingomonadales;Sphingomonadaceae;Sphingomonas;
OTU_42	0.00532913	0.517857	0.724634	0.596121	0.824306	0.99022	0.918601	0.9989	Under	T3.Ctrl.model.t3	Bacteria;Proteobacteria;Alphaproteobacteria;Rhodospirillales;Acetobacteraceae;Ameyamaea;
OTU_13	0.00555099	0.517857	0.741477	0.613969	0.837983	0.991938	0.921491	0.999225	Under	T3.Ctrl.model.t3	Bacteria;Proteobacteria;Gammaproteobacteria;Alteromonadales;Shewanellaceae;Shewanella;
OTU_26	0.00723894	0.678571	0.843139	0.726374	0.915849	0.998148	0.932388	0.999953	Under	T3.Ctrl.model.t3	Bacteria;Tenericutes;Mollicutes;Mycoplasmatales;Mycoplasmataceae;Mycoplasma;
	p	freq	freq.pred	pred.lwr	pred.upr	bino.pred	bino.lwr	bino.upr	fit_class	Model.name	TaxaPath
OTU_4084	0.000120943	0.107143	0.023146	0.00488504	0.102629	0.100533	0.0457872	0.206565	Upper	T3.CV.model.t3	Bacteria;Firmicutes;Bacilli;Bacillales;Paenibacillaceae_;Paenibacillus;
OTU_2287	0.000125817	0.107143	0.0240744	0.00521317	0.104039	0.104365	0.048243	0.211282	Upper	T3.CV.model.t3	Bacteria;Actinobacteria;Actinobacteria;Actinomycetales;Microbacteriaceae;Agromyces;
OTU_2490	0.000130869	0.125	0.0250364	0.00556047	0.105492	0.108321	0.0508052	0.216123	Upper	T3.CV.model.t3	Bacteria;Firmicutes;Negativicutes;Selenomonadales;Veillonellaceae;Selenomonas;
OTU_2078	0.000131455	0.107143	0.0251479	0.00560117	0.10566	0.108778	0.0511031	0.216681	Upper	T3.CV.model.t3	Bacteria;Proteobacteria;Alphaproteobacteria;Kiloniellales;Kiloniellaceae;Kiloniella;
OTU_10030	0.000142502	0.125	0.0272499	0.00638635	0.108809	0.117362	0.0567601	0.22709	Upper	T3.CV.model.t3	Bacteria;Firmicutes;Bacilli;Lactobacillales;Lactobacillaceae;Lactobacillus;
OTU_10449	0.000144842	0.125	0.0276951	0.00655677	0.109472	0.11917	0.0579668	0.229268	Upper	T3.CV.model.t3	Bacteria;Bacteroidetes;Bacteroidia;Bacteroidales;Prevotellaceae;Prevotella;
OTU_6275	0.000145893	0.160714	0.0278949	0.00663371	0.109769	0.119981	0.0585092	0.230242	Upper	T3.CV.model.t3	Bacteria;Tenericutes;Mollicutes;Mycoplasmatales;Mycoplasmataceae;Mycoplasma;
OTU_743	0.000148114	0.125	0.0283172	0.00679729	0.110396	0.121692	0.0596576	0.232296	Upper	T3.CV.model.t3	Bacteria;Bacteroidetes;Flavobacteria;Flavobacteriales;Flavobacteriaceae;Flavobacterium;
OTU_10956	0.000160249	0.160714	0.0306232	0.0077118	0.113797	0.13098	0.0659672	0.243371	Upper	T3.CV.model.t3	Bacteria;Acidobacteria;Holophagae;Holophagales;Holophagaceae;Geothrix;
OTU_158	0.000168187	0.125	0.0321305	0.00832833	0.116001	0.137003	0.0701232	0.250488	Upper	T3.CV.model.t3	Bacteria;Tenericutes;Mollicutes;Mycoplasmatales;Mycoplasmataceae;Mycoplasma;
OTU_2981	0.000171977	0.196429	0.0328498	0.00862753	0.117049	0.139864	0.0721141	0.253852	Upper	T3.CV.model.t3	Bacteria;Firmicutes;Bacilli;Lactobacillales;Streptococcaceae;Lactococcus;
OTU_5454	0.000174214	0.142857	0.0332743	0.00880555	0.117665	0.141549	0.073291	0.255827	Upper	T3.CV.model.t3	Bacteria;Proteobacteria;Betaproteobacteria;Burkholderiales;Comamonadaceae;Hydrogenophaga;
OTU_8833	0.00017429	0.125	0.0332887	0.00881162	0.117686	0.141606	0.0733309	0.255894	Upper	T3.CV.model.t3	Bacteria;Tenericutes;Mollicutes;Mycoplasmatales;Mycoplasmataceae;Mycoplasma;
OTU_110	0.000180954	0.178571	0.0345526	0.00934812	0.119515	0.146602	0.0768439	0.261733	Upper	T3.CV.model.t3	Bacteria;Tenericutes;Mollicutes;Mycoplasmatales;Mycoplasmataceae;Mycoplasma;
OTU_2220	0.000186682	0.125	0.0356385	0.00981648	0.121079	0.150875	0.0798718	0.266701	Upper	T3.CV.model.t3	Bacteria;Tenericutes;Mollicutes;Mycoplasmatales;Mycoplasmataceae;Mycoplasma;
OTU_70	0.000199169	0.196429	0.0380042	0.0108594	0.124464	0.160114	0.0864935	0.277373	Upper	T3.CV.model.t3	Bacteria;Firmicutes;Bacilli;Bacillales;Bacillaceae_;Bacillus;
OTU_1467	0.000213973	0.160714	0.0408055	0.0121324	0.128434	0.170938	0.09437	0.289753	Upper	T3.CV.model.t3	Bacteria;Actinobacteria;Actinobacteria;Actinomycetales;Streptomycetaceae;Streptomyces;
OTU_1738	0.000214192	0.196429	0.040847	0.0121515	0.128492	0.171097	0.0944868	0.289934	Upper	T3.CV.model.t3	Bacteria;Proteobacteria;Gammaproteobacteria;Legionellales;Legionellaceae;Legionella;
OTU_6946	0.000223069	0.142857	0.0425252	0.012933	0.130852	0.177519	0.0992193	0.297222	Upper	T3.CV.model.t3	Bacteria;Proteobacteria;Gammaproteobacteria;Enterobacteriales;Enterobacteriaceae;Escherichia/Shigella;
OTU_436	0.000244373	0.142857	0.0465476	0.0148592	0.136454	0.19273	0.110588	0.31432	Upper	T3.CV.model.t3	Bacteria;Proteobacteria;Gammaproteobacteria;Enterobacteriales;Enterobacteriaceae;Yersinia;
OTU_444	0.00025988	0.142857	0.0494711	0.0163031	0.140482	0.203624	0.118863	0.326437	Upper	T3.CV.model.t3	Bacteria;Bacteroidetes;Flavobacteria;Flavobacteriales;Flavobacteriaceae;Tamlana;
OTU_1301	0.000262346	0.214286	0.0499356	0.0165357	0.141118	0.205343	0.120178	0.328339	Upper	T3.CV.model.t3	Bacteria;Firmicutes;Bacilli;Bacillales;Paenibacillaceae_;Brevibacillus;
OTU_5657	0.000264894	0.160714	0.0504155	0.016777	0.141775	0.207115	0.121536	0.330297	Upper	T3.CV.model.t3	Bacteria;Proteobacteria;Alphaproteobacteria;Rhizobiales;Rhizobiaceae;Rhizobium;
OTU_642	0.000277282	0.160714	0.0527472	0.017962	0.144954	0.215676	0.128135	0.33972	Upper	T3.CV.model.t3	Bacteria;Firmicutes;Negativicutes;Selenomonadales;Veillonellaceae;Sporotalea;
OTU_7856	0.000305028	0.178571	0.0579607	0.0206842	0.15199	0.234515	0.142863	0.360251	Upper	T3.CV.model.t3	Bacteria;Proteobacteria;Betaproteobacteria;Burkholderiales;Comamonadaceae;Hydrogenophaga;
OTU_1043	0.000316743	0.178571	0.0601582	0.02186	0.154927	0.242333	0.149055	0.368692	Upper	T3.CV.model.t3	Bacteria;Proteobacteria;Alphaproteobacteria;Sphingomonadales;Sphingomonadaceae;Sphingomonas;
OTU_10015	0.000327283	0.160714	0.0621334	0.0229302	0.157553	0.249298	0.154609	0.376174	Upper	T3.CV.model.t3	Bacteria;Proteobacteria;Alphaproteobacteria;Rhizobiales;Rhodobiaceae;Parvibaculum;
OTU_2995	0.000330332	0.25	0.0627044	0.023242	0.15831	0.251301	0.156212	0.37832	Upper	T3.CV.model.t3	Bacteria;Spirochaetes;Spirochaetes;Spirochaetales;Spirochaetaceae;Treponema;
OTU_161	0.000360536	0.196429	0.0683531	0.0263792	0.165745	0.270858	0.172014	0.39912	Upper	T3.CV.model.t3	Bacteria;Actinobacteria;Actinobacteria;Actinomycetales;Nocardioidaceae;Nocardioides;
OTU_7546	0.00036338	0.196429	0.0688841	0.0266789	0.166439	0.272673	0.173494	0.401038	Upper	T3.CV.model.t3	Bacteria;Proteobacteria;Gammaproteobacteria;Pseudomonadales;Pseudomonadaceae;Rhizobacter;
OTU_2548	0.000368635	0.196429	0.069865	0.0272346	0.167719	0.276014	0.176223	0.404562	Upper	T3.CV.model.t3	Bacteria;Firmicutes;Negativicutes;Selenomonadales;Veillonellaceae;Megamonas;
OTU_247	0.000385697	0.178571	0.0730469	0.0290556	0.171854	0.286759	0.185049	0.415846	Upper	T3.CV.model.t3	Bacteria;Firmicutes;Bacilli;Lactobacillales;Lactobacillaceae;Lactobacillus;
OTU_5981	0.000391394	0.196429	0.0741082	0.029669	0.173227	0.290311	0.187983	0.419561	Upper	T3.CV.model.t3	Bacteria;Firmicutes;Bacilli;Bacillales;Thermoactinomycetaceae_;Thermoactinomyces;
OTU_411	0.000396494	0.178571	0.0750579	0.0302204	0.174453	0.293476	0.190603	0.422864	Upper	T3.CV.model.t3	Bacteria;Proteobacteria;Gammaproteobacteria;Pseudomonadales;Pseudomonadaceae;Pseudomonas;
OTU_6170	0.000416519	0.232143	0.0787822	0.0324048	0.179239	0.305766	0.200838	0.435632	Upper	T3.CV.model.t3	Bacteria;Firmicutes;Bacilli;Bacillales;Bacillaceae_;Geobacillus;
OTU_10970	0.000421056	0.232143	0.0796251	0.032904	0.180317	0.308521	0.203144	0.438482	Upper	T3.CV.model.t3	Bacteria;Proteobacteria;Gammaproteobacteria;Pseudomonadales;Moraxellaceae;Moraxella;
OTU_1459	0.000432599	0.214286	0.0817678	0.0341805	0.183051	0.315481	0.208991	0.445661	Upper	T3.CV.model.t3	Bacteria;Proteobacteria;Epsilonproteobacteria;Campylobacterales;Campylobacteraceae;Campylobacter;
OTU_699	0.000468378	0.196429	0.0883952	0.0381953	0.19144	0.336612	0.226914	0.467287	Upper	T3.CV.model.t3	Bacteria;Bacteroidetes;Flavobacteria;Flavobacteriales;Flavobacteriaceae;Flavobacterium;
OTU_6958	0.00046881	0.214286	0.088475	0.0382443	0.191541	0.336863	0.227128	0.467542	Upper	T3.CV.model.t3	Bacteria;Firmicutes;Bacilli;Lactobacillales;Lactobacillaceae;Lactobacillus;
OTU_1754	0.000482532	0.196429	0.0910107	0.0398062	0.194725	0.34479	0.233918	0.47559	Upper	T3.CV.model.t3	Bacteria;Proteobacteria;Betaproteobacteria;Burkholderiales;Burkholderiales_incertae_sedis;Sphaerotilus;
OTU_1894	0.000495739	0.214286	0.093448	0.04132	0.197772	0.352331	0.240408	0.483212	Upper	T3.CV.model.t3	Bacteria;Firmicutes;Bacilli;Lactobacillales;Streptococcaceae;Streptococcus;
OTU_317	0.000628855	0.232143	0.117839	0.057078	0.227665	0.423656	0.303263	0.553849	Upper	T3.CV.model.t3	Bacteria;Spirochaetes;Spirochaetes;Spirochaetales;Leptospiraceae;Leptospira;
OTU_74	0.000635308	0.267857	0.119013	0.0578618	0.229079	0.426907	0.306189	0.557008	Upper	T3.CV.model.t3	Bacteria;Proteobacteria;Gammaproteobacteria;Pseudomonadales;Moraxellaceae;Enhydrobacter;
OTU_1002	0.00069508	0.25	0.129852	0.0651942	0.242032	0.456161	0.332749	0.585201	Upper	T3.CV.model.t3	Bacteria;Firmicutes;Bacilli;Bacillales;Bacillaceae_;Marinococcus;
OTU_309	0.000751724	0.303571	0.14006	0.0722506	0.254081	0.482506	0.357019	0.610239	Upper	T3.CV.model.t3	Bacteria;Proteobacteria;Gammaproteobacteria;Chromatiales;Chromatiaceae;Thioflavicoccus;
OTU_22	0.000766842	0.321429	0.142774	0.0741495	0.257262	0.489319	0.36335	0.616661	Upper	T3.CV.model.t3	Bacteria;Actinobacteria;Actinobacteria;Actinomycetales;Microbacteriaceae;Leucobacter;
OTU_346	0.000778591	0.357143	0.14488	0.0756296	0.259724	0.494553	0.368227	0.621578	Upper	T3.CV.model.t3	Bacteria;Proteobacteria;Gammaproteobacteria;Xanthomonadales;Xanthomonadaceae;Pseudoxanthomonas;
OTU_3241	0.000860067	0.285714	0.159411	0.0859856	0.276563	0.529398	0.401033	0.653989	Upper	T3.CV.model.t3	Bacteria;Bacteroidetes;Bacteroidia;Bacteroidales;Bacteroidaceae;Bacteroides;
OTU_3573	0.000913238	0.357143	0.168821	0.09282	0.287342	0.550834	0.421502	0.673639	Upper	T3.CV.model.t3	Bacteria;Proteobacteria;Gammaproteobacteria;Pseudomonadales;Pseudomonadaceae;Pseudomonas;
OTU_408	0.000968674	0.321429	0.178572	0.0999989	0.298412	0.572145	0.442071	0.692956	Upper	T3.CV.model.t3	Bacteria;Proteobacteria;Alphaproteobacteria;Rickettsiales;Anaplasmataceae;Neorickettsia;
OTU_182	0.000979482	0.321429	0.180465	0.101404	0.300551	0.57618	0.445991	0.696589	Upper	T3.CV.model.t3	Bacteria;Proteobacteria;Gammaproteobacteria;Alteromonadales;Shewanellaceae;Shewanella;
OTU_55	0.00106183	0.339286	0.194813	0.112163	0.316646	0.605705	0.474914	0.722924	Upper	T3.CV.model.t3	Bacteria;Proteobacteria;Gammaproteobacteria;Pseudomonadales;Pseudomonadaceae;Pseudomonas;
OTU_578	0.00111686	0.410714	0.204321	0.119396	0.327208	0.62428	0.493336	0.739268	Upper	T3.CV.model.t3	Bacteria;Proteobacteria;Alphaproteobacteria;Rhodospirillales;Rhodospirillaceae;Rhodocista;
OTU_12446	0.00113543	0.339286	0.207517	0.121844	0.330741	0.630352	0.499397	0.744572	Upper	T3.CV.model.t3	Bacteria;Proteobacteria;Gammaproteobacteria;Pseudomonadales;Moraxellaceae;Acinetobacter;
OTU_9646	0.00127479	0.428571	0.23125	0.140291	0.356713	0.67288	0.542396	0.781168	Upper	T3.CV.model.t3	Bacteria;Proteobacteria;Gammaproteobacteria;Alteromonadales;Moritellaceae;Moritella;
OTU_82	0.00131731	0.392857	0.238406	0.145939	0.364458	0.684854	0.554684	0.791291	Upper	T3.CV.model.t3	Bacteria;Bacteroidetes;Bacteroidia;Bacteroidales;Prevotellaceae;Prevotella;
OTU_12031	0.00134758	0.464286	0.243477	0.149965	0.369923	0.693113	0.563208	0.798225	Upper	T3.CV.model.t3	Bacteria;Proteobacteria;Alphaproteobacteria;Rhodospirillales;Acetobacteraceae;Roseomonas;
OTU_107	0.00161504	0.553571	0.287382	0.185563	0.416498	0.757297	0.63091	0.850651	Upper	T3.CV.model.t3	Bacteria;Bacteroidetes;Flavobacteria;Flavobacteriales;Flavobacteriaceae;Flagellimonas;
OTU_12522	0.002149	0.553571	0.370067	0.255794	0.501022	0.848103	0.732113	0.9194	Upper	T3.CV.model.t3	Bacteria;Firmicutes;Clostridia;Clostridiales;Lachnospiraceae;Johnsonella;
OTU_3671	0.00246531	0.607143	0.415842	0.296252	0.546236	0.884937	0.775686	0.944767	Upper	T3.CV.model.t3	Bacteria;Proteobacteria;Epsilonproteobacteria;Campylobacterales;Hydrogenimonaceae;Hydrogenimonas;
OTU_15	0.0027237	0.589286	0.451447	0.328442	0.580686	0.908298	0.80441	0.959766	Upper	T3.CV.model.t3	Bacteria;Bacteroidetes;Sphingobacteria;Sphingobacteriales;Chitinophagaceae;Terrimonas;
OTU_9	0.00338603	0.714286	0.535414	0.406756	0.659526	0.948758	0.857096	0.982805	Upper	T3.CV.model.t3	Bacteria;Firmicutes;Clostridia;Clostridiales;Clostridiales_Incertae_Sedis_XI;Gallicola;
OTU_9913	0.00340744	0.696429	0.537955	0.409178	0.661859	0.949713	0.858401	0.983288	Upper	T3.CV.model.t3	Bacteria;Proteobacteria;Gammaproteobacteria;Methylococcales;Methylococcaceae;Methylosphaera;
OTU_2	0.0116534	1	0.963001	0.876971	0.989587	0.999965	0.935741	1	Upper	T3.CV.model.t3	Bacteria;Firmicutes;Clostridia;Halanaerobiales;Halanaerobiaceae;Halanaerobium;
OTU_4726	0.00028288	0.0178571	0.0538001	0.0185038	0.146383	0.219514	0.131112	0.343926	Under	T3.CV.model.t3	Archaea;Euryarchaeota;Halobacteria;Halobacteriales;Halobacteriaceae;Natronococcus;
OTU_3494	0.000295796	0.0178571	0.0562274	0.0197684	0.149661	0.228297	0.137972	0.353506	Under	T3.CV.model.t3	Bacteria;Tenericutes;Mollicutes;Mycoplasmatales;Mycoplasmataceae;Mycoplasma;
OTU_1501	0.000312547	0.0178571	0.0593714	0.0214371	0.153877	0.239542	0.146839	0.365684	Under	T3.CV.model.t3	Bacteria;Proteobacteria;Alphaproteobacteria;Rhizobiales;Hyphomicrobiaceae;Devosia;
OTU_5491	0.000338717	0.0178571	0.064274	0.0241041	0.160386	0.256782	0.160615	0.384176	Under	T3.CV.model.t3	Bacteria;Firmicutes;Bacilli;Lactobacillales;Lactobacillaceae;Lactobacillus;
OTU_2086	0.000419799	0.0178571	0.0793915	0.0327655	0.180019	0.307759	0.202505	0.437694	Under	T3.CV.model.t3	Bacteria;Actinobacteria;Actinobacteria;Acidimicrobiales;Acidimicrobineae_incertae_sedis;Aciditerrimonas;
OTU_5291	0.000431519	0.0178571	0.0815675	0.0340607	0.182796	0.314833	0.208445	0.444994	Under	T3.CV.model.t3	Bacteria;Bacteroidetes;Flavobacteria;Flavobacteriales;Flavobacteriaceae;Chryseobacterium;
OTU_475	0.00044783	0.0357143	0.0845918	0.0358792	0.186638	0.324557	0.216658	0.454981	Under	T3.CV.model.t3	Bacteria;Proteobacteria;Alphaproteobacteria;Rhodospirillales;Rhodospirillaceae;Azospirillum;
OTU_1858	0.000449401	0.0357143	0.0848829	0.0360554	0.187006	0.325487	0.217446	0.455933	Under	T3.CV.model.t3	Bacteria;Tenericutes;Mollicutes;Mycoplasmatales;Mycoplasmataceae;Mycoplasma;
OTU_386	0.000452853	0.0357143	0.0855223	0.0364429	0.187816	0.327524	0.219175	0.458018	Under	T3.CV.model.t3	Bacteria;Proteobacteria;Betaproteobacteria;Hydrogenophilales;Hydrogenophilaceae;Tepidiphilus;
OTU_3003	0.000456085	0.0357143	0.0861206	0.0368064	0.188572	0.329426	0.220791	0.459961	Under	T3.CV.model.t3	Bacteria;Bacteroidetes;Bacteroidia;Bacteroidales;Porphyromonadaceae;Parabacteroides;
OTU_1807	0.00047894	0.0357143	0.0903472	0.0393962	0.193893	0.342724	0.232145	0.473496	Under	T3.CV.model.t3	Bacteria;Proteobacteria;Gammaproteobacteria;Legionellales;Legionellaceae;Legionella;
OTU_2488	0.000490659	0.0357143	0.0925109	0.0407365	0.196602	0.349441	0.237917	0.480295	Under	T3.CV.model.t3	Bacteria;Planctomycetes;Planctomycetacia;Planctomycetales;Planctomycetaceae;Planctomyces;
OTU_4077	0.000492829	0.0357143	0.0929114	0.0409857	0.197102	0.350677	0.238982	0.481543	Under	T3.CV.model.t3	Bacteria;Proteobacteria;Gammaproteobacteria;Alteromonadales;Psychromonadaceae;Psychromonas;
OTU_999	0.000503452	0.0357143	0.0948702	0.0422089	0.199545	0.356694	0.244178	0.48761	Under	T3.CV.model.t3	Bacteria;Proteobacteria;Alphaproteobacteria;Rhodospirillales;Rhodospirillaceae;Skermanella;
OTU_393	0.00052137	0.0357143	0.0981695	0.0442864	0.203643	0.366718	0.252876	0.497672	Under	T3.CV.model.t3	Archaea;Euryarchaeota;Methanomicrobia;Methanosarcinales;Methanosarcinaceae;Methanolobus;
OTU_1016	0.00060513	0.0357143	0.113516	0.0542105	0.222441	0.411545	0.292409	0.542037	Under	T3.CV.model.t3	Bacteria;Firmicutes;Bacilli;Bacillales;Planococcaceae;Lysinibacillus;
OTU_207	0.00062043	0.0535714	0.116305	0.0560572	0.225815	0.419384	0.299427	0.549691	Under	T3.CV.model.t3	Bacteria;Firmicutes;Clostridia;Clostridiales;Clostridiaceae_;Anaerobacter;
OTU_684	0.000643847	0.0357143	0.120566	0.0589015	0.230945	0.43118	0.310044	0.561153	Under	T3.CV.model.t3	Bacteria;Proteobacteria;Betaproteobacteria;Burkholderiales;Burkholderiaceae;Polynucleobacter;
OTU_6030	0.000655568	0.0535714	0.122695	0.060333	0.233498	0.436995	0.315301	0.566777	Under	T3.CV.model.t3	Bacteria;Proteobacteria;Gammaproteobacteria;Pseudomonadales;Pseudomonadaceae;Pseudomonas;
OTU_371	0.000666461	0.0535714	0.124671	0.0616678	0.235862	0.442345	0.320154	0.571938	Under	T3.CV.model.t3	Archaea;Euryarchaeota;Halobacteria;Halobacteriales;Halobacteriaceae;Haloarcula;
OTU_3384	0.000671625	0.0357143	0.125607	0.062302	0.236979	0.444864	0.322443	0.574363	Under	T3.CV.model.t3	Bacteria;Proteobacteria;Gammaproteobacteria;Alteromonadales;Pseudoalteromonadaceae;Pseudoalteromonas;
OTU_208	0.000673253	0.0535714	0.125902	0.0625022	0.237331	0.445655	0.323164	0.575124	Under	T3.CV.model.t3	Bacteria;Firmicutes;Bacilli;Lactobacillales;Lactobacillaceae;Lactobacillus;
OTU_101	0.000698219	0.0535714	0.130419	0.0655827	0.242705	0.457656	0.334117	0.586631	Under	T3.CV.model.t3	Bacteria;Proteobacteria;Gammaproteobacteria;Alteromonadales;Alteromonadaceae;Marinobacterium;
OTU_3756	0.000731819	0.0535714	0.13648	0.0697599	0.249871	0.473397	0.34859	0.601619	Under	T3.CV.model.t3	Bacteria;Bacteroidetes;Flavobacteria;Flavobacteriales;Flavobacteriaceae;Flavobacterium;
OTU_2035	0.000764441	0.0535714	0.142343	0.0738475	0.256758	0.488244	0.362348	0.615648	Under	T3.CV.model.t3	Bacteria;Proteobacteria;Gammaproteobacteria;Pseudomonadales;Pseudomonadaceae;Pseudomonas;
OTU_289	0.000822006	0.0714286	0.152639	0.0811287	0.268746	0.513429	0.385927	0.639207	Under	T3.CV.model.t3	Bacteria;Proteobacteria;Deltaproteobacteria;Desulfovibrionales;Desulfovibrionaceae;Desulfovibrio;
OTU_30	0.000966519	0.0892857	0.178194	0.0997189	0.297985	0.571335	0.441286	0.692226	Under	T3.CV.model.t3	Bacteria;Proteobacteria;Gammaproteobacteria;Enterobacteriales;Enterobacteriaceae;Serratia;
OTU_292	0.001025	0.0714286	0.188415	0.107341	0.309492	0.592765	0.462184	0.711435	Under	T3.CV.model.t3	Bacteria;Firmicutes;Bacilli;Lactobacillales;Lactobacillaceae;Lactobacillus;
OTU_1538	0.00108875	0.107143	0.199473	0.115697	0.321832	0.614904	0.484016	0.731041	Under	T3.CV.model.t3	Bacteria;Proteobacteria;Alphaproteobacteria;Sphingomonadales;Sphingomonadaceae;Sphingopyxis;
OTU_498	0.00113816	0.0892857	0.207985	0.122203	0.331257	0.631234	0.500278	0.745341	Under	T3.CV.model.t3	Bacteria;Firmicutes;Clostridia;Halanaerobiales;Halobacteroidaceae;Halanaerobaculum;
OTU_138	0.00128977	0.125	0.233775	0.14228	0.359451	0.67715	0.546768	0.784787	Under	T3.CV.model.t3	Bacteria;Bacteroidetes;Bacteroidia;Bacteroidales;Porphyromonadaceae;Porphyromonas;
OTU_387	0.00129262	0.0357143	0.234256	0.142659	0.359971	0.677957	0.547596	0.78547	Under	T3.CV.model.t3	Bacteria;Bacteroidetes;Flavobacteria;Flavobacteriales;Flavobacteriaceae;Maribacter;
OTU_333	0.00168143	0.0892857	0.298028	0.194383	0.427603	0.771033	0.645766	0.861502	Under	T3.CV.model.t3	Bacteria;Firmicutes;Bacilli;Lactobacillales;Enterococcaceae;Vagococcus;
OTU_601	0.00177853	0.196429	0.313412	0.20725	0.44353	0.789734	0.666227	0.876042	Under	T3.CV.model.t3	Bacteria;Proteobacteria;Deltaproteobacteria;Bdellovibrionales;Bdellovibrionaceae;Bdellovibrio;
OTU_255	0.00183539	0.214286	0.322317	0.214762	0.452685	0.799967	0.677546	0.883877	Under	T3.CV.model.t3	Bacteria;Proteobacteria;Gammaproteobacteria;Enterobacteriales;Enterobacteriaceae;Providencia;
OTU_72	0.00187787	0.196429	0.328922	0.220362	0.459446	0.807288	0.685699	0.889425	Under	T3.CV.model.t3	Bacteria;Tenericutes;Mollicutes;Mycoplasmatales;Mycoplasmataceae;Mycoplasma;
OTU_223	0.00188859	0.125	0.330583	0.221774	0.461142	0.809093	0.687717	0.890786	Under	T3.CV.model.t3	Bacteria;Proteobacteria;Epsilonproteobacteria;Campylobacterales;Helicobacteraceae;Helicobacter;
OTU_459	0.0021262	0.232143	0.366675	0.252838	0.497629	0.845032	0.728559	0.917207	Under	T3.CV.model.t3	Bacteria;Bacteroidetes;Sphingobacteria;Sphingobacteriales;Chitinophagaceae;Sediminibacterium;
OTU_40	0.00232029	0.25	0.395155	0.277836	0.525934	0.869312	0.756975	0.934233	Under	T3.CV.model.t3	Bacteria;Proteobacteria;Gammaproteobacteria;Pseudomonadales;Moraxellaceae;Psychrobacter;
OTU_2867	0.0024749	0.285714	0.417193	0.297462	0.547555	0.885903	0.776854	0.945405	Under	T3.CV.model.t3	Bacteria;Actinobacteria;Actinobacteria;Actinomycetales;Nocardiaceae;Gordonia;
OTU_771	0.00250626	0.25	0.421592	0.301409	0.551842	0.889001	0.780615	0.947445	Under	T3.CV.model.t3	Bacteria;Bacteroidetes;Sphingobacteria;Sphingobacteriales;Cytophagaceae;Flexibacter;
OTU_187	0.00322192	0.339286	0.515578	0.387953	0.641203	0.940807	0.846362	0.978659	Under	T3.CV.model.t3	Bacteria;Verrucomicrobia;Opitutae;Opitutales;Opitutaceae;Opitutus;
OTU_220	0.00343419	0.392857	0.541115	0.412195	0.664757	0.950882	0.860003	0.983873	Under	T3.CV.model.t3	Bacteria;Firmicutes;Bacilli;Lactobacillales;Lactobacillaceae;Pediococcus;
OTU_61	0.00401866	0.464286	0.606064	0.475269	0.723242	0.97062	0.888032	0.992786	Under	T3.CV.model.t3	Bacteria;Firmicutes;Bacilli;Bacillales;Bacillales_Incertae_Sedis_XI;Gemella;
OTU_139	0.00459413	0.464286	0.662643	0.531955	0.772449	0.982292	0.905778	0.996886	Under	T3.CV.model.t3	Bacteria;Proteobacteria;Alphaproteobacteria;Rhodobacterales;Rhodobacteraceae;Rhodobacter;
OTU_13	0.00549065	0.535714	0.737372	0.609601	0.834667	0.991958	0.921526	0.999229	Under	T3.CV.model.t3	Bacteria;Bacteroidetes;Flavobacteria;Flavobacteriales;Flavobacteriaceae;Psychroserpens;
OTU_45	0.00566744	0.589286	0.750327	0.623424	0.845091	0.993118	0.923504	0.999421	Under	T3.CV.model.t3	Bacteria;Proteobacteria;Gammaproteobacteria;Pseudomonadales;Moraxellaceae;Acinetobacter;
OTU_26	0.00716026	0.589286	0.839517	0.722203	0.91324	0.998154	0.932399	0.999953	Under	T3.CV.model.t3	Bacteria;Tenericutes;Mollicutes;Mycoplasmatales;Mycoplasmataceae;Mycoplasma;
OTU_11	0.00818298	0.75	0.883114	0.773484	0.943557	0.999252	0.934414	0.999992	Under	T3.CV.model.t3	Bacteria;Tenericutes;Mollicutes;Mycoplasmatales;Mycoplasmataceae;Mycoplasma;
OTU_5	0.0096998	0.821429	0.928348	0.829955	0.971746	0.999804	0.93544	0.999999	Under	T3.CV.model.t3	Bacteria;Tenericutes;Mollicutes;Mycoplasmatales;Mycoplasmataceae;Ureaplasma;
	p	freq	freq.pred	pred.lwr	pred.upr	bino.pred	bino.lwr	bino.upr	fit_class	Model.name	TaxaPath
OTU_12133	8.21438e-05	0.178571	0.0244299	0.00534067	0.104577	0.0986251	0.0445749	0.204207	Upper	T5.CC.model.t5	Bacteria;Tenericutes;Mollicutes;Mycoplasmatales;Mycoplasmataceae;Mycoplasma;
OTU_4773	8.28813e-05	0.142857	0.0246485	0.00541956	0.104907	0.099465	0.0451078	0.205246	Upper	T5.CC.model.t5	Bacteria;Firmicutes;Bacilli;Bacillales;Paenibacillaceae_;Paenibacillus;
OTU_10449	8.29982e-05	0.107143	0.0246832	0.0054321	0.104959	0.0995981	0.0451924	0.205411	Upper	T5.CC.model.t5	Bacteria;Firmicutes;Bacilli;Bacillales;Sporolactobacillaceae;Sporolactobacillaceae_incertae_sedis;
OTU_10465	8.63958e-05	0.107143	0.0256902	0.00580058	0.106475	0.103457	0.0476587	0.210167	Upper	T5.CC.model.t5	Bacteria;Proteobacteria;Gammaproteobacteria;Thiotrichales;Piscirickettsiaceae;Thioalkalimicrobium;
OTU_2620	8.67742e-05	0.107143	0.0258023	0.00584209	0.106644	0.103886	0.0479343	0.210693	Upper	T5.CC.model.t5	Bacteria;Firmicutes;Clostridia;Clostridiales;Lachnospiraceae;Syntrophococcus;
OTU_1790	8.72919e-05	0.125	0.0259558	0.00589904	0.106874	0.104472	0.0483119	0.211413	Upper	T5.CC.model.t5	Bacteria;Aquificae;Aquificae;Aquificales;Aquificaceae;Hydrogenivirga;
OTU_7298	8.89297e-05	0.125	0.026441	0.00608032	0.107601	0.106324	0.0495085	0.213683	Upper	T5.CC.model.t5	Bacteria;Proteobacteria;Alphaproteobacteria;Rhodospirillales;Rhodospirillaceae;Azospirillum;
OTU_3901	8.96039e-05	0.125	0.0266408	0.00615545	0.1079	0.107085	0.0500021	0.214614	Upper	T5.CC.model.t5	Bacteria;Proteobacteria;Gammaproteobacteria;Alteromonadales;Ferrimonadaceae;Paraferrimonas;
OTU_2519	9.04648e-05	0.125	0.0268958	0.00625179	0.108281	0.108057	0.0506332	0.215801	Upper	T5.CC.model.t5	Bacteria;Proteobacteria;Deltaproteobacteria;Desulfovibrionales;Desulfovibrionaceae;Desulfovibrio;
OTU_1777	9.1393e-05	0.196429	0.0271708	0.00635619	0.108691	0.109103	0.0513148	0.217077	Upper	T5.CC.model.t5	Bacteria;Tenericutes;Mollicutes;Mycoplasmatales;Mycoplasmataceae;Mycoplasma;
OTU_6120	9.28637e-05	0.142857	0.0276064	0.00652271	0.10934	0.110757	0.0523968	0.219092	Upper	T5.CC.model.t5	Bacteria;Firmicutes;Erysipelotrichia;Erysipelotrichales;Erysipelotrichaceae;Coprobacillus;
OTU_1625	9.44139e-05	0.125	0.0280656	0.00669967	0.110022	0.112498	0.0535401	0.221207	Upper	T5.CC.model.t5	Bacteria;Proteobacteria;Alphaproteobacteria;Rhizobiales;Hyphomicrobiaceae;Devosia;
OTU_2341	9.47613e-05	0.160714	0.0281684	0.00673952	0.110175	0.112888	0.0537966	0.22168	Upper	T5.CC.model.t5	Bacteria;Spirochaetes;Spirochaetes;Spirochaetales;Spirochaetales_incertae_sedis;Exilispira;
OTU_7089	9.74119e-05	0.125	0.0289533	0.00704597	0.111337	0.115855	0.0557586	0.225272	Upper	T5.CC.model.t5	Bacteria;Actinobacteria;Actinobacteria;Acidimicrobiales;Acidimicrobineae_incertae_sedis;Aciditerrimonas;
OTU_5520	0.000104815	0.142857	0.0311445	0.00792342	0.114561	0.124091	0.0612758	0.235169	Upper	T5.CC.model.t5	Archaea;Euryarchaeota;Methanobacteria;Methanobacteriales;Methanobacteriaceae;Methanobrevibacter;
OTU_3422	0.000104859	0.125	0.0311576	0.00792874	0.11458	0.12414	0.0613088	0.235228	Upper	T5.CC.model.t5	Bacteria;Firmicutes;Bacilli;Lactobacillales;Streptococcaceae;Lactococcus;
OTU_1486	0.0001065	0.196429	0.031643	0.00812735	0.11529	0.125955	0.0625382	0.237395	Upper	T5.CC.model.t5	Bacteria;Deinococcus-Thermus;Deinococci;Deinococcales;Deinococcaceae;Deinococcus;
OTU_10377	0.000106886	0.125	0.0317571	0.00817427	0.115457	0.126381	0.0628276	0.237903	Upper	T5.CC.model.t5	Bacteria;Firmicutes;Clostridia;Clostridiales;Clostridiaceae_;Sarcina;
OTU_9584	0.000108735	0.142857	0.032304	0.00840021	0.116254	0.128421	0.0642163	0.240331	Upper	T5.CC.model.t5	Bacteria;Actinobacteria;Actinobacteria;Actinomycetales;Corynebacteriaceae;Turicella;
OTU_1098	0.000110891	0.125	0.0329416	0.00866592	0.117182	0.130793	0.0658387	0.243148	Upper	T5.CC.model.t5	Bacteria;Tenericutes;Mollicutes;Acholeplasmatales;Acholeplasmataceae;Acholeplasma;
OTU_1345	0.000111389	0.160714	0.033089	0.00872769	0.117396	0.13134	0.0662142	0.243797	Upper	T5.CC.model.t5	Bacteria;Firmicutes;Clostridia;Clostridiales;Peptococcaceae_;Syntrophobotulus;
OTU_38	0.000112396	0.125	0.0333867	0.00885288	0.117828	0.132445	0.0669735	0.245106	Upper	T5.CC.model.t5	Bacteria;Tenericutes;Mollicutes;Mycoplasmatales;Mycoplasmataceae;Mycoplasma;
OTU_3647	0.000116608	0.142857	0.0346321	0.0093822	0.11963	0.137053	0.0701574	0.250546	Upper	T5.CC.model.t5	Bacteria;Proteobacteria;Gammaproteobacteria;Xanthomonadales;Xanthomonadaceae;Pseudoxanthomonas;
OTU_7542	0.000118196	0.142857	0.0351014	0.00958402	0.120306	0.138783	0.0713606	0.252582	Upper	T5.CC.model.t5	Bacteria;Proteobacteria;Alphaproteobacteria;Rhizobiales;Phyllobacteriaceae;Aminobacter;
OTU_8332	0.000119345	0.125	0.0354407	0.00973069	0.120795	0.140032	0.0722313	0.254049	Upper	T5.CC.model.t5	Bacteria;Proteobacteria;Alphaproteobacteria;Rhodobacterales;Rhodobacteraceae;Rhodobacter;
OTU_2655	0.000122313	0.142857	0.0363179	0.0101129	0.122054	0.143254	0.0744863	0.257823	Upper	T5.CC.model.t5	Bacteria;Proteobacteria;Gammaproteobacteria;Chromatiales;Ectothiorhodospiraceae;Natronocella;
OTU_3320	0.000122318	0.125	0.0363193	0.0101135	0.122056	0.143259	0.0744899	0.257829	Upper	T5.CC.model.t5	Bacteria;Tenericutes;Mollicutes;Mycoplasmatales;Mycoplasmataceae;Mycoplasma;
OTU_4791	0.000124215	0.125	0.0368795	0.0103598	0.122858	0.14531	0.0759327	0.260226	Upper	T5.CC.model.t5	Bacteria;Proteobacteria;Alphaproteobacteria;Rhizobiales;Hyphomicrobiaceae;Hyphomicrobium;
OTU_1245	0.000124859	0.160714	0.0370698	0.0104439	0.12313	0.146006	0.0764232	0.261038	Upper	T5.CC.model.t5	Bacteria;Firmicutes;Clostridia;Clostridiales;Peptococcaceae_;Desulfotomaculum;
OTU_3009	0.000125545	0.125	0.0372724	0.0105336	0.12342	0.146746	0.0769457	0.261901	Upper	T5.CC.model.t5	Bacteria;Bacteroidetes;Bacteroidia;Bacteroidales;Porphyromonadaceae;Parabacteroides;
OTU_2793	0.000125874	0.125	0.0373698	0.0105768	0.123559	0.147102	0.077197	0.262315	Upper	T5.CC.model.t5	Bacteria;Actinobacteria;Actinobacteria;Actinomycetales;Streptomycetaceae;Streptomyces;
OTU_7162	0.000129017	0.178571	0.0382978	0.0109909	0.124882	0.150484	0.0795939	0.266247	Upper	T5.CC.model.t5	Bacteria;Proteobacteria;Deltaproteobacteria;Myxococcales;Cystobacteraceae;Cystobacter;
OTU_1422	0.000131601	0.160714	0.0390605	0.0113347	0.125965	0.153254	0.0815677	0.269458	Upper	T5.CC.model.t5	Bacteria;Proteobacteria;Betaproteobacteria;Burkholderiales;Comamonadaceae;Schlegelella;
OTU_4228	0.000131772	0.160714	0.0391111	0.0113576	0.126037	0.153437	0.0816986	0.269671	Upper	T5.CC.model.t5	Bacteria;Actinobacteria;Actinobacteria;Actinomycetales;Micrococcaceae;Arthrobacter;
OTU_2881	0.000139331	0.178571	0.0413415	0.0123804	0.129189	0.161488	0.0874863	0.278951	Upper	T5.CC.model.t5	Bacteria;Proteobacteria;Alphaproteobacteria;Rhizobiales;Bradyrhizobiaceae;Nitrobacter;
[truncated: 670 more rows]
