# Supplementary material for: Community recovery dynamics in yellow perch microbiome after gradual and constant metallic perturbations
Source: Microbiome. 2020 Feb 10;8:14. doi: 10.1186/s40168-020-0789-0 (PMC7011381; doi:10.1186/s40168-020-0789-0)
Supplement: Supplementary file 14 — Additional file 13: Table S7. List of OTUs that accounted for those that did not fit the neutral model and were assigned to Mycoplasma species. [file 40168_2020_789_MOESM13_ESM.xlsx]

## Sheet: Sheet1
	p	freq	freq.pred	pred.lwr	pred.upr	fit_class	TaxaPath	Model.name
OTU_41	0.00264462	0.410714	0.763381	0.637473	0.855475	Under	Bacteria;Tenericutes;Mollicutes;Mycoplasmatales;Mycoplasmataceae;Mycoplasma;	T0.CC.model.nosource
OTU_3872	0.000387862	0.285714	0.145732	0.0762301	0.260718	Upper	Bacteria;Tenericutes;Mollicutes;Mycoplasmatales;Mycoplasmataceae;Mycoplasma;	T0.CC.model.nosource
OTU_2266	0.000478662	0.303571	0.179347	0.100574	0.299288	Upper	Bacteria;Tenericutes;Mollicutes;Mycoplasmatales;Mycoplasmataceae;Mycoplasma;	T0.CC.model.nosource
	p	freq	freq.pred	pred.lwr	pred.upr	fit_class	TaxaPath	Model.name
OTU_2888	0.000372338	0.267857	0.145775	0.0762601	0.260768	Upper	Bacteria;Tenericutes;Mollicutes;Mycoplasmatales;Mycoplasmataceae;Mycoplasma;	T0.Ctrl.model.nosource
	p	freq	freq.pred	pred.lwr	pred.upr	fit_class	TaxaPath	Model.name
OTU_353	0.00122891	0.303571	0.47762	0.352493	0.60562	Under	Bacteria;Tenericutes;Mollicutes;Mycoplasmatales;Mycoplasmataceae;Mycoplasma;	T0.CV.model.nosource
OTU_2484	0.000261408	0.232143	0.107513	0.05028	0.215137	Upper	Bacteria;Tenericutes;Mollicutes;Mycoplasmatales;Mycoplasmataceae;Mycoplasma;	T0.CV.model.nosource
OTU_2107	0.00036733	0.303571	0.151243	0.0801337	0.267128	Upper	Bacteria;Tenericutes;Mollicutes;Mycoplasmatales;Mycoplasmataceae;Mycoplasma;	T0.CV.model.nosource
OTU_858	0.000553715	0.357143	0.227247	0.137148	0.352363	Upper	Bacteria;Tenericutes;Mollicutes;Mycoplasmatales;Mycoplasmataceae;Mycoplasma;	T0.CV.model.nosource
OTU_603	0.00116932	0.589286	0.457636	0.334099	0.586612	Upper	Bacteria;Tenericutes;Mollicutes;Mycoplasmatales;Mycoplasmataceae;Ureaplasma;	T0.CV.model.nosource
	p	freq	freq.pred	pred.lwr	pred.upr	fit_class	TaxaPath	Model.name
OTU_167	0.000297498	0.0178571	0.070613	0.0276602	0.168694	Under	Bacteria;Tenericutes;Mollicutes;Mycoplasmatales;Mycoplasmataceae;Mycoplasma;	T1.CC.model.t1
OTU_6940	0.000387305	0.0357143	0.0915543	0.0401427	0.195405	Under	Bacteria;Tenericutes;Mollicutes;Mycoplasmatales;Mycoplasmataceae;Mycoplasma;	T1.CC.model.t1
OTU_386	0.000513908	0.0535714	0.120736	0.0590153	0.231149	Under	Bacteria;Tenericutes;Mollicutes;Mycoplasmatales;Mycoplasmataceae;Mycoplasma;	T1.CC.model.t1
OTU_416	0.000643166	0.0357143	0.150086	0.079311	0.265785	Under	Bacteria;Tenericutes;Mollicutes;Mycoplasmatales;Mycoplasmataceae;Mycoplasma;	T1.CC.model.t1
OTU_243	0.000754289	0.0892857	0.174935	0.0973099	0.294294	Under	Bacteria;Tenericutes;Mollicutes;Mycoplasmatales;Mycoplasmataceae;Mycoplasma;	T1.CC.model.t1
OTU_508	0.00130197	0.160714	0.291649	0.18909	0.420958	Under	Bacteria;Tenericutes;Mollicutes;Mycoplasmatales;Mycoplasmataceae;Ureaplasma;	T1.CC.model.t1
OTU_220	0.00215965	0.303571	0.452803	0.329679	0.581986	Under	Bacteria;Tenericutes;Mollicutes;Mycoplasmatales;Mycoplasmataceae;Mycoplasma;	T1.CC.model.t1
OTU_1045	0.000349155	0.214286	0.082682	0.0347284	0.184214	Upper	Bacteria;Tenericutes;Mollicutes;Mycoplasmatales;Mycoplasmataceae;Mycoplasma;	T1.CC.model.t1
OTU_1175	0.000526256	0.25	0.123559	0.0609163	0.234533	Upper	Bacteria;Tenericutes;Mollicutes;Mycoplasmatales;Mycoplasmataceae;Mycoplasma;	T1.CC.model.t1
OTU_1322	0.000931476	0.428571	0.213777	0.126666	0.337636	Upper	Bacteria;Tenericutes;Mollicutes;Mycoplasmatales;Mycoplasmataceae;Ureaplasma;	T1.CC.model.t1
OTU_2061	0.00101027	0.357143	0.230727	0.13988	0.356146	Upper	Bacteria;Tenericutes;Mollicutes;Mycoplasmatales;Mycoplasmataceae;Mycoplasma;	T1.CC.model.t1
OTU_114	0.00165348	0.517857	0.361028	0.247932	0.491967	Upper	Bacteria;Tenericutes;Mollicutes;Mycoplasmatales;Mycoplasmataceae;Mycoplasma;	T1.CC.model.t1
OTU_2	0.012985	1	0.994187	0.92535	0.999576	Upper	Bacteria;Tenericutes;Mollicutes;Mycoplasmatales;Mycoplasmataceae;Ureaplasma;	T1.CC.model.t1
	p	freq	freq.pred	pred.lwr	pred.upr	fit_class	TaxaPath	Model.name
OTU_42	0.00376362	0.517857	0.661157	0.530444	0.771179	Under	Bacteria;Tenericutes;Mollicutes;Mycoplasmatales;Mycoplasmataceae;Mycoplasma;	T1.Ctrl.model.t1
OTU_2	0.0131164	1	0.992464	0.922387	0.999315	Upper	Bacteria;Tenericutes;Mollicutes;Mycoplasmatales;Mycoplasmataceae;Ureaplasma;	T1.Ctrl.model.t1
	p	freq	freq.pred	pred.lwr	pred.upr	fit_class	TaxaPath	Model.name
OTU_2361	0.000377696	0.0357143	0.0847985	0.0360043	0.1869	Under	Bacteria;Tenericutes;Mollicutes;Mycoplasmatales;Mycoplasmataceae;Mycoplasma;	T1.CV.model.t1
OTU_553	0.000470991	0.0357143	0.105245	0.0488108	0.212362	Under	Bacteria;Tenericutes;Mollicutes;Mycoplasmatales;Mycoplasmataceae;Mycoplasma;	T1.CV.model.t1
OTU_192	0.000552131	0.0535714	0.12285	0.0604377	0.233684	Under	Bacteria;Tenericutes;Mollicutes;Mycoplasmatales;Mycoplasmataceae;Mycoplasma;	T1.CV.model.t1
OTU_6591	0.000652017	0.0357143	0.144284	0.0752103	0.259028	Under	Bacteria;Tenericutes;Mollicutes;Mycoplasmatales;Mycoplasmataceae;Mycoplasma;	T1.CV.model.t1
OTU_1897	0.000702801	0.0714286	0.155078	0.0828722	0.271568	Under	Bacteria;Tenericutes;Mollicutes;Mycoplasmatales;Mycoplasmataceae;Mycoplasma;	T1.CV.model.t1
OTU_293	0.00183987	0.232143	0.376137	0.261097	0.50708	Under	Bacteria;Tenericutes;Mollicutes;Mycoplasmatales;Mycoplasmataceae;Mycoplasma;	T1.CV.model.t1
OTU_1659	0.000389897	0.25	0.0874848	0.037638	0.190293	Upper	Bacteria;Tenericutes;Mollicutes;Mycoplasmatales;Mycoplasmataceae;Mycoplasma;	T1.CV.model.t1
OTU_919	0.000594102	0.25	0.131889	0.0665913	0.244448	Upper	Bacteria;Tenericutes;Mollicutes;Mycoplasmatales;Mycoplasmataceae;Mycoplasma;	T1.CV.model.t1
OTU_191	0.00100562	0.428571	0.217909	0.129866	0.342169	Upper	Bacteria;Tenericutes;Mollicutes;Mycoplasmatales;Mycoplasmataceae;Mycoplasma;	T1.CV.model.t1
OTU_182	0.00109474	0.464286	0.23588	0.143941	0.361728	Upper	Bacteria;Tenericutes;Mollicutes;Mycoplasmatales;Mycoplasmataceae;Ureaplasma;	T1.CV.model.t1
OTU_119	0.00134098	0.482143	0.284237	0.182971	0.413205	Upper	Bacteria;Tenericutes;Mollicutes;Mycoplasmatales;Mycoplasmataceae;Mycoplasma;	T1.CV.model.t1
OTU_214	0.00202191	0.553571	0.407586	0.288877	0.538159	Upper	Bacteria;Tenericutes;Mollicutes;Mycoplasmatales;Mycoplasmataceae;Mycoplasma;	T1.CV.model.t1
OTU_2	0.0131639	1	0.991495	0.920742	0.999146	Upper	Bacteria;Tenericutes;Mollicutes;Mycoplasmatales;Mycoplasmataceae;Ureaplasma;	T1.CV.model.t1
	p	freq	freq.pred	pred.lwr	pred.upr	fit_class	TaxaPath	Model.name
OTU_333	0.00150481	0.125	0.321285	0.213888	0.451626	Under	Bacteria;Tenericutes;Mollicutes;Mycoplasmatales;Mycoplasmataceae;Mycoplasma;	T3.CC.model.t3
OTU_1465	0.000135531	0.125	0.0310353	0.00787894	0.114401	Upper	Bacteria;Tenericutes;Mollicutes;Mycoplasmatales;Mycoplasmataceae;Mycoplasma;	T3.CC.model.t3
OTU_758	0.000332533	0.178571	0.0756202	0.030548	0.175178	Upper	Bacteria;Tenericutes;Mollicutes;Mycoplasmatales;Mycoplasmataceae;Mycoplasma;	T3.CC.model.t3
OTU_346	0.000696804	0.428571	0.155958	0.0835024	0.272584	Upper	Bacteria;Tenericutes;Mollicutes;Mycoplasmatales;Mycoplasmataceae;Mycoplasma;	T3.CC.model.t3
OTU_9414	0.00118574	0.392857	0.258372	0.161896	0.385871	Upper	Bacteria;Tenericutes;Mollicutes;Mycoplasmatales;Mycoplasmataceae;Mycoplasma;	T3.CC.model.t3
OTU_9913	0.0030495	0.767857	0.576248	0.446057	0.69665	Upper	Bacteria;Tenericutes;Mollicutes;Mycoplasmatales;Mycoplasmataceae;Ureaplasma;	T3.CC.model.t3
	p	freq	freq.pred	pred.lwr	pred.upr	fit_class	TaxaPath	Model.name
OTU_86	0.0048288	0.517857	0.683246	0.553029	0.789937	Under	Bacteria;Tenericutes;Mollicutes;Mycoplasmatales;Mycoplasmataceae;Mycoplasma;	T3.Ctrl.model.t3
OTU_2	0.0117814	1	0.964637	0.879318	0.990303	Upper	Bacteria;Tenericutes;Mollicutes;Mycoplasmatales;Mycoplasmataceae;Ureaplasma;	T3.Ctrl.model.t3
	p	freq	freq.pred	pred.lwr	pred.upr	fit_class	TaxaPath	Model.name
OTU_2086	0.000419799	0.0178571	0.0793915	0.0327655	0.180019	Under	Bacteria;Tenericutes;Mollicutes;Mycoplasmatales;Mycoplasmataceae;Mycoplasma;	T3.CV.model.t3
OTU_223	0.00188859	0.125	0.330583	0.221774	0.461142	Under	Bacteria;Tenericutes;Mollicutes;Mycoplasmatales;Mycoplasmataceae;Mycoplasma;	T3.CV.model.t3
OTU_10449	0.000144842	0.125	0.0276951	0.00655677	0.109472	Upper	Bacteria;Tenericutes;Mollicutes;Mycoplasmatales;Mycoplasmataceae;Mycoplasma;	T3.CV.model.t3
OTU_1301	0.000262346	0.214286	0.0499356	0.0165357	0.141118	Upper	Bacteria;Tenericutes;Mollicutes;Mycoplasmatales;Mycoplasmataceae;Mycoplasma;	T3.CV.model.t3
OTU_3573	0.000913238	0.357143	0.168821	0.09282	0.287342	Upper	Bacteria;Tenericutes;Mollicutes;Mycoplasmatales;Mycoplasmataceae;Mycoplasma;	T3.CV.model.t3
OTU_107	0.00161504	0.553571	0.287382	0.185563	0.416498	Upper	Bacteria;Tenericutes;Mollicutes;Mycoplasmatales;Mycoplasmataceae;Mycoplasma;	T3.CV.model.t3
OTU_2	0.0116534	1	0.963001	0.876971	0.989587	Upper	Bacteria;Tenericutes;Mollicutes;Mycoplasmatales;Mycoplasmataceae;Ureaplasma;	T3.CV.model.t3
	p	freq	freq.pred	pred.lwr	pred.upr	fit_class	TaxaPath	Model.name
OTU_351	0.000304214	0.0357143	0.089572	0.0389183	0.19292	Under	Bacteria;Tenericutes;Mollicutes;Mycoplasmatales;Mycoplasmataceae;Mycoplasma;	T5.CC.model.t5
OTU_609	0.000537023	0.0357143	0.156043	0.0835638	0.272682	Under	Bacteria;Tenericutes;Mollicutes;Mycoplasmatales;Mycoplasmataceae;Mycoplasma;	T5.CC.model.t5
OTU_476	0.000607034	0.0892857	0.175599	0.0978	0.295048	Under	Bacteria;Tenericutes;Mollicutes;Mycoplasmatales;Mycoplasmataceae;Mycoplasma;	T5.CC.model.t5
OTU_1090	0.000676758	0.0892857	0.194857	0.112196	0.316695	Under	Bacteria;Tenericutes;Mollicutes;Mycoplasmatales;Mycoplasmataceae;Mycoplasma;	T5.CC.model.t5
OTU_914	0.000678639	0.0535714	0.195374	0.112587	0.317271	Under	Bacteria;Tenericutes;Mollicutes;Mycoplasmatales;Mycoplasmataceae;Mycoplasma;	T5.CC.model.t5
OTU_2490	0.00109976	0.196429	0.306537	0.201482	0.43643	Under	Bacteria;Tenericutes;Mollicutes;Mycoplasmatales;Mycoplasmataceae;Mycoplasma;	T5.CC.model.t5
OTU_2672	0.00127734	0.232143	0.350551	0.238873	0.481416	Under	Bacteria;Tenericutes;Mollicutes;Mycoplasmatales;Mycoplasmataceae;Mycoplasma;	T5.CC.model.t5
OTU_259	0.00162138	0.25	0.430633	0.309549	0.560623	Under	Bacteria;Tenericutes;Mollicutes;Mycoplasmatales;Mycoplasmataceae;Mycoplasma;	T5.CC.model.t5
OTU_6120	9.28637e-05	0.142857	0.0276064	0.00652271	0.10934	Upper	Bacteria;Tenericutes;Mollicutes;Mycoplasmatales;Mycoplasmataceae;Mycoplasma;	T5.CC.model.t5
OTU_7542	0.000118196	0.142857	0.0351014	0.00958402	0.120306	Upper	Bacteria;Tenericutes;Mollicutes;Mycoplasmatales;Mycoplasmataceae;Mycoplasma;	T5.CC.model.t5
OTU_5258	0.000147754	0.142857	0.0438249	0.0135474	0.13267	Upper	Bacteria;Tenericutes;Mollicutes;Mycoplasmatales;Mycoplasmataceae;Mycoplasma;	T5.CC.model.t5
OTU_9455	0.000213446	0.160714	0.063125	0.0234722	0.158867	Upper	Bacteria;Tenericutes;Mollicutes;Mycoplasmatales;Mycoplasmataceae;Mycoplasma;	T5.CC.model.t5
OTU_2042	0.000403887	0.232143	0.118286	0.0573762	0.228204	Upper	Bacteria;Tenericutes;Mollicutes;Mycoplasmatales;Mycoplasmataceae;Mycoplasma;	T5.CC.model.t5
OTU_10215	0.000443324	0.285714	0.129545	0.0649841	0.241667	Upper	Bacteria;Tenericutes;Mollicutes;Mycoplasmatales;Mycoplasmataceae;Mycoplasma;	T5.CC.model.t5
OTU_6170	0.000496796	0.339286	0.144711	0.0755107	0.259526	Upper	Bacteria;Tenericutes;Mollicutes;Mycoplasmatales;Mycoplasmataceae;Mycoplasma;	T5.CC.model.t5
OTU_5420	0.000717886	0.339286	0.206111	0.120766	0.329188	Upper	Bacteria;Tenericutes;Mollicutes;Mycoplasmatales;Mycoplasmataceae;Ureaplasma;	T5.CC.model.t5
OTU_991	0.00078305	0.375	0.223775	0.134433	0.348582	Upper	Bacteria;Tenericutes;Mollicutes;Mycoplasmatales;Mycoplasmataceae;Mycoplasma;	T5.CC.model.t5
OTU_437	0.00163653	0.607143	0.433999	0.31259	0.563881	Upper	Bacteria;Tenericutes;Mollicutes;Mycoplasmatales;Mycoplasmataceae;Mycoplasma;	T5.CC.model.t5
OTU_1	0.00978673	1	0.992291	0.922091	0.999286	Upper	Bacteria;Tenericutes;Mollicutes;Mycoplasmatales;Mycoplasmataceae;Ureaplasma;	T5.CC.model.t5
	p	freq	freq.pred	pred.lwr	pred.upr	fit_class	TaxaPath	Model.name
OTU_189	0.000991578	0.157895	0.282073	0.181923	0.409743	Under	Bacteria;Tenericutes;Mollicutes;Mycoplasmatales;Mycoplasmataceae;Mycoplasma;	T5.Ctrl.model.t5
OTU_259	0.00163047	0.315789	0.437742	0.316952	0.566395	Under	Bacteria;Tenericutes;Mollicutes;Mycoplasmatales;Mycoplasmataceae;Mycoplasma;	T5.Ctrl.model.t5
OTU_65	0.00267839	0.491228	0.639533	0.509756	0.75169	Under	Bacteria;Tenericutes;Mollicutes;Mycoplasmatales;Mycoplasmataceae;Ureaplasma;	T5.Ctrl.model.t5
OTU_57	0.00330206	0.526316	0.729478	0.602429	0.827549	Under	Bacteria;Tenericutes;Mollicutes;Mycoplasmatales;Mycoplasmataceae;Mycoplasma;	T5.Ctrl.model.t5
OTU_27	0.00343387	0.526316	0.745896	0.619881	0.840861	Under	Bacteria;Tenericutes;Mollicutes;Mycoplasmatales;Mycoplasmataceae;Mycoplasma;	T5.Ctrl.model.t5
OTU_1202	0.000713084	0.333333	0.20707	0.122081	0.32905	Upper	Bacteria;Tenericutes;Mollicutes;Mycoplasmatales;Mycoplasmataceae;Mycoplasma;	T5.Ctrl.model.t5
OTU_2	0.00697169	1	0.961641	0.876114	0.988873	Upper	Bacteria;Tenericutes;Mollicutes;Mycoplasmatales;Mycoplasmataceae;Ureaplasma;	T5.Ctrl.model.t5
	p	freq	freq.pred	pred.lwr	pred.upr	fit_class	TaxaPath	Model.name
OTU_1726	0.000180914	0.0178571	0.0527529	0.0179649	0.144962	Under	Bacteria;Tenericutes;Mollicutes;Mycoplasmatales;Mycoplasmataceae;Mycoplasma;	T5.CV.model.t5
OTU_376	0.00076535	0.0535714	0.215551	0.128038	0.339584	Under	Bacteria;Tenericutes;Mollicutes;Mycoplasmatales;Mycoplasmataceae;Mycoplasma;	T5.CV.model.t5
OTU_553	0.00107718	0.160714	0.296133	0.192808	0.425632	Under	Bacteria;Tenericutes;Mollicutes;Mycoplasmatales;Mycoplasmataceae;Mycoplasma;	T5.CV.model.t5
OTU_227	0.00140064	0.196429	0.374274	0.259467	0.505222	Under	Bacteria;Tenericutes;Mollicutes;Mycoplasmatales;Mycoplasmataceae;Mycoplasma;	T5.CV.model.t5
OTU_27	0.00344225	0.482143	0.731893	0.60379	0.830224	Under	Bacteria;Tenericutes;Mollicutes;Mycoplasmatales;Mycoplasmataceae;Mycoplasma;	T5.CV.model.t5
OTU_10113	0.00350756	0.517857	0.739744	0.612124	0.836585	Under	Bacteria;Tenericutes;Mollicutes;Mycoplasmatales;Mycoplasmataceae;Mycoplasma;	T5.CV.model.t5
OTU_31	0.00352669	0.535714	0.742007	0.614533	0.83841	Under	Bacteria;Tenericutes;Mollicutes;Mycoplasmatales;Mycoplasmataceae;Mycoplasma;	T5.CV.model.t5
OTU_45	0.00409609	0.660714	0.802153	0.679975	0.885538	Under	Bacteria;Tenericutes;Mollicutes;Mycoplasmatales;Mycoplasmataceae;Mycoplasma;	T5.CV.model.t5
OTU_2201	7.97642e-05	0.107143	0.0233602	0.00496009	0.102955	Upper	Bacteria;Tenericutes;Mollicutes;Mycoplasmatales;Mycoplasmataceae;Mycoplasma;	T5.CV.model.t5
OTU_3032	8.91379e-05	0.125	0.0260954	0.00595104	0.107083	Upper	Bacteria;Tenericutes;Mollicutes;Mycoplasmatales;Mycoplasmataceae;Mycoplasma;	T5.CV.model.t5
OTU_1900	0.000107272	0.196429	0.0313806	0.00801982	0.114906	Upper	Bacteria;Tenericutes;Mollicutes;Mycoplasmatales;Mycoplasmataceae;Mycoplasma;	T5.CV.model.t5
OTU_1098	0.000111784	0.160714	0.0326944	0.00856259	0.116823	Upper	Bacteria;Tenericutes;Mollicutes;Mycoplasmatales;Mycoplasmataceae;Mycoplasma;	T5.CV.model.t5
OTU_2662	0.000118163	0.125	0.0345509	0.00934741	0.119512	Upper	Bacteria;Tenericutes;Mollicutes;Mycoplasmatales;Mycoplasmataceae;Mycoplasma;	T5.CV.model.t5
OTU_3563	0.000119926	0.142857	0.0350636	0.00956769	0.120252	Upper	Bacteria;Tenericutes;Mollicutes;Mycoplasmatales;Mycoplasmataceae;Mycoplasma;	T5.CV.model.t5
OTU_2125	0.000152056	0.142857	0.0443956	0.0138196	0.133466	Upper	Bacteria;Tenericutes;Mollicutes;Mycoplasmatales;Mycoplasmataceae;Mycoplasma;	T5.CV.model.t5
OTU_2882	0.000168432	0.160714	0.0491409	0.0161382	0.140028	Upper	Bacteria;Tenericutes;Mollicutes;Mycoplasmatales;Mycoplasmataceae;Mycoplasma;	T5.CV.model.t5
OTU_3436	0.000176312	0.178571	0.0514218	0.0172858	0.14315	Upper	Bacteria;Tenericutes;Mollicutes;Mycoplasmatales;Mycoplasmataceae;Mycoplasma;	T5.CV.model.t5
OTU_1940	0.000271921	0.214286	0.0789433	0.0325001	0.179445	Upper	Bacteria;Tenericutes;Mollicutes;Mycoplasmatales;Mycoplasmataceae;Mycoplasma;	T5.CV.model.t5
OTU_1414	0.00029224	0.232143	0.0847546	0.0359777	0.186844	Upper	Bacteria;Tenericutes;Mollicutes;Mycoplasmatales;Mycoplasmataceae;Mycoplasma;	T5.CV.model.t5
OTU_1138	0.000354468	0.214286	0.102465	0.0470217	0.208946	Upper	Bacteria;Tenericutes;Mollicutes;Mycoplasmatales;Mycoplasmataceae;Mycoplasma;	T5.CV.model.t5
OTU_721	0.00039047	0.285714	0.112647	0.0536382	0.221388	Upper	Bacteria;Tenericutes;Mollicutes;Mycoplasmatales;Mycoplasmataceae;Mycoplasma;	T5.CV.model.t5
OTU_2220	0.000697965	0.321429	0.197509	0.114205	0.319649	Upper	Bacteria;Tenericutes;Mollicutes;Mycoplasmatales;Mycoplasmataceae;Mycoplasma;	T5.CV.model.t5
OTU_1037	0.000711898	0.410714	0.201257	0.117056	0.323813	Upper	Bacteria;Tenericutes;Mollicutes;Mycoplasmatales;Mycoplasmataceae;Mycoplasma;	T5.CV.model.t5
OTU_1002	0.000834	0.375	0.23371	0.142228	0.35938	Upper	Bacteria;Tenericutes;Mollicutes;Mycoplasmatales;Mycoplasmataceae;Ureaplasma;	T5.CV.model.t5
OTU_161	0.000859147	0.410714	0.240304	0.147444	0.366506	Upper	Bacteria;Tenericutes;Mollicutes;Mycoplasmatales;Mycoplasmataceae;Mycoplasma;	T5.CV.model.t5
OTU_7141	0.000871551	0.482143	0.243545	0.150019	0.369996	Upper	Bacteria;Tenericutes;Mollicutes;Mycoplasmatales;Mycoplasmataceae;Mycoplasma;	T5.CV.model.t5
OTU_112	0.0012475	0.482143	0.337998	0.228098	0.468697	Upper	Bacteria;Tenericutes;Mollicutes;Mycoplasmatales;Mycoplasmataceae;Mycoplasma;	T5.CV.model.t5
OTU_1	0.00986558	1	0.991652	0.921007	0.999174	Upper	Bacteria;Tenericutes;Mollicutes;Mycoplasmatales;Mycoplasmataceae;Ureaplasma;	T5.CV.model.t5
